# Supplementary material for: Label-free quantitative proteomics of Corynebacterium pseudotuberculosis isolates reveals differences between Biovars ovis and equi strains
Source: BMC Genomics. 2017 Jun 8;18:451. doi: 10.1186/s12864-017-3835-y (PMC5463331; doi:10.1186/s12864-017-3835-y)
Supplement: Supplementary file 2 — Total list of proteins identified in the core-proteome of 1002_ovis and 258_equi. (XLSX 215 kb) [file 12864_2017_3835_MOESM2_ESM.xlsx]

## Sheet: Plan1
Accession_258_equi	Accession_1002_ovis	Description	Sequence.Coverage (%)	Number.Peptide	Score	Cp258:Cp1002_Ratio	Cp258:Cp1002_Log(2)Ratio (a)	Cp258:Cp1002_Log(e)Ratio	Cp258:Cp1002_Log(e)Variance	Cp258:Cp1002__p value (a)	Cp1002_Rel Profile	Cp1002_Rel Profile SD	Cp258_Rel Profile	Cp258_Rel Profile SD	Biological process	Functional Categories	Subcellular localization	Lipoprotein	SecretomeP	LPxTG	Core-genome_Present
I3QZX5_CORPS	D9Q4V7_CORP1	Fimbrial associated sortase like protein	30.24	9	1593.89	1.29693	0.375101	0.26	0.29	0.95	0.87	0.14	1.13	0.14	Adhesion and motility cell	Cellular processes and signaling	PSE		0.521454
I3QUW8_CORPS	D9Q5S4_CORP1	Periplasmic zinc binding protein troA	49.8	13	4245.52	0.398519	-1.32728	-0.92	0.26	0	1.43	0.1	0.57	0.1	Adhesion and motility cell	Cellular processes and signaling	SECRETED		0.866140
I3QYE3_CORPS	D9Q3C8_CORP1	1 5 phosphoribosyl 5 5 phosphoribos	72.04	14	9412.83	1.2586	0.33182	0.23	0.13	1	0.89	0.07	1.11	0.07	Amino acid transport and metabolism	Metabolism	CYTOPLASMIQUE		0.051796		X
I3QV10_CORPS	D9Q5W7_CORP1	2 isopropylmalate synthase	41	18	983.67	0.516851	-0.952179	-0.66	0.32	0	1.32	0.14	0.68	0.14	Amino acid transport and metabolism	Metabolism	CYTOPLASMIQUE		0.112470		X
I3QWQ8_CORPS	D9Q7M1_CORP1	2,3,4,5-tetrahydropyridine-2,6-dicarboxylate N-succinyltransferase	66.56	16	12947.1	0.826959	-0.274112	-0.19	0.11	0	1.09	0.05	0.91	0.05	Amino acid transport and metabolism	Metabolism	CYTOPLASMIQUE		0.046147		X
I3QXS9_CORPS	D9Q8M9_CORP1	3 dehydroquinate synthase	69.27	20	2348.17	0.683861	-0.548224	-0.38	0.2	0	1.19	0.1	0.81	0.1	Amino acid transport and metabolism	Metabolism	CYTOPLASMIQUE		0.052199		X
I3QVB9_CORPS	D9Q689_CORP1	3 hydroxyisobutyrate dehydrogenase	84.17	13	6982.91	1.32313	0.403955	0.28	0.16	1	0.86	0.08	1.14	0.08	Amino acid transport and metabolism	Metabolism	CYTOPLASMIQUE		0.043396		X
I3QX29_CORPS	D9Q7Y6_CORP1	3 isopropylmalate dehydrogenase y	25.47	27	513.65	1.09417	0.129843	0.09	0.34	0.69	0.96	0.17	1.04	0.17	Amino acid transport and metabolism	Metabolism	CYTOPLASMIQUE		0.034304		X
I3QW17_CORPS	D9Q6X6_CORP1	3 phosphoshikimate 1 carboxyvinyltransf	27.99	9	659.69	0.786628	-0.346247	-0.24	0.54	0.23	1.12	0.26	0.88	0.26	Amino acid transport and metabolism	Metabolism	CYTOPLASMIQUE		0.107017		X
I3QY54_CORPS	D9Q901_CORP1	4 hydroxy tetrahydrodipicolinate reductase	38.71	13	3241.23	0.637628	-0.649213	-0.45	0.28	0	1.22	0.13	0.78	0.13	Amino acid transport and metabolism	Metabolism	CYTOPLASMIQUE		0.052529		X
I3QY52_CORPS	D9Q8Z9_CORP1	4 hydroxy tetrahydrodipicolinate synthase	53.05	25	5309.25	0.869358	-0.201977	-0.14	0.17	0.06	1.07	0.09	0.93	0.09	Amino acid transport and metabolism	Metabolism	CYTOPLASMIQUE		0.044117		X
I3QW03_CORPS	D9Q6W2_CORP1	Adenosylhomocysteinase	60.54	21	6788.82	0.913931	-0.129843	-0.09	0.1	0.04	1.04	0.05	0.96	0.05	Amino acid transport and metabolism	Metabolism	CYTOPLASMIQUE		0.089194		X
I3QYC8_CORPS	D9Q3B3_CORP1	Alanine dehydrogenase	27.28	6	281.59	1.56831	0.649213	0.45	0.41	0.97	0.78	0.19	1.22	0.19	Amino acid transport and metabolism	Metabolism	CYTOPLASMIQUE		0.040860		X
I3QXT5_CORPS	D9Q8N6_CORP1	Alanine tRNA ligase	63.26	7	6901.33	0.960789	-0.0577078	-0.04	0.08	0.22	1.02	0.04	0.98	0.04	Amino acid transport and metabolism	Metabolism	CYTOPLASMIQUE		0.068213		X
I3R006_CORPS	D9Q4Y7_CORP1	Aldehyde dehydrogenase	35.78	17	721.93	0.860708	-0.216404	-0.15	0.4	0.24	1.07	0.18	0.93	0.18	Amino acid transport and metabolism	Metabolism	CYTOPLASMIQUE		0.085476		X
I3QZ26_CORPS		Aminopeptidase N	14.96	18	126.15	0.904837	-0.14427	-0.1	0.28	0.27	1.05	0.14	0.95	0.14	Amino acid transport and metabolism	Metabolism	CYTOPLASMIQUE
I3QZZ8_CORPS	D9Q4X9_CORP1	Aminotransferase AlaT	52.03	17	1224.46	1.37713	0.461662	0.32	0.21	1	0.84	0.1	1.16	0.1	Amino acid transport and metabolism	Metabolism	CYTOPLASMIQUE		0.093154		X
I3QX96_CORPS	D9Q843_CORP1	Argininosuccinate lyase	63.24	22	2374.09	1.07251	0.100989	0.07	0.24	0.71	0.96	0.12	1.04	0.12	Amino acid transport and metabolism	Metabolism	CYTOPLASMIQUE		0.081043		X
I3QX95_CORPS	D9Q842_CORP1	Argininosuccinate synthase	65.25	8	6081.34	1.2214	0.288539	0.2	0.11	1	0.9	0.05	1.1	0.05	Amino acid transport and metabolism	Metabolism	CYTOPLASMIQUE		0.042381		X
I3QYL7_CORPS	D9Q3K1_CORP1	Asparagine synthetase	59.48	33	1824.7	1.64872	0.721348	0.5	0.1	1	0.76	0.05	1.24	0.05	Amino acid transport and metabolism	Metabolism	CYTOPLASMIQUE		0.118939		X
I3QXI1_CORPS	D9Q8D2_CORP1	Aspartate ammonia lyase	45.07	24	2326.21	3.03436	1.60139	1.11	0.18	1	0.5	0.06	1.5	0.06	Amino acid transport and metabolism	Metabolism	CYTOPLASMIQUE		0.070777		X
I3QXS0_CORPS	D9Q8M1_CORP1	Aspartate carbamoyltransferase	38.34	17	109.73	0.923116	-0.115416	-0.08	0.29	0.33	1.04	0.15	0.96	0.15	Amino acid transport and metabolism	Metabolism	CYTOPLASMIQUE		0.159348		X
I3QV21_CORPS	D9Q5Y0_CORP1	Aspartate semialdehyde dehydrogenase	81.24	21	8778.47	0.410656	-1.284	-0.89	0.13	0	1.42	0.05	0.58	0.05	Amino acid transport and metabolism	Metabolism	CYTOPLASMIQUE		0.051652		X
I3QUZ4_CORPS	D9Q5V3_CORP1	Aspartate transaminase	54.82	17	3283.27	1.2586	0.33182	0.23	0.12	1	0.88	0.06	1.12	0.06	Amino acid transport and metabolism	Metabolism	CYTOPLASMIQUE		0.087571		X
I3QV19_CORPS	D9Q5X8_CORP1	Aspartokinase	78.17	23	5390.56	1.89648	0.923325	0.64	0.12	1	0.69	0.05	1.31	0.05	Amino acid transport and metabolism	Metabolism	CYTOPLASMIQUE		0.045081		X
I3QXI4_CORPS	D9Q8D4_CORP1	ATP phosphoribosyltransferase	63.35	6	3689.84	0.449329	-1.15416	-0.8	0.21	0	1.38	0.09	0.62	0.09	Amino acid transport and metabolism	Metabolism	CYTOPLASMIQUE		0.956245		X
I3QZL1_CORPS	D9Q4J6_CORP1	Betaine aldehyde dehydrogenase	47.17	15	1804.15	0.794534	-0.33182	-0.23	0.2	0.03	1.11	0.1	0.89	0.1	Amino acid transport and metabolism	Metabolism	CYTOPLASMIQUE		0.074393		X
I3QVT9_CORPS	D9Q6P8_CORP1	Bifunctional protein FolD	77.82	16	3310.48	1.17351	0.230831	0.16	0.13	1	0.92	0.06	1.08	0.06	Amino acid transport and metabolism	Metabolism	CYTOPLASMIQUE		0.082463		X
I3QYM4_CORPS	D9Q3K7_CORP1	Branched chain amino acid aminotransferase	40.16	12	6352.25	0.802519	-0.317393	-0.22	0.13	0.02	1.11	0.07	0.89	0.07	Amino acid transport and metabolism	Metabolism	CYTOPLASMIQUE		0.085015		X
I3QXR7_CORPS	D9Q8L8_CORP1	Carbamoyl phosphate synthase large chain	65.24	10	2834.31	0.980199	-0.0288539	-0.02	0.09	0.39	1.01	0.05	0.99	0.05	Amino acid transport and metabolism	Metabolism	CYTOPLASMIQUE		0.051274		X
I3QXR8_CORPS	D9Q8L9_CORP1	Carbamoyl phosphate synthase small chain	47.24	53	1964.34	0.904837	-0.14427	-0.1	0.21	0.16	1.05	0.1	0.95	0.1	Amino acid transport and metabolism	Metabolism	CYTOPLASMIQUE		0.055379		X
I3QZL3_CORPS	D9Q4J8_CORP1	Choline dehydrogenase u	60.14	31	4789.96	0.481909	-1.05317	-0.73	0.24	0	1.35	0.11	0.65	0.11	Amino acid transport and metabolism	Metabolism	CYTOPLASMIQUE		0.354814		X
I3QUR1_CORPS	D9Q5M0_CORP1	Choline transport ATP binding protein	66.1	14	1504.45	0.951229	-0.0721348	-0.05	0.27	0.35	1.02	0.13	0.98	0.13	Amino acid transport and metabolism	Metabolism	CYTOPLASMIQUE		0.088584		X
I3QWC6_CORPS	D9Q789_CORP1	Chorismate mutase	25	0	354.75	1.09417	0.129843	0.09	1.25	0.52	0.96	0.55	1.04	0.55	Amino acid transport and metabolism	Metabolism	CYTOPLASMIQUE		0.269145		X
I3QXT1_CORPS	D9Q8N1_CORP1	Chorismate synthase	62.07	8	5341.49	0.375311	-1.41384	-0.98	0.22	0	1.45	0.09	0.55	0.09	Amino acid transport and metabolism	Metabolism	CYTOPLASMIQUE		0.098637		X
I3QV06_CORPS	D9Q5W4_CORP1	Cobyric acid synthase	70.13	9	787.33	1.09417	0.129843	0.09	0.34	0.73	0.95	0.17	1.05	0.17	Amino acid transport and metabolism	Metabolism	CYTOPLASMIQUE		0.051655		X
I3QWZ5_CORPS	D9Q7V4_CORP1	Cysteine desulfurase	39.64	13	1813.31	0.402524	-1.31285	-0.91	0.43	0	1.42	0.16	0.58	0.16	Amino acid transport and metabolism	Metabolism	CYTOPLASMIQUE		0.034576		X
I3QUX2_CORPS	D9Q5S8_CORP1	Cysteine desulfurase	61.07	8	9507.59	0.960789	-0.0577078	-0.04	0.15	0.31	1.02	0.07	0.98	0.07	Amino acid transport and metabolism	Metabolism	CYTOPLASMIQUE		0.061813		X
I3QZC8_CORPS	D9Q4B4_CORP1	Cysteine synthase	90.14	22	50873.9	0.869358	-0.201977	-0.14	0.05	0	1.07	0.02	0.93	0.02	Amino acid transport and metabolism	Metabolism	CYTOPLASMIQUE		0.051460		X
I3QX28_CORPS	D9Q7Y5_CORP1	D 3 phosphoglycerate dehydrogenase	78.78	23	11710.9	1.05127	0.0721348	0.05	0.1	0.81	0.97	0.05	1.03	0.05	Amino acid transport and metabolism	Metabolism	CYTOPLASMIQUE		0.072243		X
I3QWW3_CORPS	D9Q7S3_CORP1	Diaminopimelate decarboxylase	40.78	14	307.55	1.2214	0.288539	0.2	0.42	0.84	0.9	0.21	1.1	0.21	Amino acid transport and metabolism	Metabolism	CYTOPLASMIQUE		0.045426		X
I3QY29_CORPS	D9Q8X6_CORP1	Diaminopimelate epimerase	42.54	4	2453.17	1.34986	0.432809	0.3	0.23	0.99	0.85	0.11	1.15	0.11	Amino acid transport and metabolism	Metabolism	CYTOPLASMIQUE		0.066153		X
I3QZ54_CORPS	D9Q452_CORP1	Dihydrodipicolinate synthase	26.06	9	436.47	1.47698	0.562651	0.39	0.33	1	0.81	0.16	1.19	0.16	Amino acid transport and metabolism	Metabolism	CYTOPLASMIQUE		0.072703		X
I3R0E1_CORPS	D9Q5C2_CORP1	Dihydrodipicolinate synthase	55.48	13	3225.64	0.810584	-0.302966	-0.21	0.26	0.05	1.1	0.13	0.9	0.13	Amino acid transport and metabolism	Metabolism	CYTOPLASMIQUE		0.034924		X
I3QXG5_CORPS	D9Q8B7_CORP1	Dipeptidase pepE	48.69	6	586.58	0.565525	-0.822336	-0.57	0.29	0	1.27	0.14	0.73	0.14	Amino acid transport and metabolism	Metabolism	CYTOPLASMIQUE		0.074528		X
I3QYZ7_CORPS	D9Q3Z5_CORP1	Gamma glutamyl phosphate reductase	33.41	12	1227.34	1.13883	0.18755	0.13	0.26	0.88	0.94	0.13	1.06	0.13	Amino acid transport and metabolism	Metabolism	CYTOPLASMIQUE		0.043515		X
I3QWD2_CORPS	D9Q796_CORP1	Glutamate binding protein GluB	32.99	11	687.11	1.56831	0.649213	0.45	0.47	0.98	0.78	0.22	1.22	0.22	Amino acid transport and metabolism	Metabolism	PSE	X	0.846435		X
	D9Q3B4_CORP1	Glutamate dehydrogenase	62.2	23	1534.86	11.8224	3.56346	2.47	0.13	1	0.16	0.02	1.84	0.02	Amino acid transport and metabolism	Metabolism	CYTOPLASMIQUE		0.085942
I3QX35_CORPS	D9Q7Z2_CORP1	Glutamate tRNA ligase	62.96	13	10295.3	0.99005	-0.014427	-0.01	0.1	0.47	1	0.05	1	0.05	Amino acid transport and metabolism	Metabolism	CYTOPLASMIQUE		0.071078		X
I3QYN6_CORPS	D9Q3L8_CORP1	Glutamine synthetase	76.71	26	10735.6	1.09417	0.129843	0.09	0.1	0.96	0.95	0.05	1.05	0.05	Amino acid transport and metabolism	Metabolism	CYTOPLASMIQUE		0.276985
I3QYQ3_CORPS	D9Q3P9_CORP1	Glutamine synthetase II	50.59	14	3077.88	0.99005	-0.014427	-0.01	0.24	0.47	1	0.12	1	0.12	Amino acid transport and metabolism	Metabolism	CYTOPLASMIQUE		0.112394		X
I3QX03_CORPS	D9Q7W2_CORP1	Glutamyl tRNA Gln amidotransferase	73.95	6	6123.09	1.56831	0.649213	0.45	0.12	1	0.78	0.06	1.22	0.06	Amino acid transport and metabolism	Metabolism	CYTOPLASMIQUE		0.052087		X
I3QVB1_CORPS	D9Q681_CORP1	Glutamyl tRNA reductase	34.58	15	852.32	1.09417	0.129843	0.09	0.27	0.73	0.96	0.13	1.04	0.13	Amino acid transport and metabolism	Metabolism	CYTOPLASMIQUE		0.033803		X
I3QUV4_CORPS	D9Q5R0_CORP1	Glycine betaine binding protein	34.71	5	692.69	1.84043	0.880044	0.61	0.31	1	0.71	0.14	1.29	0.14	Amino acid transport and metabolism	Metabolism	PSE	X	0.716225		X
I3QWF9_CORPS	D9Q7C4_CORP1	Glycine betaine transporter	10.86	6	136.23	2.31637	1.21186	0.84	0.42	1	0.61	0.18	1.39	0.18	Amino acid transport and metabolism	Metabolism	MEMBRANE		0.954785		X
I3QVR9_CORPS	D9Q6N0_CORP1	GMP synthase glutamine hydrolyzing	73	31	19306.3	0.913931	-0.129843	-0.09	0.09	0.03	1.05	0.04	0.95	0.04	Amino acid transport and metabolism	Metabolism	CYTOPLASMIQUE		0.049829		X
I3QXV0_CORPS	D9Q8Q0_CORP1	Histidine tRNA ligase	78.25	8	2676.38	1.06184	0.0865617	0.06	0.16	0.8	0.97	0.08	1.03	0.08	Amino acid transport and metabolism	Metabolism	CYTOPLASMIQUE		0.084750		X
I3QYE9_CORPS	D9Q3D4_CORP1	Histidinol dehydrogenase acte	56.46	16	1898.85	0.600496	-0.735774	-0.51	0.25	0	1.25	0.12	0.75	0.12	Amino acid transport and metabolism	Metabolism	CYTOPLASMIQUE		0.039116		X
I3QYE8_CORPS	D9Q3D3_CORP1	Histidinol phosphate aminotransferase	61.19	15	1535.76	0.697676	-0.51937	-0.36	0.3	0.02	1.18	0.14	0.82	0.14	Amino acid transport and metabolism	Metabolism	CYTOPLASMIQUE		0.086315		X
I3QWW4_CORPS	D9Q7S4_CORP1	Homoserine dehydrogenase	47.59	17	7430.14	0.543351	-0.880044	-0.61	0.18	0	1.3	0.08	0.7	0.08	Amino acid transport and metabolism	Metabolism	CYTOPLASMIQUE		0.036368		X
I3QWW5_CORPS	D9Q7S5_CORP1	Homoserine kinase	37.89	8	829.28	0.440432	-1.18301	-0.82	0.34	0	1.39	0.14	0.61	0.14	Amino acid transport and metabolism	Metabolism	CYTOPLASMIQUE		0.046891		X
I3QYE1_CORPS	D9Q3C6_CORP1	Imidazole glycerol phosphate synthase	46.09	11	1651.02	1.08329	0.115416	0.08	0.45	0.57	0.96	0.22	1.04	0.22	Amino acid transport and metabolism	Metabolism	CYTOPLASMIQUE		0.079646		X
I3QYE4_CORPS	D9Q3C9_CORP1	Imidazole glycerol phosphate synthase	61.9	12	2396.2	0.472367	-1.08202	-0.75	0.38	0	1.36	0.16	0.64	0.16	Amino acid transport and metabolism	Metabolism	CYTOPLASMIQUE		0.070435		X
I3QYD8_CORPS	D9Q3C3_CORP1	Indole 3 glycerol phosphate synthase	31.87	10	585.59	0.690734	-0.533797	-0.37	0.36	0.02	1.18	0.16	0.82	0.16	Amino acid transport and metabolism	Metabolism	CYTOPLASMIQUE		0.022283		X
I3QYH2_CORPS	D9Q3F7_CORP1	Isoleucine tRNA ligase	56.53	48	2531.11	1.03045	0.0432809	0.03	0.09	0.74	0.98	0.04	1.02	0.04	Amino acid transport and metabolism	Metabolism	CYTOPLASMIQUE		0.140964		X
I3QX24_CORPS	D9Q7Y1_CORP1	Ketol acid reductoisomerase	72.9	8	3814.4	0.951229	-0.0721348	-0.05	0.19	0.32	1.02	0.1	0.98	0.1	Amino acid transport and metabolism	Metabolism	CYTOPLASMIQUE		0.807241		X
I3QVK8_CORPS	D9Q6H5_CORP1	L asparaginase	25.33	9	299.43	0.491644	-1.02431	-0.71	0.41	0	1.34	0.18	0.66	0.18	Amino acid transport and metabolism	Metabolism	SECRETED		0.073495		X
I3QXU4_CORPS	D9Q8P6_CORP1	L serine dehydratase	12.82	0	463.4	0.690734	-0.533797	-0.37	0.38	0.03	1.18	0.17	0.82	0.17	Amino acid transport and metabolism	Metabolism	CYTOPLASMIQUE		0.084750		X
I3R0C3_CORPS	D9Q5A2_CORP1	Leucine tRNA ligase	68.1	41	5234.62	0.895834	-0.158696	-0.11	0.1	0.03	1.06	0.05	0.94	0.05	Amino acid transport and metabolism	Metabolism	CYTOPLASMIQUE		0.204893		X
I3QXH6_CORPS	D9Q8C8_CORP1	M18 family aminopeptidase	60.31	21	2217.3	0.763379	-0.389528	-0.27	0.21	0	1.13	0.1	0.87	0.1	Amino acid transport and metabolism	Metabolism	CYTOPLASMIQUE		0.115283		X
I3QY86_CORPS	D9Q375_CORP1	Methionine aminopeptidase	40.4	6	4244.79	0.960789	-0.0577078	-0.04	0.24	0.4	1.02	0.12	0.98	0.12	Amino acid transport and metabolism	Metabolism	CYTOPLASMIQUE		0.107969		X
I3QVS7_CORPS	D9Q6N8_CORP1	Methionine import ATP binding protein M	65.59	17	8522.53	1.40495	0.490516	0.34	0.11	1	0.83	0.05	1.17	0.05	Amino acid transport and metabolism	Metabolism	CYTOPLASMIQUE		0.051419		X
I3QWG2_CORPS	D9Q7C7_CORP1	Methionine tRNA ligase	62.4	23	4815.16	1.36343	0.447235	0.31	0.12	1	0.85	0.06	1.15	0.06	Amino acid transport and metabolism	Metabolism	CYTOPLASMIQUE		0.229349		X
I3QXQ7_CORPS	D9Q8K8_CORP1	Methionyl tRNA formyltransferase	56.98	19	1204.52	1.55271	0.634786	0.44	0.3	1	0.79	0.14	1.21	0.14	Amino acid transport and metabolism	Metabolism	CYTOPLASMIQUE		0.062168		X
I3QYC1_CORPS	D9Q3A8_CORP1	Na alanine symporter family	21.18	8	658.41	2.01375	1.00989	0.7	0.26	1	0.66	0.12	1.34	0.12	Amino acid transport and metabolism	Metabolism	MEMBRANE		0.946902		X
I3QZ08_CORPS	D9Q407_CORP1	Ornithine cyclodeaminase	64.34	14	10104.6	1.28403	0.360674	0.25	0.15	1	0.88	0.08	1.12	0.08	Amino acid transport and metabolism	Metabolism	CYTOPLASMIQUE		0.050216		X
I3QUX4_CORPS	D9Q5T0_CORP1	Phenylalanine aminotransferase	90.86	17	900.4	1.78604	0.836763	0.58	0.25	1	0.72	0.12	1.28	0.12	Amino acid transport and metabolism	Metabolism	CYTOPLASMIQUE		0.058138
I3QXI5_CORPS	D9Q8D5_CORP1	Phosphoribosyl ATP pyrophosphatase	63.22	16	25184.1	0.267135	-1.90436	-1.32	0.21	0	1.58	0.07	0.42	0.07	Amino acid transport and metabolism	Metabolism	CYTOPLASMIQUE		0.040063		X
I3QZ87_CORPS	D9Q481_CORP1	Phosphoserine phosphatase	33.56	10	501.24	2.18147	1.1253	0.78	0.33	0.99	0.63	0.15	1.37	0.15	Amino acid transport and metabolism	Metabolism	CYTOPLASMIQUE		0.036521		X
I3QUY3_CORPS	D9Q5U1_CORP1	Prephenate dehydrogenase	30.37	10	156.41	0.878095	-0.18755	-0.13	0.44	0.3	1.07	0.21	0.93	0.21	Amino acid transport and metabolism	Metabolism	CYTOPLASMIQUE		0.041013		X
I3QWI0_CORPS	D9Q7E0_CORP1	Proline iminopeptidase	67.55	18	4835.18	0.631284	-0.66364	-0.46	0.17	0	1.22	0.08	0.78	0.08	Amino acid transport and metabolism	Metabolism	CYTOPLASMIQUE		0.147201		X
I3QY70_CORPS	D9Q918_CORP1	Proline tRNA ligase	70.54	8	8119.28	0.83527	-0.259685	-0.18	0.1	0	1.09	0.05	0.91	0.05	Amino acid transport and metabolism	Metabolism	CYTOPLASMIQUE		0.074453
I3QVX8_CORPS	D9Q6T5_CORP1	Propionyl CoA carboxylase beta chain 1	67.34	28	8978.45	0.726149	-0.461662	-0.32	0.11	0	1.16	0.05	0.84	0.05	Amino acid transport and metabolism	Metabolism	PSE		0.122740		X
I3QVX9_CORPS	D9Q6T6_CORP1	Propionyl CoA carboxylase beta chain 2	7.92	7	113.5	1.06184	0.0865617	0.06	0.46	0.66	0.97	0.23	1.03	0.23	Amino acid transport and metabolism	Metabolism	CYTOPLASMIQUE		0.070137
I3R024_CORPS	D9Q505_CORP1	Propionyl CoA carboxylase beta chain 5	58.29	22	4101.82	0.631284	-0.66364	-0.46	0.17	0	1.23	0.08	0.77	0.08	Amino acid transport and metabolism	Metabolism	CYTOPLASMIQUE		0.067622		X
I3QVA4_CORPS	D9Q672_CORP1	Pyrroline 5 carboxylate reductaseo	26.67	8	1025.36	1.07251	0.100989	0.07	0.31	0.69	0.97	0.15	1.03	0.15	Amino acid transport and metabolism	Metabolism	CYTOPLASMIQUE		0.031203		X
I3QXR0_CORPS	D9Q8L1_CORP1	S adenosylmethionine synthase	43.68	10	872.91	0.869358	-0.201977	-0.14	0.25	0.16	1.07	0.12	0.93	0.12	Amino acid transport and metabolism	Metabolism	CYTOPLASMIQUE		0.089408		X
I3QZC9_CORPS	D9Q4B5_CORP1	Serine acetyltransferase	26.24	5	263.75	0.960789	-0.0577078	-0.04	0.36	0.42	1.02	0.18	0.98	0.18	Amino acid transport and metabolism	Metabolism	CYTOPLASMIQUE		0.066211		X
I3QWL0_CORPS	D9Q7H4_CORP1	Serine hydroxymethyltransferase y	80.03	24	29789.8	0.697676	-0.51937	-0.36	0.08	0	1.18	0.04	0.82	0.04	Amino acid transport and metabolism	Metabolism	CYTOPLASMIQUE		0.068882		X
I3QWT3_CORPS	D9Q7P6_CORP1	Shikimate 5 dehydrogenase	32.72	6	1797.52	0.733447	-0.447235	-0.31	0.31	0.02	1.15	0.15	0.85	0.15	Amino acid transport and metabolism	Metabolism	CYTOPLASMIQUE		0.052499		X
I3QXT2_CORPS	D9Q8N2_CORP1	Shikimate dehydrogenase	23.99	22	771.58	0.951229	-0.0721348	-0.05	0.37	0.38	1.03	0.18	0.97	0.18	Amino acid transport and metabolism	Metabolism	SECRETED		0.057226		X
I3QXT0_CORPS	D9Q8N0_CORP1	Shikimate kinase	62.63	19	1504.53	0.511709	-0.966606	-0.67	0.35	0	1.32	0.15	0.68	0.15	Amino acid transport and metabolism	Metabolism	CYTOPLASMIQUE		0.037486		X
I3QWC5_CORPS	D9Q788_CORP1	Succinate semialdehyde dehydrogenase N	69.16	26	5980.71	0.600496	-0.735774	-0.51	0.16	0	1.25	0.08	0.75	0.08	Amino acid transport and metabolism	Metabolism	CYTOPLASMIQUE		0.057510		X
I3QWR1_CORPS	D9Q7M4_CORP1	Succinyl diaminopimelate desuccinylase	48.46	10	1978.67	0.527292	-0.923325	-0.64	0.26	0	1.31	0.12	0.69	0.12	Amino acid transport and metabolism	Metabolism	CYTOPLASMIQUE		0.083775		X
I3QVW9_CORPS	D9Q6S7_CORP1	Sulfurtransferase	67.35	19	9446.09	1.1853	0.245258	0.17	0.1	0.99	0.91	0.05	1.09	0.05	Amino acid transport and metabolism	Metabolism	CYTOPLASMIQUE		0.428137		X
I3QZU0_CORPS	D9Q4S4_CORP1	Thiosulfate sulfurtransferase sseB	48.32	9	2475.56	1.64872	0.721348	0.5	0.19	1	0.75	0.09	1.25	0.09	Amino acid transport and metabolism	Metabolism	CYTOPLASMIQUE		0.344849
I3QYG2_CORPS	D9Q3E7_CORP1	Threonine dehydratase	71.12	21	1426.54	1.39097	0.476089	0.33	0.24	0.99	0.84	0.12	1.16	0.12	Amino acid transport and metabolism	Metabolism	CYTOPLASMIQUE		0.044802
I3QYP7_CORPS	D9Q3P4_CORP1	Threonine synthase	80.28	29	13397.9	0.697676	-0.51937	-0.36	0.11	0	1.18	0.05	0.82	0.05	Amino acid transport and metabolism	Metabolism	CYTOPLASMIQUE		0.065785		X
I3QXX5_CORPS	D9Q8S5_CORP1	Threonine tRNA ligase	66.09	6	3859.17	1.23368	0.302966	0.21	0.1	1	0.89	0.05	1.11	0.05	Amino acid transport and metabolism	Metabolism	CYTOPLASMIQUE		0.096886		X
I3R0G2_CORPS	D9Q5E1_CORP1	Tryptophan synthase alpha chain	46.96	7	656.25	1.40495	0.490516	0.34	0.34	0.95	0.83	0.16	1.17	0.16	Amino acid transport and metabolism	Metabolism	CYTOPLASMIQUE		0.053625		X
I3R0G1_CORPS	D9Q5E0_CORP1	Tryptophan synthase beta chain	26.84	12	432.71	0.612626	-0.706921	-0.49	0.34	0.01	1.24	0.16	0.76	0.16	Amino acid transport and metabolism	Metabolism	CYTOPLASMIQUE		0.083406		X
I3QVV3_CORPS	D9Q6R2_CORP1	Tryptophan tRNA ligase	72.42	17	6470.16	1.1275	0.173123	0.12	0.13	0.96	0.94	0.06	1.06	0.06	Amino acid transport and metabolism	Metabolism	CYTOPLASMIQUE		0.199864		X
I3QX98_CORPS	D9Q845_CORP1	Tyrosine tRNA ligase u	68.15	5	11760.6	1.11628	0.158696	0.11	0.14	0.89	0.94	0.07	1.06	0.07	Amino acid transport and metabolism	Metabolism	CYTOPLASMIQUE		0.167853		X
I3QXY9_CORPS	D9Q8T8_CORP1	Unknown function	45.46	20	7120.11	1.43333	0.51937	0.36	0.2	1	0.82	0.1	1.18	0.1	Amino acid transport and metabolism	Metabolism	CYTOPLASMIQUE		0.073796		X
I3QXL8_CORPS	D9Q8G8_CORP1	UPF0237 protein Cp258 1096	22.47	4	16011.2	0.256661	-1.96207	-1.36	0.24	0	1.59	0.08	0.41	0.08	Amino acid transport and metabolism	Metabolism	CYTOPLASMIQUE		0.097068		X
I3QZZ3_CORPS	D9Q4X3_CORP1	Urease accessory protein UreE	65.4	9	6539.57	1.97388	0.981033	0.68	0.21	1	0.68	0.09	1.32	0.09	Amino acid transport and metabolism	Metabolism	CYTOPLASMIQUE		0.058414		X
I3QZZ2_CORPS	D9Q4X2_CORP1	Urease accessory protein UreF	25.52	5	278.2	1.08329	0.115416	0.08	1.15	0.51	0.97	0.51	1.03	0.51	Amino acid transport and metabolism	Metabolism	CYTOPLASMIQUE		0.047983		X
I3QZZ1_CORPS	D9Q4X1_CORP1	Urease accessory protein UreG	45.1	9	11583.6	1.33643	0.418382	0.29	0.16	1	0.86	0.08	1.14	0.08	Amino acid transport and metabolism	Metabolism	CYTOPLASMIQUE		0.057238		X
I3QZZ4_CORPS	D9Q4X4_CORP1	Urease subunit alpha	59.28	23	2566.63	0.970446	-0.0432809	-0.03	0.19	0.36	1.01	0.1	0.99	0.1	Amino acid transport and metabolism	Metabolism	CYTOPLASMIQUE		0.073038		X
I3QZZ5_CORPS	D9Q4X5_CORP1	Urease subunit beta	59.87	6	4349.97	0.229925	-2.12076	-1.47	0.78	0	1.61	0.23	0.39	0.23	Amino acid transport and metabolism	Metabolism	CYTOPLASMIQUE		0.091260		X
I3QZZ6_CORPS	D9Q4X6_CORP1	Urease subunit gamma	80	6	9605.83	1.30996	0.389528	0.27	0.21	1	0.87	0.11	1.13	0.11	Amino acid transport and metabolism	Metabolism	CYTOPLASMIQUE		0.190324		X
I3QZ11_CORPS	D9Q410_CORP1	Valine tRNA ligase	51.71	40	3765.22	1.43333	0.51937	0.36	0.1	1	0.82	0.05	1.18	0.05	Amino acid transport and metabolism	Metabolism	CYTOPLASMIQUE		0.106377		X
I3QWY8_CORPS	D9Q7U7_CORP1	1 4 alpha glucan branching enzyme GlgB	53.87	26	787.6	1.59999	0.678067	0.47	0.21	1	0.77	0.1	1.23	0.1	Carbohydrate transport and metabolism	Metabolism	CYTOPLASMIQUE		0.265153		X
I3QY20_CORPS	D9Q8W6_CORP1	1 phosphofructokinase	40.9	33	2879.52	2.50929	1.32728	0.92	0.23	1	0.57	0.09	1.43	0.09	Carbohydrate transport and metabolism	Metabolism	CYTOPLASMIQUE		0.250856		X
I3QWT0_CORPS	D9Q7P3_CORP1	2 oxoglutarate dehydrogenase E1 component	73.56	76	18890.1	0.527292	-0.923325	-0.64	0.07	0	1.31	0.03	0.69	0.03	Carbohydrate transport and metabolism	Metabolism	CYTOPLASMIQUE		0.214244		X
I3QYV6_CORPS	D9Q3U9_CORP1	4 alpha glucanotransferase ac	46.29	23	767.51	1.95424	0.966606	0.67	0.18	1	0.68	0.08	1.32	0.08	Carbohydrate transport and metabolism	Metabolism	CYTOPLASMIQUE		0.194081		X
I3QX11_CORPS	D9Q7X0_CORP1	6 phosphofructo kinase	61.6	18	9677.13	1.34986	0.432809	0.3	0.13	1	0.85	0.06	1.15	0.06	Carbohydrate transport and metabolism	Metabolism	CYTOPLASMIQUE		0.828918		X
I3QXE3_CORPS	D9Q895_CORP1	6 phosphogluconate dehydrogenase decar	79.04	12	11411.1	0.895834	-0.158696	-0.11	0.1	0.02	1.05	0.05	0.95	0.05	Carbohydrate transport and metabolism	Metabolism	CYTOPLASMIQUE		0.775917		X
I3QXP0_CORPS	D9Q8J1_CORP1	6 phosphogluconolactonase act	82.63	17	2464.96	1.13883	0.18755	0.13	0.14	0.91	0.94	0.07	1.06	0.07	Carbohydrate transport and metabolism	Metabolism	CYTOPLASMIQUE		0.075145		X
	D9Q4P0_CORP1	7 8 dihydro 8 oxoguanine triphosphatase	15.1	3	118.63	1.95424	0.966606	0.67	0.66	1	0.69	0.29	1.31	0.29	Carbohydrate transport and metabolism	Metabolism	CYTOPLASMIQUE		0.307297		X
I3QX45_CORPS	D9Q7Z9_CORP1	7 8 dihydro 8 oxoguanine triphosphatase	50.85	7	518.11	1.04081	0.0577078	0.04	0.55	0.51	0.98	0.27	1.02	0.27	Carbohydrate transport and metabolism	Metabolism	CYTOPLASMIQUE		0.054835
I3QZR0_CORPS	D9Q4P2_CORP1	Acetate kinase	84.25	24	28496	1.66529	0.735774	0.51	0.07	1	0.75	0.03	1.25	0.03	Carbohydrate transport and metabolism	Metabolism	CYTOPLASMIQUE		0.067788		X
I3QV72_CORPS	D9Q638_CORP1	Acetyl coenzyme A synthetase	53.04	19	4070.96	0.690734	-0.533797	-0.37	0.2	0	1.18	0.09	0.82	0.09	Carbohydrate transport and metabolism	Metabolism	CYTOPLASMIQUE		0.067526		X
I3R0E6_CORPS	D9Q5C6_CORP1	Aldose 1 epimerase	29.07	5	221.55	6.88951	2.7844	1.93	0.8	1	0.27	0.17	1.73	0.17	Carbohydrate transport and metabolism	Metabolism	CYTOPLASMIQUE		0.094938
	GLGE_CORP1	Alpha 1 4 glucan maltose 1 phosphate malt	36.86	6	853.82	1.40495	0.490516	0.34	0.15	1	0.83	0.07	1.17	0.07	Carbohydrate transport and metabolism	Metabolism	CYTOPLASMIQUE				X
I3QYD3_CORPS	D9Q3B9_CORP1	Alpha 1 4 glucan phosphorylase	57.27	36	3157.1	1.36343	0.447235	0.31	0.11	1	0.85	0.06	1.15	0.06	Carbohydrate transport and metabolism	Metabolism	CYTOPLASMIQUE		0.134426		X
I3QYQ9_CORPS	D9Q3Q5_CORP1	Bifunctional RNase H acid phosphatase	42.17	14	555.21	1.20925	0.274112	0.19	0.28	0.84	0.91	0.14	1.09	0.14	Carbohydrate transport and metabolism	Metabolism	CYTOPLASMIQUE		0.104672		X
I3QZW8_CORPS	D9Q4V1_CORP1	CP40 protein	50.83	18	629.37	0.83527	-0.259685	-0.18	0.56	0.27	1.09	0.27	0.91	0.27	Carbohydrate transport and metabolism	Metabolism	SECRETED		0.926013
I3QV92_CORPS	D9Q659_CORP1	Formate acetyltransferase	73.89	5	5265.64	2.01375	1.00989	0.7	0.17	1	0.66	0.07	1.34	0.07	Carbohydrate transport and metabolism	Metabolism	CYTOPLASMIQUE		0.609133		X
I3QV93_CORPS	D9Q660_CORP1	Formate acetyltransferase 1	61.36	28	9381.31	4.01485	2.00535	1.39	0.13	1	0.4	0.04	1.6	0.04	Carbohydrate transport and metabolism	Metabolism	CYTOPLASMIQUE		0.124946		X
I3QWM0_CORPS	D9Q7I5_CORP1	Fructose 1 6 bisphosphatase a	50	15	6476.81	0.612626	-0.706921	-0.49	0.19	0	1.24	0.09	0.76	0.09	Carbohydrate transport and metabolism	Metabolism	CYTOPLASMIQUE		0.054206		X
I3QYQ7_CORPS	D9Q3Q3_CORP1	Galactokinase	49.03	10	681.34	1.07251	0.100989	0.07	0.28	0.73	0.96	0.14	1.04	0.14	Carbohydrate transport and metabolism	Metabolism	CYTOPLASMIQUE		0.048300		X
I3QWU1_CORPS	D9Q7Q2_CORP1	Galactose 1 phosphate uridylyltransfera	15.36	21	147.98	1.19722	0.259685	0.18	0.26	0.91	0.91	0.13	1.09	0.13	Carbohydrate transport and metabolism	Metabolism	CYTOPLASMIQUE		0.124220		X
I3R0D1_CORPS	D9Q5B3_CORP1	Glucosamine 6 phosphate deaminaseo	58.17	9	2471.57	1.43333	0.51937	0.36	0.28	1	0.82	0.14	1.18	0.14	Carbohydrate transport and metabolism	Metabolism	CYTOPLASMIQUE		0.086210		X
I3QWS1_CORPS	D9Q7N4_CORP1	Glucose 1 phosphate adenylyltransferase	49.37	12	5428.98	0.618783	-0.692494	-0.48	0.22	0	1.23	0.1	0.77	0.1	Carbohydrate transport and metabolism	Metabolism	CYTOPLASMIQUE		0.333877		X
I3QV74_CORPS	D9Q640_CORP1	Glucose 1 phosphate thymidylyltransferase	20.65	6	190.87	0.527292	-0.923325	-0.64	0.79	0.07	1.3	0.33	0.7	0.33	Carbohydrate transport and metabolism	Metabolism	CYTOPLASMIQUE		0.165303		X
I3QXN8_CORPS	D9Q8I9_CORP1	Glucose 6 phosphate 1 dehydrogenase	60.83	20	4212.26	1.01005	0.014427	0.01	0.18	0.52	1	0.09	1	0.09	Carbohydrate transport and metabolism	Metabolism	CYTOPLASMIQUE		0.050548		X
I3QWC4_CORPS	D9Q787_CORP1	Glucose 6 phosphate isomerase	72.27	27	20945.6	1.44773	0.533797	0.37	0.07	1	0.82	0.03	1.18	0.03	Carbohydrate transport and metabolism	Metabolism	CYTOPLASMIQUE		0.060828		X
I3QYK6_CORPS	D9Q3I9_CORP1	Glucose kinase	38.8	9	643.32	1.71601	0.779055	0.54	0.29	1	0.74	0.14	1.26	0.14	Carbohydrate transport and metabolism	Metabolism	CYTOPLASMIQUE		0.041978		X
I3QYS8_CORPS	D9Q3S3_CORP1	Glutamine fructose 6 phosphate aminotransferase	64.49	28	4596.35	1.24608	0.317393	0.22	0.11	1	0.89	0.06	1.11	0.06	Carbohydrate transport and metabolism	Metabolism	CYTOPLASMIQUE		0.049645		X
I3QWH7_CORPS	D9Q7D8_CORP1	Glyceraldehyde 3 phosphate dehydrogenase	67.93	23	9529.4	0.155673	-2.68341	-1.86	0.23	0	1.73	0.05	0.27	0.05	Carbohydrate transport and metabolism	Metabolism	CYTOPLASMIQUE		0.056355		X
I3QYC9_CORPS	D9Q3B5_CORP1	Glycerate kinase pse	48.65	9	396.11	0.740818	-0.432809	-0.3	0.57	0.15	1.15	0.27	0.85	0.27	Carbohydrate transport and metabolism	Metabolism	CYTOPLASMIQUE		0.133987		X
I3QZU1_CORPS	D9Q4S5_CORP1	Glycerol 3 phosphate dehydrogenase	61.08	35	3120.44	2.03399	1.02431	0.71	0.11	1	0.66	0.05	1.34	0.05	Carbohydrate transport and metabolism	Metabolism	CYTOPLASMIQUE		0.045499		X
I3QX47_CORPS	D9Q800_CORP1	Glycerol 3 phosphate dehydrogenase NAD	57.9	16	2959.71	0.826959	-0.274112	-0.19	0.21	0.04	1.1	0.11	0.9	0.11	Carbohydrate transport and metabolism	Metabolism	CYTOPLASMIQUE		0.201307		X
I3QYN0_CORPS	D9Q3L2_CORP1	Glycine cleavage system H proteino	86.98	5	91529.5	0.382893	-1.38499	-0.96	0.1	0	1.45	0.04	0.55	0.04	Carbohydrate transport and metabolism	Metabolism	CYTOPLASMIQUE		0.815763		X
I3QYM8_CORPS	D9Q3L0_CORP1	Glycine cleavage system P proteino	63.69	39	1736.44	1.17351	0.230831	0.16	0.15	0.98	0.92	0.07	1.08	0.07	Carbohydrate transport and metabolism	Metabolism	CYTOPLASMIQUE		0.071024		X
I3QZE9_CORPS	D9Q4D4_CORP1	Glycine cleavage T protein ac	45.03	14	229.96	1.29693	0.375101	0.26	0.21	1	0.87	0.11	1.13	0.11	Carbohydrate transport and metabolism	Metabolism	CYTOPLASMIQUE		0.089063		X
I3QYT7_CORPS	D9Q3T1_CORP1	Glycine tRNA ligase	67.44	25	9340.7	1.30996	0.389528	0.27	0.09	1	0.87	0.04	1.13	0.04	Carbohydrate transport and metabolism	Metabolism	CYTOPLASMIQUE		0.199221		X
I3QYF4_CORPS	D9Q3D9_CORP1	Glycogen operon protein GlgX homolog	58.12	33	2706.83	1.34986	0.432809	0.3	0.22	1	0.85	0.11	1.15	0.11	Carbohydrate transport and metabolism	Metabolism	CYTOPLASMIQUE		0.373323		X
I3QZT6_CORPS	D9Q4S0_CORP1	Glycoside hydrolase family 76 protein	42.19	14	697.88	1.30996	0.389528	0.27	0.22	1	0.87	0.11	1.13	0.11	Carbohydrate transport and metabolism	Metabolism	CYTOPLASMIQUE		0.057795		X
I3QWS0_CORPS	D9Q7N3_CORP1	Glycosyl transferase	30.26	10	871.39	0.951229	-0.0721348	-0.05	0.31	0.42	1.03	0.15	0.97	0.15	Carbohydrate transport and metabolism	Metabolism	CYTOPLASMIQUE		0.061754		X
I3R036_CORPS	D9Q516_CORP1	Glycosyltransferase	58.87	32	2880.87	1.28403	0.360674	0.25	0.1	1	0.87	0.05	1.13	0.05	Carbohydrate transport and metabolism	Metabolism	CYTOPLASMIQUE		0.134634		X
I3QW59_CORPS	D9Q723_CORP1	Inositol 1 monophosphatase ImpA y	38.09	6	2199.66	0.740818	-0.432809	-0.3	0.22	0.02	1.15	0.11	0.85	0.11	Carbohydrate transport and metabolism	Metabolism	CYTOPLASMIQUE		0.103684		X
I3QYE2_CORPS	D9Q3C7_CORP1	Inositol monophosphate phosphatase	21.35	4	256.64	1.16183	0.216404	0.15	0.72	0.65	0.93	0.36	1.07	0.36	Carbohydrate transport and metabolism	Metabolism	CYTOPLASMIQUE		0.051796		X
I3R064_CORPS	D9Q545_CORP1	L lactate dehydrogenase	65.08	13	5695.04	2.50929	1.32728	0.92	0.13	1	0.57	0.05	1.43	0.05	Carbohydrate transport and metabolism	Metabolism	CYTOPLASMIQUE		0.040393		X
I3QWW1_CORPS	D9Q7S1_CORP1	L lactate permease	3.09	4	103.53	2.6117	1.38499	0.96	0.72	0.99	0.57	0.27	1.43	0.27	Carbohydrate transport and metabolism	Metabolism	MEMBRANE		0.963294		X
I3QWW0_CORPS	D9Q7S0_CORP1	Lactate utilization protein A	88.76	17	12471.7	0.980199	-0.0288539	-0.02	0.09	0.34	1.01	0.05	0.99	0.05	Carbohydrate transport and metabolism	Metabolism	CYTOPLASMIQUE		0.064043		X
I3QVE1_CORPS	D9Q6B1_CORP1	L-lactate dehydrogenase	61.77	15	803.99	1.95424	0.966606	0.67	0.26	1	0.68	0.12	1.32	0.12	Carbohydrate transport and metabolism	Metabolism	CYTOPLASMIQUE		0.089434		X
I3QVZ0_CORPS	D9Q6U6_CORP1	Maltose maltodextrin transport system	49.85	17	2142.18	0.618783	-0.692494	-0.48	0.13	0	1.24	0.06	0.76	0.06	Carbohydrate transport and metabolism	Metabolism	PSE	X	0.860578		X
I3QVY7_CORPS	D9Q6U3_CORP1	Maltose transport system permease protein	11.87	0	288.55	2.13828	1.09645	0.76	1.3	0.86	0.67	0.5	1.33	0.5	Carbohydrate transport and metabolism	Metabolism	MEMBRANE		0.955527		X
I3QVZ4_CORPS	D9Q6V1_CORP1	Mannose 1 phosphate guanylyltransferase	55.62	20	5791.93	1.37713	0.461662	0.32	0.11	1	0.84	0.06	1.16	0.06	Carbohydrate transport and metabolism	Metabolism	CYTOPLASMIQUE		0.071758
I3QW00_CORPS	D9Q6V8_CORP1	Mannose 6 phosphate isomerase manA	55.59	16	2789.75	0.88692	-0.173123	-0.12	0.13	0.06	1.06	0.06	0.94	0.06	Carbohydrate transport and metabolism	Metabolism	CYTOPLASMIQUE		0.090628
I3QWY5_CORPS	D9Q7U4_CORP1	Methylmalonyl CoA epimerase	67.32	9	21273.3	0.600496	-0.735774	-0.51	0.13	0	1.25	0.06	0.75	0.06	Carbohydrate transport and metabolism	Metabolism	CYTOPLASMIQUE		0.102984		X
I3QXK4_CORPS	D9Q8F4_CORP1	Methylmalonyl CoA mutase large subunit	46.8	9	1376.89	2.13828	1.09645	0.76	0.14	1	0.64	0.06	1.36	0.06	Carbohydrate transport and metabolism	Metabolism	CYTOPLASMIQUE		0.037695		X
I3QXK5_CORPS	D9Q8F5_CORP1	Methylmalonyl CoA mutase small subunit	56.39	27	2219.8	2.13828	1.09645	0.76	0.1	1	0.64	0.05	1.36	0.05	Carbohydrate transport and metabolism	Metabolism	CYTOPLASMIQUE		0.061266		X
I3R0D3_CORPS	D9Q5B5_CORP1	N acylglucosamine 6 phosphate 2 epimerase	61.57	12	2372.09	0.869358	-0.201977	-0.14	0.26	0.13	1.07	0.13	0.93	0.13	Carbohydrate transport and metabolism	Metabolism	CYTOPLASMIQUE		0.040341		X
I3QUQ1_CORPS	D9Q5L0_CORP1	Oligo 1 6 glucosidase 1	56.14	19	1190.4	1.30996	0.389528	0.27	0.22	0.98	0.86	0.11	1.14	0.11	Carbohydrate transport and metabolism	Metabolism	CYTOPLASMIQUE		0.586827		X
I3QXP2_CORPS	D9Q8J3_CORP1	Phosphoenolpyruvate carboxylase	76.46	14	3380.35	0.467666	-1.09645	-0.76	0.16	0	1.36	0.07	0.64	0.07	Carbohydrate transport and metabolism	Metabolism	CYTOPLASMIQUE		0.080744		X
I3QY18_CORPS	D9Q8W4_CORP1	Phosphoenolpyruvate protein phosphotransferase	70.37	15	14851.9	1.68203	0.750201	0.52	0.07	1	0.75	0.04	1.25	0.04	Carbohydrate transport and metabolism	Metabolism	CYTOPLASMIQUE		0.039155		X
I3QZB7_CORPS	D9Q4A5_CORP1	Phosphoglucomutase	25.14	13	359.43	3.42123	1.77451	1.23	0.35	1	0.46	0.11	1.54	0.11	Carbohydrate transport and metabolism	Metabolism	CYTOPLASMIQUE		0.330912
I3QVW2_CORPS	D9Q6S0_CORP1	Phosphoglucomutase phosphomannomutase	34.96	15	301.48	1.68203	0.750201	0.52	0.32	1	0.75	0.16	1.25	0.16	Carbohydrate transport and metabolism	Metabolism	CYTOPLASMIQUE		0.072251		X
I3QVP8_CORPS	D9Q6L2_CORP1	Phosphoglucosamine mutase	17.33	15	247.76	0.481909	-1.05317	-0.73	0.46	0	1.35	0.19	0.65	0.19	Carbohydrate transport and metabolism	Metabolism	CYTOPLASMIQUE		0.058247		X
I3QV15_CORPS	D9Q5X2_CORP1	Phosphoglucosamine mutase	53.77	16	1334.79	1.2214	0.288539	0.2	0.25	0.92	0.9	0.12	1.1	0.12	Carbohydrate transport and metabolism	Metabolism	CYTOPLASMIQUE		0.035237		X
I3QYZ8_CORPS	D9Q3Z6_CORP1	Phosphoglycerate dehydrogenase	61.62	12	1678.13	0.571209	-0.807909	-0.56	0.68	0.06	1.27	0.3	0.73	0.3	Carbohydrate transport and metabolism	Metabolism	CYTOPLASMIQUE		0.052658		X
I3QYZ4_CORPS	D9Q3Z2_CORP1	Phosphoglycerate mutase	20.92	8	186.6	1.23368	0.302966	0.21	0.37	0.81	0.89	0.18	1.11	0.18	Carbohydrate transport and metabolism	Metabolism	CYTOPLASMIQUE		0.135280
I3QVC1_CORPS	D9Q533_CORP1	Phosphoglycerate mutase	36.65	8	2021.66	0.463013	-1.11088	-0.77	0.31	0	1.37	0.13	0.63	0.13	Carbohydrate transport and metabolism	Metabolism	CYTOPLASMIQUE		0.051042		X
I3QVZ8_CORPS	D9Q6V6_CORP1	Phosphomannomutase ManB	46.12	16	9217.42	0.913931	-0.129843	-0.09	0.09	0.02	1.04	0.04	0.96	0.04	Carbohydrate transport and metabolism	Metabolism	CYTOPLASMIQUE		0.055308		X
I3QZR1_CORPS	D9Q4P3_CORP1	Phosphotransacetylase	75.04	25	19531.3	2.07508	1.05317	0.73	0.07	1	0.65	0.03	1.35	0.03	Carbohydrate transport and metabolism	Metabolism	CYTOPLASMIQUE		0.053871		X
I3QXZ4_CORPS	D9Q8U2_CORP1	Polyphosphate glucokinase	58.91	9	5175.73	0.763379	-0.389528	-0.27	0.21	0.01	1.14	0.1	0.86	0.1	Carbohydrate transport and metabolism	Metabolism	CYTOPLASMIQUE		0.039766		X
I3QXF4_CORPS	D9Q8A6_CORP1	Polyprenol-phosphate-mannose synthase domain 1	61.89	7	14736.8	1.32313	0.403955	0.28	0.13	1	0.86	0.06	1.14	0.06	Carbohydrate transport and metabolism	Metabolism	CYTOPLASMIQUE		0.116609		X
I3R051_CORPS	D9Q691_CORP1	Probable phosphoglycerate mutase	53.96	10	2014.4	0.423162	-1.24072	-0.86	0.34	0	1.4	0.15	0.6	0.15	Carbohydrate transport and metabolism	Metabolism	CYTOPLASMIQUE		0.077902		X
	D9Q8W7_CORP1	PTS system fructose specific EIIABC	16.57	10	191.71	2.55998	1.35613	0.94	0.35	1	0.56	0.13	1.44	0.13	Carbohydrate transport and metabolism	Metabolism	PSE		0.873270
	D9Q396_CORP1	PTS system fructose specific IIABC	17.13	15	507.53	0.418952	-1.25514	-0.87	0.57	0	1.4	0.25	0.6	0.25	Carbohydrate transport and metabolism	Metabolism	PSE		0.875507		X
I3QWI7_CORPS	D9Q7E9_CORP1	Pullulanase	41.03	17	971.97	1.75067	0.807909	0.56	0.22	1	0.73	0.1	1.27	0.1	Carbohydrate transport and metabolism	Metabolism	CYTOPLASMIQUE		0.248802
I3QZ23_CORPS	D9Q423_CORP1	Ribose 5 phosphate isomerase B	92.78	13	40208.3	1.37713	0.461662	0.32	0.11	1	0.84	0.05	1.16	0.05	Carbohydrate transport and metabolism	Metabolism	CYTOPLASMIQUE		0.074003		X
I3QXQ5_CORPS	D9Q8K6_CORP1	Ribulose phosphate 3 epimerase	9.38	0	110.46	0.932394	-0.100989	-0.07	0.96	0.44	1.04	0.45	0.96	0.45	Carbohydrate transport and metabolism	Metabolism	CYTOPLASMIQUE		0.084470		X
I3QWR8_CORPS	D9Q7N1_CORP1	Sucrose 6 phosphate hydrolase	63.7	20	6075.08	0.394554	-1.34171	-0.93	0.17	0	1.43	0.07	0.57	0.07	Carbohydrate transport and metabolism	Metabolism	CYTOPLASMIQUE		0.168067		X
I3QXN7_CORPS	D9Q8I8_CORP1	Transaldolase	68.71	34	28832.8	1.01005	0.014427	0.01	0.08	0.56	1	0.04	1	0.04	Carbohydrate transport and metabolism	Metabolism	CYTOPLASMIQUE		0.116317		X
I3QXN6_CORPS	D9Q8I7_CORP1	Transketolase	67.14	5	3726.54	0.960789	-0.0577078	-0.04	0.1	0.24	1.02	0.05	0.98	0.05	Carbohydrate transport and metabolism	Metabolism	CYTOPLASMIQUE		0.964399		X
I3QZI3_CORPS	D9Q4G5_CORP1	Trehalose 6 phosphate synthase	33.4	12	756.21	1.64872	0.721348	0.5	0.24	1	0.76	0.11	1.24	0.11	Carbohydrate transport and metabolism	Metabolism	CYTOPLASMIQUE		0.069328		X
I3QXP3_CORPS	D9Q8J4_CORP1	Triosephosphate isomerase	85.33	52	37448.2	1.50682	0.591505	0.41	0.05	1	0.8	0.03	1.2	0.03	Carbohydrate transport and metabolism	Metabolism	CYTOPLASMIQUE		0.071563		X
I3QY04_CORPS	D9Q8V2_CORP1	UDP glucose 4 epimerase acter	78.29	19	9792.03	0.683861	-0.548224	-0.38	0.11	0	1.19	0.05	0.81	0.05	Carbohydrate transport and metabolism	Metabolism	CYTOPLASMIQUE		0.101160		X
I3QWF1_CORPS	D9Q7B6_CORP1	UTP glucose 1 phosphate uridylyltransf	73.46	15	17620.7	1.40495	0.490516	0.34	0.14	1	0.83	0.07	1.17	0.07	Carbohydrate transport and metabolism	Metabolism	CYTOPLASMIQUE		0.068014		X
I3QYH4_CORPS	D9Q3F9_CORP1	Antigen 84	61.83	23	28401.4	1.05127	0.0721348	0.05	0.06	0.96	0.97	0.03	1.03	0.03	Cell division and cellular cycle	Cellular processes and signaling	CYTOPLASMIQUE		0.081726		X
I3QZM2_CORPS	D9Q4K7_CORP1	ATP dependent zinc metalloprotease FtsH	58.72	30	2652.73	1.58407	0.66364	0.46	0.11	1	0.77	0.05	1.23	0.05	Cell division and cellular cycle	Cellular processes and signaling	PSE		0.299399		X
I3QW63_CORPS	D9Q728_CORP1	Cell division ATP binding protein FtsE	57.94	13	5933.6	0.697676	-0.51937	-0.36	0.16	0	1.18	0.08	0.82	0.08	Cell division and cellular cycle	Cellular processes and signaling	CYTOPLASMIQUE		0.067753		X
I3QUN2_CORPS	D9Q5J5_CORP1	Cell division protein CrgA	24.34	2	15786.2	1.61607	0.692494	0.48	0.3	1	0.77	0.14	1.23	0.14	Cell division and cellular cycle	Cellular processes and signaling	MEMBRANE		0.970941		X
I3QW64_CORPS	D9Q729_CORP1	Cell division protein FtsX	37.89	12	3715.75	0.869358	-0.201977	-0.14	0.21	0.13	1.07	0.1	0.93	0.1	Cell division and cellular cycle	Cellular processes and signaling	PSE		0.827062		X
I3QYH9_CORPS	D9Q3G3_CORP1	Cell division protein FtsZ	82.74	26	57171.1	0.980199	-0.0288539	-0.02	0.08	0.3	1.01	0.04	0.99	0.04	Cell division and cellular cycle	Cellular processes and signaling	CYTOPLASMIQUE		0.066200		X
I3QYH6_CORPS	D9Q3G1_CORP1	Cell division protein sepF	83.89	12	8005.63	1.39097	0.476089	0.33	0.18	1	0.84	0.09	1.16	0.09	Cell division and cellular cycle	Cellular processes and signaling	CYTOPLASMIQUE		0.120844		X
I3R0I1_CORPS	D9Q5F8_CORP1	Chromosome partitioning protein parA	44.44	12	1094.13	0.740818	-0.432809	-0.3	0.27	0	1.15	0.13	0.85	0.13	Cell division and cellular cycle	Cellular processes and signaling	CYTOPLASMIQUE		0.097430		X
I3R0I0_CORPS	D9Q5F7_CORP1	Chromosome partitioning protein ParB	60.76	19	7080.3	0.810584	-0.302966	-0.21	0.17	0.01	1.1	0.09	0.9	0.09	Cell division and cellular cycle	Cellular processes and signaling	CYTOPLASMIQUE		0.054350		X
I3QY49_CORPS	D9Q8Z6_CORP1	DNA translocase ftsK	28.1	6	116.23	1.37713	0.461662	0.32	0.27	0.99	0.84	0.13	1.16	0.13	Cell division and cellular cycle	Cellular processes and signaling	PSE		0.560710
I3QW80_CORPS	D9Q742_CORP1	Resuscitation promoting factor	39.77	5	1012.49	1.1275	0.173123	0.12	0.39	0.71	0.94	0.19	1.06	0.19	Cell division and cellular cycle	Cellular processes and signaling	SECRETED		0.725530		X
I3QWG4_CORPS	D9Q7C9_CORP1	Resuscitation promoting factor RpfB	52.91	16	808.46	0.913931	-0.129843	-0.09	0.31	0.31	1.04	0.16	0.96	0.16	Cell division and cellular cycle	Cellular processes and signaling	SECRETED		0.835543		X
I3QYB7_CORPS	D9Q3A5_CORP1	Signal recognition particle receptor Ft	62.83	22	3757.31	1.40495	0.490516	0.34	0.14	1	0.83	0.07	1.17	0.07	Cell division and cellular cycle	Cellular processes and signaling	PSE		0.074531		X
I3QZ18_CORPS	D9Q418_CORP1	Trigger factor d	74.96	26	38602	1.19722	0.259685	0.18	0.06	1	0.91	0.03	1.09	0.03	Cell division and cellular cycle	Cellular processes and signaling	CYTOPLASMIQUE		0.065030		X
I3QYA1_CORPS	D9Q388_CORP1	Tyrosine recombinase XerC	24.75	10	106.86	0.625002	-0.678067	-0.47	0.43	0.02	1.23	0.2	0.77	0.2	Cell division and cellular cycle	Cellular processes and signaling	CYTOPLASMIQUE		0.054448		X
I3QV96_CORPS	D9Q663_CORP1	UDP N acetylenolpyruvoylglucosamine red	28.32	10	457.76	1.64872	0.721348	0.5	0.38	1	0.76	0.18	1.24	0.18	Cell division and cellular cycle	Cellular processes and signaling	CYTOPLASMIQUE		0.038225		X
I3QZC4_CORPS	D9Q4B0_CORP1	UDP N acetylglucosamine 1 carboxyvinylt	76.24	21	5704.5	0.923116	-0.115416	-0.08	0.14	0.17	1.04	0.07	0.96	0.07	Cell division and cellular cycle	Cellular processes and signaling	CYTOPLASMIQUE		0.053942		X
I3R0F1_CORPS	D9Q5D1_CORP1	UDP N acetylglucosamine diphosphorylase	14.74	6	141.63	1.76827	0.822336	0.57	0.72	0.91	0.73	0.32	1.27	0.32	Cell division and cellular cycle	Cellular processes and signaling	CYTOPLASMIQUE		0.055197		X
I3QYI1_CORPS	D9Q3G5_CORP1	UDP N acetylmuramate L alanine ligase	57.66	18	1085.56	0.960789	-0.0577078	-0.04	0.25	0.33	1.02	0.12	0.98	0.12	Cell division and cellular cycle	Cellular processes and signaling	CYTOPLASMIQUE		0.038874		X
I3QYI8_CORPS	D9Q3H1_CORP1	UDP N acetylmuramoyl L alanyl D glutamate	62.49	20	2045.19	0.941765	-0.0865617	-0.06	0.17	0.29	1.03	0.08	0.97	0.08	Cell division and cellular cycle	Cellular processes and signaling	CYTOPLASMIQUE		0.041285		X
I3QYI7_CORPS	D9Q3H0_CORP1	UDP N acetylmuramoyl tripeptide D alanin	37.53	14	633.13	0.941765	-0.0865617	-0.06	0.27	0.31	1.03	0.13	0.97	0.13	Cell division and cellular cycle	Cellular processes and signaling	CYTOPLASMIQUE		0.042932		X
I3QYI5_CORPS	D9Q3G8_CORP1	UDP N acetylmuramoylalanine D glutamate	25.02	12	314.6	1.0202	0.0288539	0.02	0.36	0.51	0.99	0.18	1.01	0.18	Cell division and cellular cycle	Cellular processes and signaling	CYTOPLASMIQUE		0.037524
I3QV07_CORPS	D9Q5W5_CORP1	UDP N acetylmuramoylalanine D glutamate	52.28	15	654.19	0.88692	-0.173123	-0.12	0.24	0.18	1.06	0.12	0.94	0.12	Cell division and cellular cycle	Cellular processes and signaling	CYTOPLASMIQUE		0.073271		X
I3QWQ1_CORPS	D9Q7L4_CORP1	1D myo inositol 2 acetamido 2 deoxy alp	38.43	7	1437.07	0.970446	-0.0432809	-0.03	0.42	0.47	1.01	0.21	0.99	0.21	Cell wall/Membrane and Envelope biogenesis	Cellular processes and signaling	CYTOPLASMIQUE		0.057432		X
I3QUV6_CORPS	D9Q5R2_CORP1	Arabinofuranosyl transferase A	10.32	9	179.65	1.0202	0.0288539	0.02	0.31	0.54	0.99	0.16	1.01	0.16	Cell wall/Membrane and Envelope biogenesis	Cellular processes and signaling	MEMBRANE		0.942924		X
I3QUV5_CORPS	D9Q5R1_CORP1	Arabinosyltransferase	23.65	24	307.47	1.49182	0.577078	0.4	0.15	1	0.8	0.07	1.2	0.07	Cell wall/Membrane and Envelope biogenesis	Cellular processes and signaling	PSE		0.913416		X
I3QWI9_CORPS	D9Q7F1_CORP1	Bifunctional protein GlmU	59.21	23	1486.1	1.40495	0.490516	0.34	0.18	1	0.83	0.09	1.17	0.09	Cell wall/Membrane and Envelope biogenesis	Cellular processes and signaling	CYTOPLASMIQUE		0.044959		X
	D9Q4M0_CORP1	Cell wall channel	83.68	4	2220.85	0.225373	-2.14962	-1.49	0.87	0	1.61	0.27	0.39	0.27	Cell wall/Membrane and Envelope biogenesis	Cellular processes and signaling	CYTOPLASMIQUE		0.031175
I3QYK8_CORPS	D9Q3J1_CORP1	Cell wall peptidase NlpC P60 protein	30.1	10	1207.7	0.145148	-2.7844	-1.93	0.57	0	1.74	0.12	0.26	0.12	Cell wall/Membrane and Envelope biogenesis	Cellular processes and signaling	SECRETED		0.741320		X
I3QZH4_CORPS	D9Q4F8_CORP1	Corynomycolyl transferase	57.51	19	3886.67	0.364219	-1.45712	-1.01	0.28	0	1.46	0.11	0.54	0.11	Cell wall/Membrane and Envelope biogenesis	Cellular processes and signaling	SECRETED		0.595536		X
I3QZI9_CORPS	D9Q4H1_CORP1	Cysteine tRNA ligase	34.12	15	938.41	1.47698	0.562651	0.39	0.17	1	0.81	0.08	1.19	0.08	Cell wall/Membrane and Envelope biogenesis	Cellular processes and signaling	CYTOPLASMIQUE		0.157755		X
I3QX48_CORPS	D9Q801_CORP1	D alanine D alanine ligase	55.83	15	10734.8	0.763379	-0.389528	-0.27	0.16	0	1.13	0.08	0.87	0.08	Cell wall/Membrane and Envelope biogenesis	Cellular processes and signaling	CYTOPLASMIQUE		0.038792		X
I3QZM5_CORPS	D9Q4L0_CORP1	D alanyl D alanine carboxypeptidase	23.61	9	318.2	2.18147	1.1253	0.78	0.4	1	0.63	0.17	1.37	0.17	Cell wall/Membrane and Envelope biogenesis	Cellular processes and signaling	SECRETED		0.167973		X
I3QV98_CORPS	D9Q665_CORP1	D inositol 3 phosphate glycosyltransferase	22.14	9	481.02	1.19722	0.259685	0.18	0.44	0.75	0.91	0.21	1.09	0.21	Cell wall/Membrane and Envelope biogenesis	Cellular processes and signaling	CYTOPLASMIQUE		0.046973		X
I3QXP7_CORPS	D9Q8J8_CORP1	Gluconeogenesis factor	48.34	16	799.23	0.771052	-0.375101	-0.26	0.31	0.05	1.13	0.15	0.87	0.15	Cell wall/Membrane and Envelope biogenesis	Cellular processes and signaling	CYTOPLASMIQUE		0.035247		X
I3QXS7_CORPS	D9Q8M7_CORP1	Metallopeptidase M24	64.28	10	20641.3	0.449329	-1.15416	-0.8	0.14	0	1.38	0.06	0.62	0.06	Cell wall/Membrane and Envelope biogenesis	Cellular processes and signaling	CYTOPLASMIQUE		0.740453
I3R0H8_CORPS	D9Q5F5_CORP1	N Acetymuramyl L Alanine Amidase	63.1	19	5005.99	0.826959	-0.274112	-0.19	0.16	0.02	1.1	0.08	0.9	0.08	Cell wall/Membrane and Envelope biogenesis	Cellular processes and signaling	PSE		0.074540		X
I3R044_CORPS	D9Q526_CORP1	Peptidoglycan recognition proteino	49.24	24	5283.55	0.239309	-2.06305	-1.43	0.22	0	1.61	0.06	0.39	0.06	Cell wall/Membrane and Envelope biogenesis	Cellular processes and signaling	SECRETED		0.844797		X
I3QYI6_CORPS	D9Q3G9_CORP1	Phospho N acetylmuramoyl pentapeptide	8.47	3	166.05	2.33965	1.22629	0.85	0.48	1	0.61	0.19	1.39	0.19	Cell wall/Membrane and Envelope biogenesis	Cellular processes and signaling	MEMBRANE		0.971822		X
I3QV79_CORPS	D9Q645_CORP1	Surface layer protein A	74.56	21	7646.89	0.477114	-1.06759	-0.74	0.23	0	1.35	0.1	0.65	0.1	Cell wall/Membrane and Envelope biogenesis	Cellular processes and signaling	SECRETED		0.591776		X
I3R031_CORPS	D9Q512_CORP1	Trehalose corynomycolyl transferase B	53.18	13	32276	0.440432	-1.18301	-0.82	0.12	0	1.39	0.05	0.61	0.05	Cell wall/Membrane and Envelope biogenesis	Cellular processes and signaling	SECRETED		0.191894		X
I3R029_CORPS	D9Q510_CORP1	Trehalose corynomycolyl transferase C	62.01	32	21507.7	0.612626	-0.706921	-0.49	0.07	0	1.24	0.03	0.76	0.03	Cell wall/Membrane and Envelope biogenesis	Cellular processes and signaling	SECRETED		0.817002		X
I3QYI3_CORPS	D9Q3G6_CORP1	UDP N acetylglucosamine N acetylmuramy	48.38	13	1752.68	0.88692	-0.173123	-0.12	0.22	0.14	1.06	0.11	0.94	0.11	Cell wall/Membrane and Envelope biogenesis	Cellular processes and signaling	CYTOPLASMIQUE		0.046398		X
I3QW41_CORPS	D9Q701_CORP1	UPF0182 protein Cp258 0559	47.77	35	1621.53	1.53726	0.620359	0.43	0.12	1	0.79	0.06	1.21	0.06	Cell wall/Membrane and Envelope biogenesis	Cellular processes and signaling	PSE		0.871188		X
I3QY90_CORPS	D9Q379_CORP1	1 deoxy D xylulose 5 phosphate reductoi	56.88	13	1810.48	0.810584	-0.302966	-0.21	0.32	0.08	1.11	0.16	0.89	0.16	Coenzyme metabolism	Metabolism	CYTOPLASMIQUE		0.059978		X
I3QXY6_CORPS	D9Q8T5_CORP1	1 deoxy D xylulose 5 phosphate synthase	41.67	9	1352.75	0.980199	-0.0288539	-0.02	0.19	0.4	1.01	0.1	0.99	0.1	Coenzyme metabolism	Metabolism	CYTOPLASMIQUE		0.112977		X
I3QZL8_CORPS	D9Q4K3_CORP1	2 amino 4 hydroxy 6 hydroxymethyldihydr	20.86	3	511.96	1.03045	0.0432809	0.03	0.64	0.49	0.98	0.31	1.02	0.31	Coenzyme metabolism	Metabolism	CYTOPLASMIQUE		0.066652		X
I3QZJ1_CORPS	D9Q4H3_CORP1	2 C methyl D erythritol 4 phosphate cyt	53.33	7	944.5	0.878095	-0.18755	-0.13	0.45	0.3	1.06	0.22	0.94	0.22	Coenzyme metabolism	Metabolism	CYTOPLASMIQUE		0.042078		X
I3QWN5_CORPS	D9Q7J9_CORP1	2 dehydropantoate 2 reductase	27.89	7	509.24	1.07251	0.100989	0.07	0.3	0.66	0.97	0.15	1.03	0.15	Coenzyme metabolism	Metabolism	CYTOPLASMIQUE		0.037465
I3QVD7_CORPS	D9Q6A7_CORP1	2 succinyl 5 enolpyruvyl 6 hydroxy 3 cy	21.91	13	543.93	1.09417	0.129843	0.09	0.34	0.74	0.95	0.17	1.05	0.17	Coenzyme metabolism	Metabolism	CYTOPLASMIQUE		0.065302		X
I3QY88_CORPS	D9Q377_CORP1	4 hydroxy 3 methylbut 2 en 1 yl diphosp	68.54	21	5693.16	1.10517	0.14427	0.1	0.13	0.89	0.95	0.06	1.05	0.06	Coenzyme metabolism	Metabolism	CYTOPLASMIQUE		0.047625		X
I3QWM4_CORPS	D9Q7I8_CORP1	4 hydroxy 3 methylbut 2 enyl diphosphat	39.39	7	2556.58	0.697676	-0.51937	-0.36	0.29	0	1.18	0.14	0.82	0.14	Coenzyme metabolism	Metabolism	CYTOPLASMIQUE		0.131937		X
I3QWG6_CORPS	D9Q7D1_CORP1	4-diphosphocytidyl-2-C-methyl-D-erythritol kinase	30.51	9	625.69	1.80399	0.85119	0.59	0.6	0.97	0.72	0.27	1.28	0.27	Coenzyme metabolism	Metabolism	CYTOPLASMIQUE		0.090172		X
I3QXQ1_CORPS	D9Q8K2_CORP1	6 7 dimethyl 8 ribityllumazine synthase	53.72	2	3815.24	0.860708	-0.216404	-0.15	0.28	0.16	1.08	0.14	0.92	0.14	Coenzyme metabolism	Metabolism	CYTOPLASMIQUE		0.871775		X
I3QZH7_CORPS	D9Q4G1_CORP1	Acetolactate synthase large subunit Ilv	33.22	15	948.71	1.64872	0.721348	0.5	0.29	1	0.76	0.14	1.24	0.14	Coenzyme metabolism	Metabolism	CYTOPLASMIQUE		0.054483		X
I3QXW6_CORPS	D9Q8R6_CORP1	Acyl CoA thioesterase II acte	56.82	13	1087.24	0.618783	-0.692494	-0.48	0.28	0	1.23	0.13	0.77	0.13	Coenzyme metabolism	Metabolism	CYTOPLASMIQUE		0.065544
I3QYM9_CORPS	D9Q3L1_CORP1	Aminomethyltransferase	78.78	24	2514.14	1.06184	0.0865617	0.06	0.17	0.71	0.97	0.08	1.03	0.08	Coenzyme metabolism	Metabolism	CYTOPLASMIQUE		0.138554		X
	D9Q862_CORP1	ATP dependent dethiobiotin synthetase B	32.6	0	1029.15	0.423162	-1.24072	-0.86	0.53	0	1.4	0.22	0.6	0.22	Coenzyme metabolism	Metabolism	CYTOPLASMIQUE		0.063821		X
I3QZ10_CORPS	D9Q409_CORP1	Bifunctional protein folC	60.51	22	923.34	1.06184	0.0865617	0.06	0.2	0.72	0.97	0.1	1.03	0.1	Coenzyme metabolism	Metabolism	CYTOPLASMIQUE		0.051119		X
I3QVY1_CORPS	D9Q6T7_CORP1	Biotin Acetyl CoA carboxylase ligase	50.85	7	307.28	1.56831	0.649213	0.45	0.69	0.84	0.79	0.33	1.21	0.33	Coenzyme metabolism	Metabolism	CYTOPLASMIQUE		0.054154		X
I3QY77_CORPS	D9Q925_CORP1	Cob I yrinic acid a c diamide adenosy	78.8	13	7813.61	0.88692	-0.173123	-0.12	0.16	0.1	1.06	0.08	0.94	0.08	Coenzyme metabolism	Metabolism	CYTOPLASMIQUE		0.633143		X
I3QZC5_CORPS	D9Q4B1_CORP1	Cob I yrinic acid a c diamide adenosylt	74.74	9	14910.4	0.852144	-0.230831	-0.16	0.17	0.03	1.08	0.09	0.92	0.09	Coenzyme metabolism	Metabolism	CYTOPLASMIQUE		0.083380
	D9Q8A9_CORP1	Cobaltochelatase	56.76	0	1520.56	0.810584	-0.302966	-0.21	0.16	0	1.1	0.08	0.9	0.08	Coenzyme metabolism	Metabolism	CYTOPLASMIQUE		0.896278
I3QVB4_CORPS	D9Q684_CORP1	Delta aminolevulinic acid dehydratase	66.17	17	3947.77	0.57695	-0.793482	-0.55	0.27	0	1.27	0.12	0.73	0.12	Coenzyme metabolism	Metabolism	CYTOPLASMIQUE		0.063540		X
I3QX74_CORPS	D9Q821_CORP1	Dephospho CoA kinase	36.07	19	1076.65	0.637628	-0.649213	-0.45	0.62	0.11	1.21	0.29	0.79	0.29	Coenzyme metabolism	Metabolism	CYTOPLASMIQUE		0.928574		X
I3QWR3_CORPS	D9Q7M6_CORP1	Dihydropteroate synthase acte	43.98	11	410.06	1.07251	0.100989	0.07	0.41	0.6	0.97	0.2	1.03	0.2	Coenzyme metabolism	Metabolism	CYTOPLASMIQUE		0.039434		X
I3QXS2_CORPS	D9Q8M3_CORP1	Epimerase family protein yfcH	37.11	6	264.32	1.49182	0.577078	0.4	0.33	0.98	0.81	0.16	1.19	0.16	Coenzyme metabolism	Metabolism	CYTOPLASMIQUE		0.060517
I3QXI0_CORPS	D9Q8D1_CORP1	Formate tetrahydrofolate ligase	67.51	2	3128.55	1.03045	0.0432809	0.03	0.2	0.65	0.99	0.1	1.01	0.1	Coenzyme metabolism	Metabolism	CYTOPLASMIQUE		0.140595		X
I3QVC0_CORPS	D9Q690_CORP1	Glutamate 1 semialdehyde 2 1 aminomutas	55.56	21	6087.07	0.904837	-0.14427	-0.1	0.14	0.08	1.05	0.07	0.95	0.07	Coenzyme metabolism	Metabolism	CYTOPLASMIQUE		0.048468		X
I3QZM1_CORPS	D9Q4K6_CORP1	GTP cyclohydrolase 1	48.66	8	693.42	1.95424	0.966606	0.67	0.32	1	0.68	0.14	1.32	0.14	Coenzyme metabolism	Metabolism	CYTOPLASMIQUE		0.041579		X
I3QXE1_CORPS	D9Q893_CORP1	Hemolysin related protein	15.2	0	104.92	2.55998	1.35613	0.94	0.59	1	0.57	0.23	1.43	0.23	Coenzyme metabolism	Metabolism	MEMBRANE		0.850823		X
I3QY76_CORPS	D9Q924_CORP1	Hydrogenobyrinate a c diamide synthase	35.3	0	611.05	1.10517	0.14427	0.1	0.43	0.69	0.95	0.21	1.05	0.21	Coenzyme metabolism	Metabolism	CYTOPLASMIQUE		0.038775		X
I3QYN3_CORPS	D9Q3L5_CORP1	Lipoyl synthase	75.59	16	5098.37	0.941765	-0.0865617	-0.06	0.12	0.25	1.03	0.06	0.97	0.06	Coenzyme metabolism	Metabolism	CYTOPLASMIQUE		0.107232		X
I3QY79_CORPS	D9Q927_CORP1	Magnesium chelatase	43.98	16	1209.49	1.01005	0.014427	0.01	0.31	0.52	0.99	0.15	1.01	0.15	Coenzyme metabolism	Metabolism	CYTOPLASMIQUE		0.090156		X
I3QX34_CORPS	D9Q7Z1_CORP1	Menaquinone specific isochorismate synthase	32.88	9	296.46	0.618783	-0.692494	-0.48	0.6	0.05	1.23	0.27	0.77	0.27	Coenzyme metabolism	Metabolism	CYTOPLASMIQUE		0.096283
I3QWE7_CORPS	D9Q7B1_CORP1	Molybdenum cofactor biosynthesis protein B	53.44	7	5483.21	1.55271	0.634786	0.44	0.28	1	0.79	0.13	1.21	0.13	Coenzyme metabolism	Metabolism	CYTOPLASMIQUE		0.039349		X
I3QWF2_CORPS	D9Q7B7_CORP1	Molybdopterin molybdenumtransferase	45.45	14	1225.43	0.826959	-0.274112	-0.19	0.2	0.05	1.1	0.1	0.9	0.1	Coenzyme metabolism	Metabolism	CYTOPLASMIQUE		0.044415		X
I3QXA5_CORPS	D9Q850_CORP1	NAD kinase	26.02	8	519.99	0.794534	-0.33182	-0.23	0.4	0.16	1.11	0.19	0.89	0.19	Coenzyme metabolism	Metabolism	CYTOPLASMIQUE		0.059752		X
I3QVD4_CORPS	D9Q6A4_CORP1	Naphthoate synthase	54.24	15	1685.7	0.771052	-0.375101	-0.26	0.25	0.02	1.13	0.12	0.87	0.12	Coenzyme metabolism	Metabolism	CYTOPLASMIQUE		0.119260		X
I3QZA6_CORPS	D9Q495_CORP1	NH 3 dependent NAD synthetaseo	54.71	14	1638.57	0.83527	-0.259685	-0.18	0.43	0.17	1.09	0.21	0.91	0.21	Coenzyme metabolism	Metabolism	CYTOPLASMIQUE		0.080814		X
I3QYM2_CORPS	D9Q3K5_CORP1	Nicotinate nucleotide dimethylbenzimid	58.57	17	2093.54	1.06184	0.0865617	0.06	0.25	0.66	0.97	0.12	1.03	0.12	Coenzyme metabolism	Metabolism	CYTOPLASMIQUE		0.043991		X
I3QZ84_CORPS	D9Q478_CORP1	Nicotinate phosphoribosyltransferase OS	51.18	16	931.56	1.24608	0.317393	0.22	0.24	0.95	0.89	0.12	1.11	0.12	Coenzyme metabolism	Metabolism	CYTOPLASMIQUE		0.048720		X
I3QWK9_CORPS	D9Q7H3_CORP1	Pantothenate kinase	17.8	5	177.64	0.763379	-0.389528	-0.27	1.05	0.33	1.13	0.45	0.87	0.45	Coenzyme metabolism	Metabolism	CYTOPLASMIQUE		0.065233		X
I3QZL4_CORPS	D9Q4J9_CORP1	Pantothenate synthetase acter	25.53	5	580.5	0.980199	-0.0288539	-0.02	0.84	0.5	1.01	0.4	0.99	0.4	Coenzyme metabolism	Metabolism	CYTOPLASMIQUE		0.037467		X
I3QYK2_CORPS	D9Q3I5_CORP1	Phospho 2 dehydro 3 deoxyheptonate aldo	54.18	21	2498.81	1.09417	0.129843	0.09	0.18	0.85	0.95	0.09	1.05	0.09	Coenzyme metabolism	Metabolism	CYTOPLASMIQUE		0.098574
I3QX55_CORPS	D9Q809_CORP1	Phosphopantetheine adenylyltransferase	46.3	10	979.03	0.904837	-0.14427	-0.1	0.46	0.38	1.05	0.23	0.95	0.23	Coenzyme metabolism	Metabolism	CYTOPLASMIQUE		0.038103		X
I3QW89_CORPS	D9Q751_CORP1	Phosphoserine aminotransferase	32.45	10	1441.25	1.23368	0.302966	0.21	0.2	0.98	0.89	0.1	1.11	0.1	Coenzyme metabolism	Metabolism	CYTOPLASMIQUE		0.127870		X
I3QVB2_CORPS	D9Q682_CORP1	Porphobilinogen deaminase	56.19	15	3103.09	0.980199	-0.0288539	-0.02	0.22	0.43	1.01	0.11	0.99	0.11	Coenzyme metabolism	Metabolism	CYTOPLASMIQUE		0.041924		X
I3QXF9_CORPS	D9Q8B2_CORP1	Precorrin 3B C 17 methyltransferase	54.82	7	1262.85	0.852144	-0.230831	-0.16	0.27	0.2	1.08	0.14	0.92	0.14	Coenzyme metabolism	Metabolism	CYTOPLASMIQUE		0.034937		X
I3QXF7_CORPS	D9Q8B0_CORP1	Precorrin 3B synthase u	40.41	47	3719.75	1.20925	0.274112	0.19	0.15	1	0.9	0.07	1.1	0.07	Coenzyme metabolism	Metabolism	CYTOPLASMIQUE		0.102308		X
I3QXG1_CORPS	D9Q8B4_CORP1	Precorrin 4 C11 methyltransferaseo	46.69	10	1562.15	0.740818	-0.432809	-0.3	0.32	0.04	1.15	0.16	0.85	0.16	Coenzyme metabolism	Metabolism	CYTOPLASMIQUE		0.063423		X
I3QXG0_CORPS	D9Q8B3_CORP1	Precorrin 6A reductase	53.54	18	2852.54	0.532592	-0.908898	-0.63	0.36	0	1.3	0.17	0.7	0.17	Coenzyme metabolism	Metabolism	CYTOPLASMIQUE		0.059106		X
I3QWB5_CORPS	D9Q777_CORP1	Precorrin 6A synthase deacetylating	24.17	4	915.03	0.904837	-0.14427	-0.1	0.32	0.28	1.05	0.16	0.95	0.16	Coenzyme metabolism	Metabolism	CYTOPLASMIQUE		0.038685		X
I3QXG2_CORPS	D9Q8B5_CORP1	Precorrin 6Y C5 15 methyltransferase	23.82	8	506.68	1.49182	0.577078	0.4	0.7	0.82	0.81	0.32	1.19	0.32	Coenzyme metabolism	Metabolism	CYTOPLASMIQUE		0.040255		X
I3QXF8_CORPS	D9Q8B1_CORP1	Precorrin 8X methyl mutase	38.43	12	3609.76	0.292293	-1.77451	-1.23	0.55	0	1.54	0.18	0.46	0.18	Coenzyme metabolism	Metabolism	CYTOPLASMIQUE		0.088400		X
I3QYZ6_CORPS	D9Q3Z4_CORP1	Probable nicotinate nucleotide adenylyl	35.32	0	113.45	0.852144	-0.230831	-0.16	1.77	0.42	1.06	0.71	0.94	0.71	Coenzyme metabolism	Metabolism	CYTOPLASMIQUE		0.094586		X
I3QVB8_CORPS	D9Q688_CORP1	Protoporphyrinogen oxidase	51.12	16	841.01	1.34986	0.432809	0.3	0.24	0.99	0.85	0.11	1.15	0.11	Coenzyme metabolism	Metabolism	CYTOPLASMIQUE		0.050968		X
I3QUY1_CORPS	D9Q5T9_CORP1	Pyridoxal biosynthesis lyase PdxSo	71.24	19	34982	0.371577	-1.42827	-0.99	0.1	0	1.46	0.04	0.54	0.04	Coenzyme metabolism	Metabolism	CYTOPLASMIQUE		0.033474		X
I3QYU5_CORPS	D9Q3T9_CORP1	Pyridoxamine kinase	64.11	14	5193.59	0.960789	-0.0577078	-0.04	0.16	0.29	1.02	0.08	0.98	0.08	Coenzyme metabolism	Metabolism	CYTOPLASMIQUE		0.080944		X
I3QXQ2_CORPS	D9Q8K3_CORP1	Riboflavin biosynthesis protein RibBA	71.91	6	1999.4	0.733447	-0.447235	-0.31	0.24	0.01	1.15	0.11	0.85	0.11	Coenzyme metabolism	Metabolism	CYTOPLASMIQUE		0.035978		X
I3QXQ4_CORPS	D9Q8K5_CORP1	Riboflavin biosynthesis protein RibD	7.37	5	112.53	0.726149	-0.461662	-0.32	1.9	0.4	1.13	0.75	0.87	0.75	Coenzyme metabolism	Metabolism	CYTOPLASMIQUE		0.059828		X
I3QY58_CORPS	D9Q906_CORP1	Riboflavin biosynthesis protein ribF	34.04	8	1816.82	1.13883	0.18755	0.13	0.26	0.89	0.94	0.13	1.06	0.13	Coenzyme metabolism	Metabolism	CYTOPLASMIQUE		0.050321		X
I3QXQ3_CORPS	D9Q8K4_CORP1	Riboflavin synthase alpha chain y	40.37	22	566.26	0.802519	-0.317393	-0.22	0.6	0.34	1.11	0.29	0.89	0.29	Coenzyme metabolism	Metabolism	CYTOPLASMIQUE		0.087154		X
I3QVB7_CORPS	D9Q687_CORP1	Uroporphyrinogen decarboxylase	32.89	8	1846.45	1.47698	0.562651	0.39	0.24	1	0.81	0.12	1.19	0.12	Coenzyme metabolism	Metabolism	SECRETED		0.086504		X
I3QY72_CORPS	D9Q920_CORP1	Uroporphyrinogen III methylase	29.6	10	423.2	1.52196	0.605932	0.42	0.41	0.94	0.8	0.2	1.2	0.2	Coenzyme metabolism	Metabolism	CYTOPLASMIQUE		0.076973		X
I3QVB3_CORPS	D9Q683_CORP1	Uroporphyrinogen III synthase	33.51	16	509.48	1.82212	0.865617	0.6	0.26	1	0.71	0.12	1.29	0.12	Coenzyme metabolism	Metabolism	CYTOPLASMIQUE		0.053830		X
I3QW82_CORPS	D9Q743_CORP1	Cold shock protein	48.97	5	6171.9	2.58571	1.37056	0.95	0.19	1	0.56	0.08	1.44	0.08	Defense mechanism	Cellular processes and signaling	CYTOPLASMIQUE		0.151749		X
I3QV66_CORPS	D9Q632_CORP1	Cold shock protein	96.52	6	31703.5	0.182684	-2.45258	-1.7	0.1	0	1.69	0.03	0.31	0.03	Defense mechanism	Cellular processes and signaling	CYTOPLASMIQUE		0.184649		X
I3R0B7_CORPS	D9Q597_CORP1	DNA protection during starvation protein	87.94	11	70504.7	0.357007	-1.48598	-1.03	0.09	0	1.48	0.04	0.52	0.04	Defense mechanism	Cellular processes and signaling	CYTOPLASMIQUE		0.118153		X
I3QZW9_CORPS	D9Q4V2_CORP1	Heat shock protein HspR	23.69	7	929.96	0.0925506	-3.43361	-2.38	0.28	0	1.83	0.04	0.17	0.04	Defense mechanism	Cellular processes and signaling	CYTOPLASMIQUE		0.046511		X
I3QXD2_CORPS	D9Q883_CORP1	Hydrolase alpha beta superfamily	74.77	0	3059	1.37713	0.461662	0.32	0.14	1	0.84	0.07	1.16	0.07	Defense mechanism	Cellular processes and signaling	CYTOPLASMIQUE		0.916631		X
I3R095_CORPS	D9Q573_CORP1	Phage shock protein A	65.76	20	33670.7	1.09417	0.129843	0.09	0.13	0.86	0.96	0.07	1.04	0.07	Defense mechanism	Cellular processes and signaling	CYTOPLASMIQUE		0.762722		X
I3QY42_CORPS	D9Q8Y8_CORP1	Phage shock protein A IM30	69.29	6	41339.2	1.09417	0.129843	0.09	0.09	0.95	0.96	0.05	1.04	0.05	Defense mechanism	Cellular processes and signaling	CYTOPLASMIQUE		0.285203		X
I3QZX1_CORPS	D9Q4V4_CORP1	Protein GrpE	66.51	11	57665.6	0.160414	-2.64013	-1.83	0.17	0	1.72	0.04	0.28	0.04	Defense mechanism	Cellular processes and signaling	CYTOPLASMIQUE		0.076586		X
I3QX77_CORPS	D9Q824_CORP1	Stress related protein	52.57	24	12367.9	0.554327	-0.85119	-0.59	0.14	0	1.28	0.07	0.72	0.07	Defense mechanism	Cellular processes and signaling	CYTOPLASMIQUE		0.058633		X
I3R087_CORPS	D9Q566_CORP1	Universal stress protein A	68.5	14	16786	0.496585	-1.00989	-0.7	0.11	0	1.34	0.05	0.66	0.05	Defense mechanism	Cellular processes and signaling	CYTOPLASMIQUE		0.036172		X
I3R0B2_CORPS	D9Q591_CORP1	Universal stress protein UspA	46.87	12	1018.32	0.878095	-0.18755	-0.13	0.33	0.27	1.06	0.16	0.94	0.16	Defense mechanism	Cellular processes and signaling	CYTOPLASMIQUE		0.209893		X
I3QZJ8_CORPS	D9Q4I3_CORP1	A G specific DNA glycosylase	25.81	9	533.11	1.19722	0.259685	0.18	0.25	0.92	0.91	0.13	1.09	0.13	DNA Metabolism: replication, recombination and repair	Information storage and processing	CYTOPLASMIQUE		0.069895		X
I3QXT3_CORPS	D9Q8N3_CORP1	Amino deoxychorismate lyase	43.8	7	601.22	1.32313	0.403955	0.28	0.33	0.95	0.86	0.16	1.14	0.16	DNA Metabolism: replication, recombination and repair	Information storage and processing	SECRETED		0.095349		X
	D9Q790_CORP1	ATP dependent DNA helicase pcrA	28.24	28	404.22	1.1275	0.173123	0.12	0.21	0.84	0.94	0.1	1.06	0.1	DNA Metabolism: replication, recombination and repair	Information storage and processing	CYTOPLASMIQUE		0.091272
I3QWU3_CORPS	D9Q7Q4_CORP1	ATP dependent RNA helicase DeaD y	64.8	30	5350.13	2.05443	1.03874	0.72	0.12	1	0.65	0.05	1.35	0.05	DNA Metabolism: replication, recombination and repair	Information storage and processing	CYTOPLASMIQUE		0.087969		X
I3QY12_CORPS	D9Q8V9_CORP1	ATP dependent RNA helicase hrpA y	12.26	3	144.42	1.33643	0.418382	0.29	0.23	0.98	0.86	0.11	1.14	0.11	DNA Metabolism: replication, recombination and repair	Information storage and processing	CYTOPLASMIQUE		0.074612		X
I3QW26_CORPS	D9Q6Y6_CORP1	ATP dependent RNA helicase rhlE y	36.28	11	3195.85	1.17351	0.230831	0.16	0.23	0.96	0.92	0.1	1.08	0.1	DNA Metabolism: replication, recombination and repair	Information storage and processing	CYTOPLASMIQUE		0.062629		X
I3QUJ8_CORPS	D9Q5G4_CORP1	Chromosomal replication initiator prote	45.55	22	780.34	1.24608	0.317393	0.22	0.18	0.99	0.89	0.09	1.11	0.09	DNA Metabolism: replication, recombination and repair	Information storage and processing	CYTOPLASMIQUE		0.716324		X
I3QXB1_CORPS	D9Q856_CORP1	Chromosome partitioning ATPase protein	31.37	0	622.02	0.980199	-0.0288539	-0.02	0.27	0.5	1.01	0.13	0.99	0.13	DNA Metabolism: replication, recombination and repair	Information storage and processing	CYTOPLASMIQUE		0.049285		X
I3QVA5_CORPS	D9Q674_CORP1	DNA binding Excisionase proteino	71.96	3	2827.51	1.03045	0.0432809	0.03	0.27	0.55	0.99	0.14	1.01	0.14	DNA Metabolism: replication, recombination and repair	Information storage and processing	CYTOPLASMIQUE		0.033982		X
I3QUK8_CORPS	D9Q5H4_CORP1	DNA gyrase subunit A	53.94	36	5303.9	1.04081	0.0577078	0.04	0.08	0.75	0.98	0.04	1.02	0.04	DNA Metabolism: replication, recombination and repair	Information storage and processing	CYTOPLASMIQUE		0.070069
I3QUK3_CORPS	D9Q5G9_CORP1	DNA gyrase subunit B	66.82	36	6564.73	0.932394	-0.100989	-0.07	0.13	0.13	1.04	0.06	0.96	0.06	DNA Metabolism: replication, recombination and repair	Information storage and processing	CYTOPLASMIQUE		0.070424		X
I3QW34_CORPS	D9Q6Z4_CORP1	DNA helicase II	27.16	17	325.37	1.53726	0.620359	0.43	0.16	1	0.79	0.08	1.21	0.08	DNA Metabolism: replication, recombination and repair	Information storage and processing	CYTOPLASMIQUE		0.062864		X
I3QW31_CORPS	D9Q6Z1_CORP1	DNA helicase UvrD REP type	28.15	39	299.81	1.09417	0.129843	0.09	0.17	0.83	0.96	0.09	1.04	0.09	DNA Metabolism: replication, recombination and repair	Information storage and processing	CYTOPLASMIQUE		0.074766		X
I3QX00_CORPS	D9Q7V9_CORP1	DNA ligase	28.72	7	624.32	1.17351	0.230831	0.16	0.19	0.93	0.92	0.09	1.08	0.09	DNA Metabolism: replication, recombination and repair	Information storage and processing	CYTOPLASMIQUE		0.106171		X
I3QX70_CORPS	D9Q816_CORP1	DNA polymerase	57.79	4	1271.26	0.733447	-0.447235	-0.31	0.15	0	1.15	0.07	0.85	0.07	DNA Metabolism: replication, recombination and repair	Information storage and processing	CYTOPLASMIQUE		0.119924		X
I3QYF5_CORPS	D9Q3E0_CORP1	DNA polymerase III PolC	30.83	10	422.29	1.16183	0.216404	0.15	0.3	0.8	0.92	0.15	1.08	0.15	DNA Metabolism: replication, recombination and repair	Information storage and processing	CYTOPLASMIQUE		0.269370		X
I3QYG3_CORPS	D9Q3E8_CORP1	DNA polymerase III subunit alpha	34.23	45	366	1.58407	0.66364	0.46	0.25	1	0.77	0.12	1.23	0.12	DNA Metabolism: replication, recombination and repair	Information storage and processing	CYTOPLASMIQUE		0.094797		X
I3QUK0_CORPS	D9Q5G6_CORP1	DNA polymerase III subunit beta y	45.32	13	2647.38	1.39097	0.476089	0.33	0.18	1	0.84	0.08	1.16	0.08	DNA Metabolism: replication, recombination and repair	Information storage and processing	CYTOPLASMIQUE		0.074616		X
I3QYZ0_CORPS	D9Q3Y8_CORP1	DNA polymerase III subunit delta	27.08	10	437.01	0.486752	-1.03874	-0.72	0.66	0.04	1.34	0.27	0.66	0.27	DNA Metabolism: replication, recombination and repair	Information storage and processing	CYTOPLASMIQUE		0.032980		X
I3QV08_CORPS	D9Q5W6_CORP1	DNA polymerase III subunit epsilon	28.35	10	1136.56	1.53726	0.620359	0.43	0.29	1	0.79	0.14	1.21	0.14	DNA Metabolism: replication, recombination and repair	Information storage and processing	CYTOPLASMIQUE		0.095795		X
I3QWZ9_CORPS	D9Q7V8_CORP1	DNA polymerase III subunit epsilon	36.5	17	668.36	0.860708	-0.216404	-0.15	0.38	0.27	1.07	0.19	0.93	0.19	DNA Metabolism: replication, recombination and repair	Information storage and processing	CYTOPLASMIQUE		0.050619		X
I3QUZ6_CORPS	D9Q5V5_CORP1	DNA polymerase III subunit gamma	49.39	28	574.2	1.1275	0.173123	0.12	0.18	0.91	0.94	0.09	1.06	0.09	DNA Metabolism: replication, recombination and repair	Information storage and processing	CYTOPLASMIQUE		0.472967
I3QYS7_CORPS	D9Q3S2_CORP1	DNA primase	16.8	17	174.48	1.64872	0.721348	0.5	0.52	0.96	0.76	0.24	1.24	0.24	DNA Metabolism: replication, recombination and repair	Information storage and processing	CYTOPLASMIQUE		0.075828
I3QXA6_CORPS	D9Q851_CORP1	DNA repair protein RecN acter	20.9	7	268.46	1.29693	0.375101	0.26	0.33	0.88	0.87	0.17	1.13	0.17	DNA Metabolism: replication, recombination and repair	Information storage and processing	CYTOPLASMIQUE		0.044703		X
I3QV67_CORPS	D9Q633_CORP1	DNA topoisomerase 1	51.81	46	2363.04	1.19722	0.259685	0.18	0.11	0.99	0.91	0.05	1.09	0.05	DNA Metabolism: replication, recombination and repair	Information storage and processing	CYTOPLASMIQUE		0.145308		X
I3QVV1_CORPS	D9Q6R0_CORP1	Endonuclease Exonuclease phosphatase	65.66	15	3465.83	1.17351	0.230831	0.16	0.2	0.92	0.92	0.1	1.08	0.1	DNA Metabolism: replication, recombination and repair	Information storage and processing	CYTOPLASMIQUE		0.661996		X
I3QWY4_CORPS	D9Q7U3_CORP1	Endonuclease NucS	66.37	14	1986.94	1.04081	0.0577078	0.04	0.24	0.63	0.98	0.12	1.02	0.12	DNA Metabolism: replication, recombination and repair	Information storage and processing	CYTOPLASMIQUE		0.057532		X
I3QWM3_CORPS	D9Q7I7_CORP1	Exodeoxyribonuclease 7 large subunit	35.76	14	819.95	0.878095	-0.18755	-0.13	0.5	0.26	1.06	0.24	0.94	0.24	DNA Metabolism: replication, recombination and repair	Information storage and processing	CYTOPLASMIQUE		0.057430		X
I3QWM2_CORPS		Exodeoxyribonuclease 7 small subunit	79.59	6	10725.5	0.249075	-2.00535	-1.39	0.27	0	1.6	0.08	0.4	0.08	DNA Metabolism: replication, recombination and repair	Information storage and processing	CYTOPLASMIQUE
I3QZQ2_CORPS	D9Q4N6_CORP1	Exodeoxyribonuclease III	18.04	6	688.44	0.771052	-0.375101	-0.26	0.44	0.12	1.13	0.21	0.87	0.21	DNA Metabolism: replication, recombination and repair	Information storage and processing	CYTOPLASMIQUE		0.125682		X
I3QWV1_CORPS	D9Q7R1_CORP1	Exonuclease SbcD family	20.61	10	477.45	0.726149	-0.461662	-0.32	0.64	0.16	1.15	0.31	0.85	0.31	DNA Metabolism: replication, recombination and repair	Information storage and processing	CYTOPLASMIQUE		0.067126		X
I3QXW1_CORPS	D9Q8R1_CORP1	Holliday junction ATP dependent DNA helicase	20.03	13	349.61	1.11628	0.158696	0.11	0.61	0.62	0.95	0.3	1.05	0.3	DNA Metabolism: replication, recombination and repair	Information storage and processing	PSE	X	0.049725		X
I3QXW2_CORPS	D9Q8R2_CORP1	Holliday junction ATP dependent DNA helicase	36.99	3	483.5	1.08329	0.115416	0.08	0.42	0.66	0.96	0.21	1.04	0.21	DNA Metabolism: replication, recombination and repair	Information storage and processing	CYTOPLASMIQUE		0.760396		X
I3QXT4_CORPS	D9Q8N4_CORP1	Holliday junction resolvase	33	13	838.61	0.802519	-0.317393	-0.22	0.51	0.19	1.11	0.25	0.89	0.25	DNA Metabolism: replication, recombination and repair	Information storage and processing	CYTOPLASMIQUE		0.383845		X
I3QV41_CORPS	D9Q606_CORP1	Metallophosphoesterase	39.74	9	529.63	3.70617	1.88993	1.31	0.79	1	0.44	0.25	1.56	0.25	DNA Metabolism: replication, recombination and repair	Information storage and processing	SECRETED		0.332878		X
I3QY75_CORPS	D9Q923_CORP1	Methylated DNA protein cysteinemethyltransferase	31.21	5	715.19	1.61607	0.692494	0.48	1.23	0.78	0.78	0.51	1.22	0.51	DNA Metabolism: replication, recombination and repair	Information storage and processing	CYTOPLASMIQUE		0.043907		X
I3QWS2_CORPS	D9Q7N5_CORP1	O methyltransferase	64.29	10	4782.55	1.53726	0.620359	0.43	0.2	1	0.79	0.09	1.21	0.09	DNA Metabolism: replication, recombination and repair	Information storage and processing	CYTOPLASMIQUE		0.034317		X
I3QZ53_CORPS	D9Q451_CORP1	Oligoribonuclease ps	35.77	7	2189.79	1.17351	0.230831	0.16	0.29	0.83	0.92	0.14	1.08	0.14	DNA Metabolism: replication, recombination and repair	Information storage and processing	CYTOPLASMIQUE		0.084375		X
I3QY37_CORPS	D9Q8Y3_CORP1	Protein RecA	58.63	15	12203.9	0.748264	-0.418382	-0.29	0.12	0	1.15	0.06	0.85	0.06	DNA Metabolism: replication, recombination and repair	Information storage and processing	CYTOPLASMIQUE		0.067798		X
I3QYC3_CORPS	D9Q3B0_CORP1	Ribonuclease 3 d	52.61	11	3087.72	0.740818	-0.432809	-0.3	0.27	0.01	1.15	0.12	0.85	0.12	DNA Metabolism: replication, recombination and repair	Information storage and processing	CYTOPLASMIQUE		0.048828		X
I3QXY5_CORPS	D9Q8T4_CORP1	Ribonuclease D	26.77	7	266.08	0.625002	-0.678067	-0.47	0.62	0.08	1.23	0.28	0.77	0.28	DNA Metabolism: replication, recombination and repair	Information storage and processing	CYTOPLASMIQUE		0.549101		X
I3QZ05_CORPS	D9Q403_CORP1	Ribonuclease E G family	54.71	53	6136.91	1.11628	0.158696	0.11	0.1	1	0.94	0.05	1.06	0.05	DNA Metabolism: replication, recombination and repair	Information storage and processing	CYTOPLASMIQUE		0.086533
I3QY51_CORPS	D9Q8Z8_CORP1	Ribonuclease j d	54.42	7	6329.34	0.932394	-0.100989	-0.07	0.1	0.12	1.04	0.05	0.96	0.05	DNA Metabolism: replication, recombination and repair	Information storage and processing	CYTOPLASMIQUE		0.105309
I3QZ78_CORPS	D9Q472_CORP1	Ribonuclease PH	57.76	12	5581.72	1.1275	0.173123	0.12	0.14	0.97	0.94	0.07	1.06	0.07	DNA Metabolism: replication, recombination and repair	Information storage and processing	CYTOPLASMIQUE		0.061276		X
I3QYQ8_CORPS	D9Q3Q4_CORP1	Ribonuclease R d	15.76	10	223.19	1.44773	0.533797	0.37	0.3	0.99	0.82	0.15	1.18	0.15	DNA Metabolism: replication, recombination and repair	Information storage and processing	CYTOPLASMIQUE		0.054987		X
I3QXQ6_CORPS	D9Q8K7_CORP1	Ribosomal RNA small subunit methyltrans	42.01	3	186.55	0.548812	-0.865617	-0.6	0.51	0.01	1.28	0.23	0.72	0.23	DNA Metabolism: replication, recombination and repair	Information storage and processing	CYTOPLASMIQUE		0.037153		X
I3R0A4_CORPS	D9Q583_CORP1	Single stranded DNA binding protein	42.5	7	8992.03	1.47698	0.562651	0.39	0.13	1	0.81	0.06	1.19	0.06	DNA Metabolism: replication, recombination and repair	Information storage and processing	CYTOPLASMIQUE		0.750838		X
I3QWG3_CORPS	D9Q7C8_CORP1	TatD family hydrolase	52.74	11	1174.28	0.786628	-0.346247	-0.24	0.3	0.04	1.12	0.14	0.88	0.14	DNA Metabolism: replication, recombination and repair	Information storage and processing	CYTOPLASMIQUE		0.047982		X
I3QVS4_CORPS	D9Q6N5_CORP1	Unknown function	16.17	0	198.25	1.46228	0.548224	0.38	1.14	0.8	0.82	0.5	1.18	0.5	DNA Metabolism: replication, recombination and repair	Information storage and processing	CYTOPLASMIQUE		0.223437		X
I3QWJ8_CORPS	D9Q7G2_CORP1	Unknown function	78.05	8	5756.28	0.637628	-0.649213	-0.45	0.29	0	1.22	0.14	0.78	0.14	DNA Metabolism: replication, recombination and repair	Information storage and processing	CYTOPLASMIQUE		0.117496		X
	D9Q804_CORP1	Uracil DNA glycosylase	58.86	8	964.19	1.01005	0.014427	0.01	0.25	0.55	0.99	0.13	1.01	0.13	DNA Metabolism: replication, recombination and repair	Information storage and processing	CYTOPLASMIQUE		0.049281
I3QX81_CORPS	D9Q828_CORP1	UvrABC system protein A acter	36.48	6	655.27	1.11628	0.158696	0.11	0.16	0.89	0.95	0.08	1.05	0.08	DNA Metabolism: replication, recombination and repair	Information storage and processing	CYTOPLASMIQUE		0.163089		X
I3QW77_CORPS	D9Q740_CORP1	UvrABC system protein B acter	15.73	22	89.99	1.82212	0.865617	0.6	0.47	1	0.71	0.21	1.29	0.21	DNA Metabolism: replication, recombination and repair	Information storage and processing	CYTOPLASMIQUE		0.063600		X
I3QX76_CORPS	D9Q823_CORP1	UvrABC system protein B acter	27.13	5	211.75	1.09417	0.129843	0.09	0.37	0.64	0.96	0.18	1.04	0.18	DNA Metabolism: replication, recombination and repair	Information storage and processing	CYTOPLASMIQUE		0.030678		X
I3QV99_CORPS	D9Q666_CORP1	2 3 bisphosphoglycerate dependent phosphate	70.8	18	61116	1.0202	0.0288539	0.02	0.06	0.72	0.99	0.03	1.01	0.03	Energy metabolism	Metabolism	CYTOPLASMIQUE		0.155878		X
I3QXL5_CORPS	D9Q8G5_CORP1	Aconitate hydratase	68.19	3	11072.8	1.05127	0.0721348	0.05	0.06	0.95	0.97	0.03	1.03	0.03	Energy metabolism	Metabolism	CYTOPLASMIQUE		0.159261
I3QZM8_CORPS	D9Q4L3_CORP1	Aerobic C4 dicarboxylate transport protein	14.41	0	611.98	0.704688	-0.504943	-0.35	0.57	0.13	1.17	0.28	0.83	0.28	Energy metabolism	Metabolism	PSE		0.863445		X
I3QXI3_CORPS	D9Q8D3_CORP1	Anaerobic C4 dicarboxylate transporter	12.99	14	116.7	1.19722	0.259685	0.18	0.26	0.86	0.91	0.13	1.09	0.13	Energy metabolism	Metabolism	MEMBRANE		0.060719
I3QWY3_CORPS	D9Q7U1_CORP1	ATP synthase epsilon chain	47.43	4	11255	0.778801	-0.360674	-0.25	0.26	0.02	1.12	0.12	0.88	0.12	Energy metabolism	Metabolism	CYTOPLASMIQUE		0.046202		X
I3QWY1_CORPS	D9Q7T9_CORP1	ATP synthase gamma chain	82.21	22	21392.3	0.778801	-0.360674	-0.25	0.09	0	1.12	0.04	0.88	0.04	Energy metabolism	Metabolism	CYTOPLASMIQUE		0.069432		X
I3QWX6_CORPS	D9Q7T4_CORP1	ATP synthase subunit A	13.88	3	210.14	1.08329	0.115416	0.08	0.31	0.75	0.96	0.15	1.04	0.15	Energy metabolism	Metabolism	MEMBRANE		0.965144		X
I3QWY0_CORPS	D9Q7T8_CORP1	ATP synthase subunit alpha	60.76	25	33927.1	0.718924	-0.476089	-0.33	0.06	0	1.16	0.03	0.84	0.03	Energy metabolism	Metabolism	CYTOPLASMIQUE		0.073577		X
I3QWX8_CORPS	D9Q7T6_CORP1	ATP synthase subunit B	41.31	10	6565.03	0.697676	-0.51937	-0.36	0.17	0	1.18	0.08	0.82	0.08	Energy metabolism	Metabolism	MEMBRANE		0.650428
I3QWY2_CORPS	D9Q7U0_CORP1	ATP synthase subunit beta	85.1	33	35620.2	0.71177	-0.490516	-0.34	0.04	0	1.17	0.02	0.83	0.02	Energy metabolism	Metabolism	CYTOPLASMIQUE		0.064208		X
I3QWX9_CORPS	D9Q7T7_CORP1	ATP synthase subunit delta	73.75	18	36020.9	0.631284	-0.66364	-0.46	0.1	0	1.23	0.05	0.77	0.05	Energy metabolism	Metabolism	CYTOPLASMIQUE		0.025753		X
I3QW90_CORPS	D9Q752_CORP1	Citrate synthase	68.6	22	46199.7	0.565525	-0.822336	-0.57	0.05	0	1.28	0.02	0.72	0.02	Energy metabolism	Metabolism	CYTOPLASMIQUE		0.124903		X
I3QZ98_CORPS	D9Q486_CORP1	Cytochrome C oxidase polypeptide I	16.06	7	1705.82	1.36343	0.447235	0.31	0.13	1	0.85	0.06	1.15	0.06	Energy metabolism	Metabolism	MEMBRANE		0.968554		X
I3QYL6_CORPS	D9Q3K0_CORP1	Cytochrome c oxidase subunit II	42.57	13	10800.5	1.11628	0.158696	0.11	0.13	0.97	0.94	0.06	1.06	0.06	Energy metabolism	Metabolism	PSE		0.888817		X
I3QXN4_CORPS	D9Q8I5_CORP1	Cytochrome oxidase assembly protein	11.48	8	297.19	0.275271	-1.86108	-1.29	1.57	0.09	1.51	0.51	0.49	0.51	Energy metabolism	Metabolism	MEMBRANE		0.066802		X
I3QV81_CORPS	D9Q648_CORP1	Dihydrolipoyl dehydrogenase a	68.94	28	30853	0.650509	-0.620359	-0.43	0.1	0	1.21	0.05	0.79	0.05	Energy metabolism	Metabolism	CYTOPLASMIQUE		0.049361		X
I3QWJ6_CORPS	D9Q7G0_CORP1	Enolase	77.8	26	59843.5	1.13883	0.18755	0.13	0.03	1	0.94	0.02	1.06	0.02	Energy metabolism	Metabolism	CYTOPLASMIQUE		0.073464		X
I3QXM7_CORPS	D9Q8H8_CORP1	FeS assembly ATPase SufC	62.83	19	14885	0.690734	-0.533797	-0.37	0.13	0	1.18	0.06	0.82	0.06	Energy metabolism	Metabolism	CYTOPLASMIQUE		0.070478		X
I3QVW4_CORPS	D9Q6S2_CORP1	Flavoprotein disulfide reductase	56.64	23	13527.3	0.650509	-0.620359	-0.43	0.12	0	1.21	0.06	0.79	0.06	Energy metabolism	Metabolism	CYTOPLASMIQUE		0.045183		X
I3QZT5_CORPS	D9Q4R9_CORP1	Fructose bisphosphate aldolase class 2	84.01	23	26506.2	1.49182	0.577078	0.4	0.06	1	0.8	0.03	1.2	0.03	Energy metabolism	Metabolism	CYTOPLASMIQUE		0.079161		X
I3QWL9_CORPS	D9Q7I4_CORP1	Fumarate hydratase class II	70.02	28	23237.1	0.637628	-0.649213	-0.45	0.07	0	1.22	0.03	0.78	0.03	Energy metabolism	Metabolism	CYTOPLASMIQUE		0.061995		X
I3QXP5_CORPS	D9Q8J6_CORP1	Glyceraldehyde 3 phosphate dehydrogenase	81.47	27	46614.4	1.87761	0.908898	0.63	0.03	1	0.7	0.02	1.3	0.02	Energy metabolism	Metabolism	CYTOPLASMIQUE		0.038604		X
I3QVU9_CORPS	D9Q6Q7_CORP1	Isocitrate dehydrogenase NADP	80.57	48	11153.7	0.810584	-0.302966	-0.21	0.08	0	1.11	0.04	0.89	0.04	Energy metabolism	Metabolism	CYTOPLASMIQUE		0.089861		X
I3QWV9_CORPS	D9Q7R9_CORP1	Lactate utilization protein B	69	30	22189.8	1.28403	0.360674	0.25	0.07	1	0.88	0.04	1.12	0.04	Energy metabolism	Metabolism	CYTOPLASMIQUE		0.094495		X
I3QZ12_CORPS	D9Q411_CORP1	Malate dehydrogenase	80.47	16	11220.6	2.33965	1.22629	0.85	0.08	1	0.6	0.03	1.4	0.03	Energy metabolism	Metabolism	CYTOPLASMIQUE		0.069837		X
I3QV37_CORPS	D9Q5Z9_CORP1	Na H antiporter subunit C	24.5	0	792.22	2.29332	1.19744	0.83	0.71	1	0.62	0.3	1.38	0.3	Energy metabolism	Metabolism	MEMBRANE		0.955089		X
I3QV35_CORPS	D9Q5Z7_CORP1	Na H antiporter subunit E	12.95	2	128.18	1.16183	0.216404	0.15	0.55	0.68	0.93	0.27	1.07	0.27	Energy metabolism	Metabolism	CYTOPLASMIQUE		0.108253		X
I3QZL0_CORPS	D9Q4J5_CORP1	Na H dicarboxylate symporter	12.22	9	343.5	1.27125	0.346247	0.24	0.55	0.79	0.88	0.27	1.12	0.27	Energy metabolism	Metabolism	MEMBRANE		0.955043		X
I3R0F2_CORPS	D9Q5D2_CORP1	Na H dicarboxylate symporter	24.01	8	5075.42	0.923116	-0.115416	-0.08	0.17	0.16	1.04	0.08	0.96	0.08	Energy metabolism	Metabolism	MEMBRANE		0.938795		X
I3QUS5_CORPS	D9Q5N2_CORP1	NADH dehydrogenase	50.43	8	3257.66	8.84631	3.14508	2.18	0.27	1	0.2	0.05	1.8	0.05	Energy metabolism	Metabolism	CYTOPLASMIQUE		0.031494
I3QXE7_CORPS	D9Q899_CORP1	NADH dehydrogenase	83.33	0	22015.4	1.23368	0.302966	0.21	0.08	1	0.89	0.04	1.11	0.04	Energy metabolism	Metabolism	PSE		0.070666		X
I3R017_CORPS	D9Q4Z7_CORP1	Phosphoenolpyruvate carboxykinase GTP	82.72	36	48625.7	0.677057	-0.562651	-0.39	0.06	0	1.19	0.03	0.81	0.03	Energy metabolism	Metabolism	CYTOPLASMIQUE		0.153771		X
I3QXP4_CORPS	D9Q8J5_CORP1	Phosphoglycerate kinase	74.66	19	20188.6	2.07508	1.05317	0.73	0.06	1	0.65	0.03	1.35	0.03	Energy metabolism	Metabolism	CYTOPLASMIQUE		0.037379		X
I3QY80_CORPS	D9Q928_CORP1	Probable malate quinone oxidoreductase	84.44	11	14723.9	0.718924	-0.476089	-0.33	0.09	0	1.16	0.04	0.84	0.04	Energy metabolism	Metabolism	CYTOPLASMIQUE		0.170217		X
I3QYR8_CORPS	D9Q3R5_CORP1	Pyruvate dehydrogenase E1 component	67.14	48	14511.3	1.32313	0.403955	0.28	0.05	1	0.86	0.03	1.14	0.03	Energy metabolism	Metabolism	CYTOPLASMIQUE		0.188532		X
I3QYD6_CORPS	D9Q3C1_CORP1	Pyruvate kinase	76.27	28	34404.2	1.13883	0.18755	0.13	0.07	1	0.93	0.04	1.07	0.04	Energy metabolism	Metabolism	CYTOPLASMIQUE		0.045644		X
I3QV83_CORPS	D9Q650_CORP1	Succinate dehydrogenase cytochrome b556	11.11	0	504.86	2.24791	1.16858	0.81	0.74	0.97	0.63	0.28	1.37	0.28	Energy metabolism	Metabolism	MEMBRANE		0.945457
I3QV84_CORPS	D9Q651_CORP1	Succinate dehydrogenase flavoprotein subunit	71.89	39	16854.4	1.0202	0.0288539	0.02	0.07	0.7	0.99	0.04	1.01	0.04	Energy metabolism	Metabolism	CYTOPLASMIQUE		0.164247		X
I3QV85_CORPS	D9Q652_CORP1	Succinate dehydrogenase iron-sulfur subunit	60.38	12	10765.4	0.960789	-0.0577078	-0.04	0.12	0.29	1.02	0.06	0.98	0.06	Energy metabolism	Metabolism	CYTOPLASMIQUE		0.105355		X
I3QZD6_CORPS	D9Q4C2_CORP1	Succinyl CoA Coenzyme A transferase	77.05	29	39746.6	0.481909	-1.05317	-0.73	0.07	0	1.35	0.03	0.65	0.03	Energy metabolism	Metabolism	CYTOPLASMIQUE		0.064014		X
I3QYL1_CORPS	D9Q3J5_CORP1	Ubiquinol cytochrome C reductase cytochrome	38.4	13	1488.33	1.09417	0.129843	0.09	0.16	0.88	0.95	0.08	1.05	0.08	Energy metabolism	Metabolism	MEMBRANE		0.948477		X
I3QYL3_CORPS	D9Q3J7_CORP1	Ubiquinol cytochrome C reductase cytochrome	46.87	11	7845.83	0.486752	-1.03874	-0.72	0.28	0	1.34	0.12	0.66	0.12	Energy metabolism	Metabolism	PSE		0.741146
I3QYL2_CORPS	D9Q3J6_CORP1	Ubiquinol-cytochrome c reductase iron-sulfur subunit	55.91	17	11452.5	0.970446	-0.0432809	-0.03	0.11	0.32	1.01	0.06	0.99	0.06	Energy metabolism	Metabolism	PSE		0.829949
I3QWB9_CORPS	D9Q781_CORP1	3 phosphoadenosine 5 phosphate phosphate	55.69	12	7380.07	1.84043	0.880044	0.61	0.14	1	0.7	0.06	1.3	0.06	Energy metabolism	Metabolism	CYTOPLASMIQUE		0.088232		X
I3QXM5_CORPS	D9Q8H6_CORP1	NifU	71.81	5	883.17	1.52196	0.605932	0.42	0.24	1	0.79	0.12	1.21	0.12	Energy metabolism	Metabolism	CYTOPLASMIQUE		0.205939
I3QYB6_CORPS	D9Q3A4_CORP1	Nitrogen regulatory protein P II	69.04	6	16165.9	0.203926	-2.29389	-1.59	0.22	0	1.66	0.06	0.34	0.06	Energy metabolism	Metabolism	CYTOPLASMIQUE		0.107874		X
I3QVW5_CORPS	D9Q6S3_CORP1	Pyruvate carboxylase	55.77	51	1767.3	1.46228	0.548224	0.38	0.13	1	0.81	0.06	1.19	0.06	Energy metabolism	Metabolism	CYTOPLASMIQUE		0.064305		X
I3QW95_CORPS	D9Q757_CORP1	2 5 diketo D gluconic acid reductase A	88.58	25	8352.69	1.2586	0.33182	0.23	0.12	1	0.89	0.06	1.11	0.06	General function prediction only	Poorly characterized	CYTOPLASMIQUE		0.101661		X
I3QX33_CORPS	D9Q7Z0_CORP1	2 hydroxyhepta 2 4 diene 1 7 dioate	48.3	19	3643.81	0.970446	-0.0432809	-0.03	0.19	0.39	1.01	0.09	0.99	0.09	General function prediction only	Poorly characterized	CYTOPLASMIQUE		0.049157		X
I3R034_CORPS	D9Q514_CORP1	4 hydroxybenzoate polyprenyltransferase	16.87	6	198.8	2.29332	1.19744	0.83	0.58	1	0.61	0.24	1.39	0.24	General function prediction only	Poorly characterized	MEMBRANE		0.764609		X
I3QXH4_CORPS	D9Q8C6_CORP1	AAA ATPase forming ring shaped complexe	43.99	22	635.33	1.28403	0.360674	0.25	0.28	0.97	0.88	0.14	1.12	0.14	General function prediction only	Poorly characterized	CYTOPLASMIQUE		0.092442
I3QVQ2_CORPS	D9Q6L6_CORP1	Abhydrolase domain containing protein 5	48.57	13	4321.93	0.941765	-0.0865617	-0.06	0.24	0.31	1.03	0.12	0.97	0.12	General function prediction only	Poorly characterized	CYTOPLASMIQUE		0.098724
I3QZD0_CORPS	D9Q4P5_CORP1	Acetyltransferase	33.75	8	590.32	1.50682	0.591505	0.41	0.24	0.99	0.8	0.12	1.2	0.12	General function prediction only	Poorly characterized	CYTOPLASMIQUE		0.079744		X
I3QZR3_CORPS	D9Q4B6_CORP1	Acetyltransferase	41.46	6	27926.8	1.2214	0.288539	0.2	0.15	1	0.9	0.08	1.1	0.08	General function prediction only	Poorly characterized	CYTOPLASMIQUE		0.069524		X
I3QZQ1_CORPS	D9Q4N5_CORP1	Acetyltransferase	83.33	9	175.3	1.1853	0.245258	0.17	0.71	0.65	0.92	0.34	1.08	0.34	General function prediction only	Poorly characterized	CYTOPLASMIQUE		0.784833		X
I3QXA9_CORPS	D9Q854_CORP1	ADP ribose pyrophosphatase ADPRase	25.53	17	376.83	0.869358	-0.201977	-0.14	0.53	0.28	1.07	0.26	0.93	0.26	General function prediction only	Poorly characterized	CYTOPLASMIQUE		0.188446		X
I3QX14_CORPS	D9Q7X2_CORP1	Aldo keto reductase	60.9	26	6121.73	0.323033	-1.63025	-1.13	0.24	0	1.51	0.08	0.49	0.08	General function prediction only	Poorly characterized	CYTOPLASMIQUE		0.077408		X
I3QWR9_CORPS	D9Q7N2_CORP1	Alpha acetolactate decarboxylase	66.53	12	1839.59	0.301194	-1.73123	-1.2	0.37	0	1.53	0.13	0.47	0.13	General function prediction only	Poorly characterized	CYTOPLASMIQUE		0.092584		X
I3QVW3_CORPS	D9Q6S1_CORP1	Aminobenzoyl glutamate utilization protein	10.05	0	94.68	1.59999	0.678067	0.47	1.89	0.72	0.8	0.69	1.2	0.69	General function prediction only	Poorly characterized	CYTOPLASMIQUE		0.054138		X
I3QUR8_CORPS	D9Q5M6_CORP1	AMP nucleosidase	70.2	21	2041.89	0.970446	-0.0432809	-0.03	0.19	0.4	1.02	0.1	0.98	0.1	General function prediction only	Poorly characterized	CYTOPLASMIQUE		0.099841		X
I3QYY9_CORPS	D9Q3Y7_CORP1	Ankyrin domain containing proteino	51.88	9	11948.8	0.139457	-2.84211	-1.97	0.42	0	1.75	0.09	0.25	0.09	General function prediction only	Poorly characterized	CYTOPLASMIQUE		0.152954		X
I3QUU5_CORPS	D9Q5Q2_CORP1	Antigen Cfp30B	43.43	5	1033.7	1.32313	0.403955	0.28	0.22	0.98	0.86	0.11	1.14	0.11	General function prediction only	Poorly characterized	CYTOPLASMIQUE		0.104838		X
I3QY61_CORPS	D9Q909_CORP1	Calcineurin like phosphoesterase	18.55	8	153.99	1.03045	0.0432809	0.03	0.47	0.56	0.98	0.23	1.02	0.23	General function prediction only	Poorly characterized	CYTOPLASMIQUE		0.160351		X
I3QZJ7_CORPS	D9Q4I2_CORP1	Carbonic anhydrase	23.89	6	550.46	3.52542	1.8178	1.26	0.28	1	0.44	0.1	1.56	0.1	General function prediction only	Poorly characterized	PSE	X	0.146783		X
I3QW69_CORPS	D9Q732_CORP1	Carbonic anhydrase	40.51	8	3113.09	0.704688	-0.504943	-0.35	0.28	0	1.17	0.14	0.83	0.14	General function prediction only	Poorly characterized	CYTOPLASMIQUE		0.051695		X
I3QYW0_CORPS	D9Q3V3_CORP1	Carboxyl esterase type B	11.58	0	137.49	1.64872	0.721348	0.5	0.49	0.98	0.76	0.23	1.24	0.23	General function prediction only	Poorly characterized	CYTOPLASMIQUE		0.364200		X
I3QYU6_CORPS	D9Q3U0_CORP1	CBS domain containing protein	23.13	0	112.34	0.771052	-0.375101	-0.26	0.44	0.11	1.13	0.21	0.87	0.21	General function prediction only	Poorly characterized	MEMBRANE		0.691424		X
I3QYQ5_CORPS	D9Q3Q1_CORP1	Chad domain containing protein	29.1	13	1141.68	1.49182	0.577078	0.4	0.33	0.98	0.81	0.16	1.19	0.16	General function prediction only	Poorly characterized	CYTOPLASMIQUE		0.165571		X
I3QXY3_CORPS	D9Q8T2_CORP1	Chlorite dismutase	80.18	5	32986.5	0.349938	-1.51483	-1.05	0.13	0	1.48	0.05	0.52	0.05	General function prediction only	Poorly characterized	CYTOPLASMIQUE		0.142791		X
I3QYB2_CORPS	D9Q3A0_CORP1	Cupin domain containing protein	14.68	2	3145.83	1.59999	0.678067	0.47	0.51	0.95	0.78	0.26	1.22	0.26	General function prediction only	Poorly characterized	CYTOPLASMIQUE		0.277870
I3QX38_CORPS		Cutinase	69.08	24	11245.1	0.357007	-1.48598	-1.03	0.15	0	1.47	0.06	0.53	0.06	General function prediction only	Poorly characterized	SECRETED
I3QXM6_CORPS	D9Q8H7_CORP1	Cysteine desulfurase	29.35	9	261.36	0.637628	-0.649213	-0.45	0.43	0.01	1.22	0.2	0.78	0.2	General function prediction only	Poorly characterized	CYTOPLASMIQUE		0.043583		X
I3QVC4_CORPS	D9Q694_CORP1	Cytochrome C biosynthesis protein ResB	17.82	13	224.29	1.27125	0.346247	0.24	0.31	0.89	0.88	0.15	1.12	0.15	General function prediction only	Poorly characterized	PSE		0.835868		X
I3QVS8_CORPS	D9Q6N9_CORP1	D methionine binding lipoprotein metQ	62.11	14	3957.04	1.0202	0.0288539	0.02	0.18	0.58	0.99	0.09	1.01	0.09	General function prediction only	Poorly characterized	PSE	X	0.777621		X
I3QVT0_CORPS	D9Q6P0_CORP1	D methionine binding lipoprotein metQ	71.51	14	16054.6	0.88692	-0.173123	-0.12	0.08	0	1.06	0.04	0.94	0.04	General function prediction only	Poorly characterized	PSE	X	0.826250		X
I3QUV7_CORPS	D9Q5R3_CORP1	Decaprenylphosphoryl D 2 keto erythrope	62.45	12	5993.86	1.15027	0.201977	0.14	0.11	0.99	0.93	0.05	1.07	0.05	General function prediction only	Poorly characterized	CYTOPLASMIQUE		0.028771		X
I3QVE0_CORPS	D9Q6B0_CORP1	Demethylmenaquinone methyltransferase	60.49	10	1848.66	1.06184	0.0865617	0.06	0.27	0.6	0.97	0.14	1.03	0.14	General function prediction only	Poorly characterized	CYTOPLASMIQUE		0.103381		X
I3QYM7_CORPS		Dihydrolipoamide acyltransferase	55.5	35	36693.6	1.06184	0.0865617	0.06	0.08	0.92	0.97	0.04	1.03	0.04	General function prediction only	Poorly characterized	CYTOPLASMIQUE
I3QX79_CORPS	D9Q826_CORP1	DoxX family protein	55.02	9	24003.8	1.10517	0.14427	0.1	0.13	0.91	0.95	0.07	1.05	0.07	General function prediction only	Poorly characterized	CYTOPLASMIQUE		0.038260		X
I3QZB4_CORPS	D9Q4A3_CORP1	DsbG protein	42.08	10	8152.23	1.37713	0.461662	0.32	0.12	1	0.84	0.06	1.16	0.06	General function prediction only	Poorly characterized	SECRETED		0.825533
I3QVZ3_CORPS	D9Q6U9_CORP1	dTDP Rha alpha D GlcNAc pyrophosphate	34.94	10	727.92	1.36343	0.447235	0.31	0.32	0.99	0.85	0.15	1.15	0.15	General function prediction only	Poorly characterized	CYTOPLASMIQUE		0.142528		X
I3QXX6_CORPS	D9Q8S6_CORP1	Dyp type peroxidase family protein	35.02	38	343.48	1.04081	0.0577078	0.04	0.34	0.58	0.98	0.17	1.02	0.17	General function prediction only	Poorly characterized	CYTOPLASMIQUE		0.155681		X
I3QWZ3_CORPS	D9Q7V2_CORP1	Electron transfer flavo protein subunit	62.88	14	9743.06	1.11628	0.158696	0.11	0.12	0.94	0.95	0.06	1.05	0.06	General function prediction only	Poorly characterized	CYTOPLASMIQUE		0.075368		X
I3QWZ4_CORPS	D9Q7V3_CORP1	Electron transfer flavo protein subunit	71.7	14	9253.27	0.631284	-0.66364	-0.46	0.14	0	1.23	0.07	0.77	0.07	General function prediction only	Poorly characterized	CYTOPLASMIQUE		0.044401
I3QWH3_CORPS	D9Q7D6_CORP1	Enoyl CoA hydratase	23.76	11	225.9	4.4371	2.14962	1.49	0.82	1	0.38	0.22	1.62	0.22	General function prediction only	Poorly characterized	CYTOPLASMIQUE		0.068807
	D9Q6B2_CORP1	FAD linked oxidoreductase	22.59	0	117.39	0.970446	-0.0432809	-0.03	0.38	0.41	1.02	0.19	0.98	0.19	General function prediction only	Poorly characterized	CYTOPLASMIQUE		0.162782		X
I3QUN8_CORPS	D9Q5K1_CORP1	FHA domain containing protein	50.32	7	2071.96	1.80399	0.85119	0.59	0.31	1	0.72	0.14	1.28	0.14	General function prediction only	Poorly characterized	SECRETED		0.775987		X
I3R067_CORPS	D9Q548_CORP1	Flavin reductase	62.37	0	944.57	2.03399	1.02431	0.71	1.43	0.87	0.69	0.53	1.31	0.53	General function prediction only	Poorly characterized	CYTOPLASMIQUE		0.530582		X
I3QYR1_CORPS	D9Q3Q7_CORP1	GTP cyclohydrolase 1 type 2	78.27	17	4523.63	0.88692	-0.173123	-0.12	0.18	0.08	1.06	0.09	0.94	0.09	General function prediction only	Poorly characterized	CYTOPLASMIQUE		0.170919		X
I3QXC0_CORPS	D9Q866_CORP1	GTPase Der	60.37	11	3322.26	1.44773	0.533797	0.37	0.12	1	0.82	0.06	1.18	0.06	General function prediction only	Poorly characterized	CYTOPLASMIQUE		0.054899		X
I3QYU4_CORPS	D9Q3T8_CORP1	GTPase Era	39.02	9	1186.06	1.1853	0.245258	0.17	0.29	0.88	0.92	0.14	1.08	0.14	General function prediction only	Poorly characterized	CYTOPLASMIQUE		0.062830		X
I3R045_CORPS	D9Q527_CORP1	HAD family hydrolase	28.42	5	902.7	0.895834	-0.158696	-0.11	0.42	0.31	1.06	0.21	0.94	0.21	General function prediction only	Poorly characterized	CYTOPLASMIQUE		0.060038		X
I3QW12_CORPS	D9Q6X1_CORP1	Haloacid dehalogenase like hydrolase	83.09	7	21552.8	1.64872	0.721348	0.5	0.15	1	0.75	0.07	1.25	0.07	General function prediction only	Poorly characterized	CYTOPLASMIQUE		0.028683		X
I3QXX4_CORPS	D9Q8S4_CORP1	Hit Histidine triad family protein	47.89	8	1292.9	0.970446	-0.0432809	-0.03	0.33	0.41	1.02	0.16	0.98	0.16	General function prediction only	Poorly characterized	CYTOPLASMIQUE		0.448704		X
I3R001_CORPS	D9Q4Y2_CORP1	Hydrolase acyltransferase	38.26	6	522.26	0.83527	-0.259685	-0.18	0.41	0.22	1.09	0.2	0.91	0.2	General function prediction only	Poorly characterized	CYTOPLASMIQUE		0.075424
I3QV73_CORPS	D9Q639_CORP1	Hydrolase domain containing protein	84.26	16	5759.37	0.212248	-2.23618	-1.55	0.26	0	1.65	0.07	0.35	0.07	General function prediction only	Poorly characterized	SECRETED		0.078005		X
I3QW24_CORPS	D9Q6Y4_CORP1	Hydrolase domain containing protein	54.27	12	15589.9	0.121238	-3.04409	-2.11	0.21	0	1.78	0.04	0.22	0.04	General function prediction only	Poorly characterized	SECRETED		0.409879		X
I3QZM6_CORPS	D9Q4L1_CORP1	Inorganic pyrophosphatase	92.41	12	21284.1	0.690734	-0.533797	-0.37	0.18	0	1.18	0.09	0.82	0.09	General function prediction only	Poorly characterized	CYTOPLASMIQUE		0.100108		X
I3QXR4_CORPS	D9Q8L5_CORP1	Integration host factor MihF	57.63	9	43702.6	0.612626	-0.706921	-0.49	0.07	0	1.24	0.03	0.76	0.03	General function prediction only	Poorly characterized	CYTOPLASMIQUE		0.053084		X
I3QXL3_CORPS	F9Y2X3_CORP1	Invasion associated protein p60	46.67	0	1338.08	0.631284	-0.66364	-0.46	0.27	0	1.23	0.13	0.77	0.13	General function prediction only	Poorly characterized	CYTOPLASMIQUE		0.101092		X
I3QWK7_CORPS	D9Q7H1_CORP1	Isoprenyl transferase	20.13	7	109.22	1.33643	0.418382	0.29	0.27	0.98	0.86	0.13	1.14	0.13	General function prediction only	Poorly characterized	CYTOPLASMIQUE		0.050424		X
I3QVN0_CORPS	D9Q6J3_CORP1	L D transpeptidase catalytic domain	47.97	10	4608.44	0.637628	-0.649213	-0.45	0.22	0	1.22	0.1	0.78	0.1	General function prediction only	Poorly characterized	SECRETED		0.423169		X
I3QXX7_CORPS	D9Q8S7_CORP1	Lipoprotein	60.2	14	15680.2	2.15977	1.11088	0.77	0.11	1	0.63	0.05	1.37	0.05	General function prediction only	Poorly characterized	PSE	X	0.354085		X
I3QW07_CORPS	D9Q6W6_CORP1	Lipoprotein LpqB	18.11	13	249.88	1.55271	0.634786	0.44	0.41	0.99	0.79	0.2	1.21	0.2	General function prediction only	Poorly characterized	PSE	X	0.681090		X
I3QZJ3_CORPS	D9Q4H6_CORP1	Lipoprotein LpqE	54.45	6	17595.5	1.40495	0.490516	0.34	0.12	1	0.83	0.06	1.17	0.06	General function prediction only	Poorly characterized	SECRETED		0.448526		X
I3R026_CORPS	D9Q507_CORP1	Long chain fatty acid AMP ligase FadD3	81.73	39	13589	1.23368	0.302966	0.21	0.06	1	0.89	0.03	1.11	0.03	General function prediction only	Poorly characterized	CYTOPLASMIQUE		0.066505		X
I3QX20_CORPS	D9Q7X8_CORP1	Low molecular weight protein antigen 6	44.32	11	461.1	1.1853	0.245258	0.17	0.39	0.77	0.92	0.19	1.08	0.19	General function prediction only	Poorly characterized	MEMBRANE		0.964430		X
I3R077_CORPS	D9Q556_CORP1	LSR2 like protein ps	46.23	3	24354.2	0.913931	-0.129843	-0.09	0.23	0.27	1.04	0.11	0.96	0.11	General function prediction only	Poorly characterized	CYTOPLASMIQUE		0.109371
I3QWR2_CORPS	D9Q7M5_CORP1	Lysine decarboxylase	82.49	15	2648.85	0.852144	-0.230831	-0.16	0.24	0.17	1.08	0.12	0.92	0.12	General function prediction only	Poorly characterized	CYTOPLASMIQUE		0.054495		X
I3R055_CORPS	D9Q537_CORP1	LytR family transcriptional regulator	41.93	16	864.26	1.28403	0.360674	0.25	0.15	1	0.88	0.07	1.12	0.07	General function prediction only	Poorly characterized	PSE		0.752635		X
I3QVX4_CORPS	D9Q6T1_CORP1	Maf like protein maf	26	4	761.79	0.810584	-0.302966	-0.21	0.58	0.23	1.1	0.28	0.9	0.28	General function prediction only	Poorly characterized	CYTOPLASMIQUE		0.059074		X
I3QVM0_CORPS	D9Q6I3_CORP1	Maltotriose binding protein a	61.37	19	6825.28	1.55271	0.634786	0.44	0.09	1	0.78	0.04	1.22	0.04	General function prediction only	Poorly characterized	PSE	X	0.868451		X
I3R035_CORPS	D9Q515_CORP1	Membrane associated phospholipid phosphatase	32.34	3	1158.99	1.15027	0.201977	0.14	0.45	0.71	0.93	0.22	1.07	0.22	General function prediction only	Poorly characterized	MEMBRANE		0.764609
I3QYC4_CORPS	D9Q3B1_CORP1	Metal binding possibly nucleic acid binding	77.71	6	26681.7	0.449329	-1.15416	-0.8	0.16	0	1.38	0.07	0.62	0.07	General function prediction only	Poorly characterized	CYTOPLASMIQUE		0.196376		X
I3QW56_CORPS	D9Q720_CORP1	Methylmalonyl CoA carboxyltransferase 1	69.44	5	4283.03	0.346456	-1.52926	-1.06	0.38	0	1.48	0.15	0.52	0.15	General function prediction only	Poorly characterized	CYTOPLASMIQUE		0.039292		X
I3QW53_CORPS	D9Q717_CORP1	Methylmalonyl CoA carboxyltransferase 5	53.48	23	1962.68	2.22554	1.15416	0.8	0.13	1	0.62	0.06	1.38	0.06	General function prediction only	Poorly characterized	CYTOPLASMIQUE		0.086098		X
I3QXE6_CORPS	D9Q898_CORP1	Methyltransferase type 11	21.54	8	102.29	7.17068	2.84211	1.97	1.24	0.99	0.28	0.25	1.72	0.25	General function prediction only	Poorly characterized	CYTOPLASMIQUE		0.066202		X
I3QWQ0_CORPS	D9Q7L3_CORP1	Monoacyl phosphatidylinositol tetramann	42.65	16	590.11	0.878095	-0.18755	-0.13	0.34	0.24	1.06	0.17	0.94	0.17	General function prediction only	Poorly characterized	CYTOPLASMIQUE		0.344855		X
I3QWP0_CORPS	D9Q7K4_CORP1	MutT like protein	60.68	8	445.19	1.58407	0.66364	0.46	0.88	0.8	0.79	0.4	1.21	0.4	General function prediction only	Poorly characterized	CYTOPLASMIQUE		0.045612		X
I3QYP5_CORPS	D9Q3P2_CORP1	MutT NUDIX family protein	15.49	5	534.54	1.76827	0.822336	0.57	0.6	0.97	0.73	0.27	1.27	0.27	General function prediction only	Poorly characterized	CYTOPLASMIQUE		0.891416		X
I3R0H1_CORPS	D9Q5E9_CORP1	MutT NUDIX family protein	50.37	6	2314.35	0.67032	-0.577078	-0.4	0.35	0.02	1.2	0.17	0.8	0.17	General function prediction only	Poorly characterized	CYTOPLASMIQUE		0.074688		X
I3QZ51_CORPS	D9Q449_CORP1	Mycocerosic acid synthase	39.62	10	2253.57	1.1853	0.245258	0.17	0.33	0.84	0.92	0.16	1.08	0.16	General function prediction only	Poorly characterized	CYTOPLASMIQUE		0.053042
I3QZE4_CORPS	D9Q7W3_CORP1	Mycothiol acetyltransferase	19.71	26	924.07	0.67032	-0.577078	-0.4	0.36	0	1.2	0.17	0.8	0.17	General function prediction only	Poorly characterized	CYTOPLASMIQUE		0.119235		X
I3QX04_CORPS	D9Q4C9_CORP1	Mycothiol acetyltransferase	37.79	10	1797.38	0.516851	-0.952179	-0.66	0.49	0	1.31	0.23	0.69	0.23	General function prediction only	Poorly characterized	CYTOPLASMIQUE		0.117967		X
I3QWK5_CORPS	D9Q7G9_CORP1	Mycothiol S conjugate amidase	48.65	15	953.83	0.559898	-0.836763	-0.58	0.37	0	1.28	0.17	0.72	0.17	General function prediction only	Poorly characterized	CYTOPLASMIQUE		0.130619		X
I3QYS1_CORPS	D9Q3R6_CORP1	N acetyl glucosamine related protein OS	33.58	7	323.66	1.1275	0.173123	0.12	0.41	0.73	0.94	0.2	1.06	0.2	General function prediction only	Poorly characterized	CYTOPLASMIQUE		0.096999		X
I3QVF1_CORPS	D9Q6B9_CORP1	N ethylmaleimide reductase ac	74.6	23	3068.83	1.2214	0.288539	0.2	0.17	0.99	0.9	0.08	1.1	0.08	General function prediction only	Poorly characterized	CYTOPLASMIQUE		0.065780		X
I3QWQ4_CORPS	D9Q7L7_CORP1	N succinyldiaminopimelate aminotransferase	61.45	15	3096.55	0.778801	-0.360674	-0.25	0.21	0.02	1.12	0.11	0.88	0.11	General function prediction only	Poorly characterized	CYTOPLASMIQUE		0.083049		X
I3QYM6_CORPS	D9Q3K9_CORP1	Oxidoreductase	41.22	5	1077.31	1.34986	0.432809	0.3	1.11	0.69	0.86	0.48	1.14	0.48	General function prediction only	Poorly characterized	CYTOPLASMIQUE		0.096653		X
I3QZ61_CORPS	D9Q454_CORP1	Oxidoreductase	49.38	14	1695.31	0.941765	-0.0865617	-0.06	0.25	0.34	1.03	0.12	0.97	0.12	General function prediction only	Poorly characterized	CYTOPLASMIQUE		0.146442		X
I3QZV3_CORPS	D9Q4U1_CORP1	Oxidoreductase	65.76	14	2898.99	0.606531	-0.721348	-0.5	0.27	0	1.24	0.13	0.76	0.13	General function prediction only	Poorly characterized	CYTOPLASMIQUE		0.056371		X
I3QXD5_CORPS	D9Q886_CORP1	Oxoglutarate dehydrogenase inhibitor	82.52	20	28037.1	0.650509	-0.620359	-0.43	0.1	0	1.21	0.05	0.79	0.05	General function prediction only	Poorly characterized	CYTOPLASMIQUE		0.050174		X
I3QXN9_CORPS	D9Q8J0_CORP1	OxPP cycle protein opcA acter	66.04	24	3068.76	1.10517	0.14427	0.1	0.14	0.91	0.95	0.07	1.05	0.07	General function prediction only	Poorly characterized	CYTOPLASMIQUE		0.150872		X
I3QV77_CORPS	D9Q643_CORP1	Peptidase family M1 containing protein	10.18	6	601.33	1.05127	0.0721348	0.05	0.45	0.57	0.97	0.22	1.03	0.22	General function prediction only	Poorly characterized	CYTOPLASMIQUE		0.288426		X
I3QW71_CORPS	D9Q733_CORP1	Periplasmic binding protein	86.56	27	12428.4	0.951229	-0.0721348	-0.05	0.09	0.21	1.03	0.04	0.97	0.04	General function prediction only	Poorly characterized	PSE	X	0.514003		X
I3QUL3_CORPS	D9Q5H9_CORP1	Periplasmic binding protein LacI	37.64	9	1438.46	1.34986	0.432809	0.3	0.21	1	0.85	0.1	1.15	0.1	General function prediction only	Poorly characterized	PSE	X	0.554069
I3QZX6_CORPS	D9Q4V8_CORP1	Permease	19.09	3	2230.83	1.95424	0.966606	0.67	0.21	1	0.68	0.09	1.32	0.09	General function prediction only	Poorly characterized	MEMBRANE		0.944153
I3QYU8_CORPS	D9Q3U2_CORP1	Phosphate starvation inducible protein	62.61	16	4665.09	0.932394	-0.100989	-0.07	0.37	0.45	1.04	0.18	0.96	0.18	General function prediction only	Poorly characterized	CYTOPLASMIQUE		0.038107		X
I3QXJ5_CORPS	D9Q8E6_CORP1	Phosphatidylethanolamine binding protein	71.72	17	7022.8	0.794534	-0.33182	-0.23	0.24	0.04	1.11	0.12	0.89	0.12	General function prediction only	Poorly characterized	CYTOPLASMIQUE		0.060544
I3QWL6_CORPS	D9Q7I1_CORP1	Phosphinothricin acetyltransferase YwnH	71.86	10	1808.63	0.618783	-0.692494	-0.48	0.27	0	1.23	0.14	0.77	0.14	General function prediction only	Poorly characterized	CYTOPLASMIQUE		0.116804		X
I3QXT7_CORPS	D9Q8N8_CORP1	Phosphotransferase enzyme family protein	34.46	0	965.62	1.33643	0.418382	0.29	0.26	0.98	0.86	0.13	1.14	0.13	General function prediction only	Poorly characterized	CYTOPLASMIQUE		0.079382		X
I3R025_CORPS	D9Q506_CORP1	Phthiocerol synthesis polyketide synthase	61.14	61	7228.08	1.32313	0.403955	0.28	0.08	1	0.86	0.04	1.14	0.04	General function prediction only	Poorly characterized	CYTOPLASMIQUE		0.071046		X
I3QX36_CORPS	D9Q7Z3_CORP1	Poly 3 hydroxybutyrate depolymerase	20.33	27	439.91	0.458406	-1.1253	-0.78	0.64	0.03	1.36	0.26	0.64	0.26	General function prediction only	Poorly characterized	PSE		0.115799		X
I3QVE3_CORPS	D9Q6B3_CORP1	Polyprenyl synthetase	70.7	18	1544.63	0.878095	-0.18755	-0.13	0.16	0.08	1.07	0.08	0.93	0.08	General function prediction only	Poorly characterized	CYTOPLASMIQUE		0.044889		X
I3QUN7_CORPS	D9Q5K0_CORP1	PP2C family Ser Thr phosphatase	40.49	12	1013.9	0.941765	-0.0865617	-0.06	0.29	0.32	1.03	0.14	0.97	0.14	General function prediction only	Poorly characterized	PSE		0.767341
I3QWJ9_CORPS	D9Q7G3_CORP1	Ppx GppA phosphatase family	28.18	8	527.61	0.794534	-0.33182	-0.23	0.26	0.03	1.12	0.12	0.88	0.12	General function prediction only	Poorly characterized	CYTOPLASMIQUE		0.034856		X
I3QYM5_CORPS	D9Q3K8_CORP1	Probable cytosol aminopeptidase	69.24	25	13839.5	0.913931	-0.129843	-0.09	0.08	0.02	1.04	0.04	0.96	0.04	General function prediction only	Poorly characterized	CYTOPLASMIQUE		0.041862		X
I3QXJ1_CORPS	D9Q8E2_CORP1	Prolipoprotein LppL	36.86	9	491.83	1.91554	0.937752	0.65	0.34	1	0.69	0.15	1.31	0.15	General function prediction only	Poorly characterized	PSE	X	0.088602		X
I3QZG1_CORPS	D9Q4E6_CORP1	Protease II	52.12	22	3351.57	0.904837	-0.14427	-0.1	0.12	0.1	1.05	0.06	0.95	0.06	General function prediction only	Poorly characterized	CYTOPLASMIQUE		0.231711		X
I3QWS6_CORPS	D9Q7N9_CORP1	Protein mrp	48.42	12	4038.3	0.99005	-0.014427	-0.01	0.2	0.44	1.01	0.1	0.99	0.1	General function prediction only	Poorly characterized	CYTOPLASMIQUE		0.042042		X
I3QZA3_CORPS	D9Q492_CORP1	Protein NrdI	25.75	6	1480.89	1.50682	0.591505	0.41	0.29	1	0.8	0.14	1.2	0.14	General function prediction only	Poorly characterized	CYTOPLASMIQUE		0.067561		X
I3QXH0_CORPS	D9Q8C2_CORP1	Protein pafB	52.69	11	592.2	0.786628	-0.346247	-0.24	0.37	0.06	1.12	0.18	0.88	0.18	General function prediction only	Poorly characterized	CYTOPLASMIQUE		0.115154		X
I3QXG9_CORPS	D9Q8C1_CORP1	Protein pafC	40.02	36	582.29	0.631284	-0.66364	-0.46	0.27	0	1.23	0.13	0.77	0.13	General function prediction only	Poorly characterized	CYTOPLASMIQUE		0.060799		X
I3QXF1_CORPS	D9Q8A3_CORP1	Protein yceI	28.41	15	922.12	0.644036	-0.634786	-0.44	0.38	0.02	1.22	0.18	0.78	0.18	General function prediction only	Poorly characterized	SECRETED		0.045339		X
I3QXH1_CORPS	D9Q8C3_CORP1	Pup protein ligase	31.48	15	776.98	1.19722	0.259685	0.18	0.24	0.92	0.91	0.12	1.09	0.12	General function prediction only	Poorly characterized	CYTOPLASMIQUE		0.083537		X
I3QYX7_CORPS	D9Q3X3_CORP1	Pyridoxal phosphate enzyme YggS family	42.96	11	409.25	1.16183	0.216404	0.15	0.27	0.82	0.92	0.13	1.08	0.13	General function prediction only	Poorly characterized	CYTOPLASMIQUE		0.039258
I3QUX3_CORPS	D9Q5S9_CORP1	Quinone oxidoreductase 1	22.67	9	263.78	1.61607	0.692494	0.48	0.37	0.98	0.76	0.17	1.24	0.17	General function prediction only	Poorly characterized	CYTOPLASMIQUE		0.038864		X
I3QZM7_CORPS	D9Q4L2_CORP1	Rhodanese related sulfurtransferase	85.46	6	7428.74	0.180866	-2.46701	-1.71	0.42	0	1.69	0.11	0.31	0.11	General function prediction only	Poorly characterized	CYTOPLASMIQUE		0.046931		X
I3QVX5_CORPS	D9Q6T2_CORP1	Ribokinase	47	10	4062.03	0.88692	-0.173123	-0.12	0.24	0.16	1.06	0.12	0.94	0.12	General function prediction only	Poorly characterized	CYTOPLASMIQUE		0.034537		X
I3R060_CORPS	D9Q540_CORP1	SEC C domain containing protein y	42.46	12	2865.21	0.697676	-0.51937	-0.36	0.2	0	1.18	0.1	0.82	0.1	General function prediction only	Poorly characterized	CYTOPLASMIQUE		0.090686		X
I3QWE6_CORPS	D9Q7B0_CORP1	Serine protease	59.97	18	5615.41	0.343008	-1.54368	-1.07	0.2	0	1.49	0.08	0.51	0.08	General function prediction only	Poorly characterized	CYTOPLASMIQUE		0.849325		X
I3QV78_CORPS	D9Q644_CORP1	Serine proteases S9A	22.03	19	190.25	1.85893	0.894471	0.62	0.32	1	0.7	0.14	1.3	0.14	General function prediction only	Poorly characterized	CYTOPLASMIQUE		0.224870		X
I3R047_CORPS	D9Q529_CORP1	Serine tRNA ligase	63.31	24	8179.73	1.59999	0.678067	0.47	0.1	1	0.77	0.05	1.23	0.05	General function prediction only	Poorly characterized	CYTOPLASMIQUE		0.092849		X
I3QWI2_CORPS	D9Q7E3_CORP1	Short chain dehydrogenase	55.05	15	2340.1	0.704688	-0.504943	-0.35	0.24	0.02	1.17	0.11	0.83	0.11	General function prediction only	Poorly characterized	CYTOPLASMIQUE		0.067737		X
I3QZ52_CORPS	D9Q450_CORP1	Short chain dehydrogenase	73.91	17	4159.77	1.04081	0.0577078	0.04	0.17	0.68	0.98	0.08	1.02	0.08	General function prediction only	Poorly characterized	CYTOPLASMIQUE		0.040201		X
I3QYA5_CORPS	D9Q393_CORP1	Signal peptidase I	47.36	6	2125.5	1.1275	0.173123	0.12	0.36	0.71	0.94	0.18	1.06	0.18	General function prediction only	Poorly characterized	MEMBRANE		0.954275
I3R082_CORPS	D9Q561_CORP1	Sortase like protein	28.02	5	417.46	0.869358	-0.201977	-0.14	0.71	0.33	1.07	0.34	0.93	0.34	General function prediction only	Poorly characterized	MEMBRANE		0.896067		X
I3QXA1_CORPS	D9Q846_CORP1	Tetratricopeptide TPR2	44.28	22	15577.2	0.71177	-0.490516	-0.34	0.1	0	1.17	0.05	0.83	0.05	General function prediction only	Poorly characterized	CYTOPLASMIQUE		0.075509
I3QYS6_CORPS	D9Q3S1_CORP1	Thiamine biosynthesis protein X y	32.3	6	1707.56	1.34986	0.432809	0.3	0.31	0.97	0.85	0.15	1.15	0.15	General function prediction only	Poorly characterized	PSE	X	0.854579		X
I3QXE4_CORPS	D9Q896_CORP1	Thioesterase	46.48	4	1564.33	1.53726	0.620359	0.43	0.17	1	0.79	0.08	1.21	0.08	General function prediction only	Poorly characterized	CYTOPLASMIQUE		0.062217		X
I3QZ32_CORPS	D9Q430_CORP1	Thioesterase	48.62	21	5257.76	1.66529	0.735774	0.51	0.15	1	0.75	0.07	1.25	0.07	General function prediction only	Poorly characterized	CYTOPLASMIQUE		0.053021		X
I3QVA7_CORPS	D9Q677_CORP1	Thiol disulfide interchange protein Dsb	32.31	9	475.91	1.1853	0.245258	0.17	0.21	0.96	0.92	0.1	1.08	0.1	General function prediction only	Poorly characterized	SECRETED		0.466325		X
I3QZU8_CORPS	D9Q4T6_CORP1	Transport protein	7.26	3	300.35	0.970446	-0.0432809	-0.03	0.55	0.44	1.02	0.27	0.98	0.27	General function prediction only	Poorly characterized	MEMBRANE		0.966752		X
I3QZD7_CORPS	D9Q4C3_CORP1	tRNA dihydrouridine synthase	33.07	14	664.82	1.44773	0.533797	0.37	0.32	0.99	0.82	0.15	1.18	0.15	General function prediction only	Poorly characterized	CYTOPLASMIQUE		0.070509		X
	D9Q5S0_CORP1	UDP galactofuranosyl transferase GlfT1	39.52	11	653.11	1.37713	0.461662	0.32	0.35	0.96	0.84	0.17	1.16	0.17	General function prediction only	Poorly characterized	CYTOPLASMIQUE		0.177163
I3R040_CORPS	D9Q522_CORP1	UDP galactopyranose mutase	59.88	19	11951.5	1.73325	0.793482	0.55	0.11	1	0.73	0.05	1.27	0.05	General function prediction only	Poorly characterized	CYTOPLASMIQUE		0.206335		X
I3QV87_CORPS	D9Q654_CORP1	Uncharzed protein yjiN	34.71	17	320.89	1.76827	0.822336	0.57	0.3	1	0.73	0.14	1.27	0.14	General function prediction only	Poorly characterized	MEMBRANE		0.802711		X
I3QV42_CORPS	D9Q607_CORP1	Uncharzed protein yqeY	62.53	7	2657.01	0.554327	-0.85119	-0.59	0.28	0	1.28	0.13	0.72	0.13	General function prediction only	Poorly characterized	CYTOPLASMIQUE		0.035005		X
I3QWR6_CORPS	D9Q7M9_CORP1	Unknown function	13.68	5	246.05	2.36316	1.24072	0.86	0.87	0.98	0.61	0.32	1.39	0.32	General function prediction only	Poorly characterized	CYTOPLASMIQUE		0.092064
I3QYN5_CORPS	D9Q3L7_CORP1	Unknown function	33.8	11	889.7	1.32313	0.403955	0.28	0.23	0.99	0.86	0.11	1.14	0.11	General function prediction only	Poorly characterized	CYTOPLASMIQUE		0.061127
I3QUV2_CORPS	D9Q5Q8_CORP1	Unknown function	40.24	4	1026.61	1.2214	0.288539	0.2	0.32	0.85	0.9	0.16	1.1	0.16	General function prediction only	Poorly characterized	CYTOPLASMIQUE		0.085061
	D9Q5M7_CORP1	Unknown function	47.73	12	2201.88	3.81904	1.93321	1.34	0.18	1	0.42	0.06	1.58	0.06	General function prediction only	Poorly characterized	SECRETED		0.314143		X
I3QZ64_CORPS	D9Q457_CORP1	Unknown function	52.87	5	816.76	1.2586	0.33182	0.23	0.27	0.95	0.89	0.13	1.11	0.13	General function prediction only	Poorly characterized	CYTOPLASMIQUE		0.044339		X
I3QVQ8_CORPS	D9Q6M0_CORP1	Unknown function	81.52	6	4170.6	1.63232	0.706921	0.49	0.26	1	0.76	0.12	1.24	0.12	General function prediction only	Poorly characterized	CYTOPLASMIQUE		0.049281		X
I3QVQ4_CORPS	D9Q6L8_CORP1	UPF0079 ATP binding protein a	22.56	4	276.24	1.30996	0.389528	0.27	0.51	0.83	0.87	0.25	1.13	0.25	General function prediction only	Poorly characterized	CYTOPLASMIQUE		0.069857		X
I3QUU3_CORPS	D9Q5Q0_CORP1	UPF0145 protein Cp258 0101	57.55	8	3922.57	0.292293	-1.77451	-1.23	0.45	0	1.54	0.17	0.46	0.17	General function prediction only	Poorly characterized	CYTOPLASMIQUE		0.027545		X
I3R0B5_CORPS	D9Q594_CORP1	UPF0176 protein Cp258 2064 ac	38.08	15	1084.45	1.27125	0.346247	0.24	0.25	0.97	0.88	0.12	1.12	0.12	General function prediction only	Poorly characterized	PSE		0.239387		X
I3QXL9_CORPS	D9Q8G9_CORP1	UPF0210 protein Cp258 1097 ac	70.49	2	9479.48	0.771052	-0.375101	-0.26	0.16	0	1.13	0.08	0.87	0.08	General function prediction only	Poorly characterized	CYTOPLASMIQUE		0.022533		X
I3R0E8_CORPS	D9Q5C8_CORP1	UPF0371 protein Cp258 2097 ac	43.66	21	2815.5	0.913931	-0.129843	-0.09	0.19	0.19	1.05	0.1	0.95	0.1	General function prediction only	Poorly characterized	CYTOPLASMIQUE		0.078694
I3R008_CORPS	D9Q4Y8_CORP1	VanW family protein	41.17	21	855.13	1.55271	0.634786	0.44	0.23	1	0.79	0.11	1.21	0.11	General function prediction only	Poorly characterized	PSE		0.898430		X
I3QXH9_CORPS	D9Q8D0_CORP1	Virulence associated protein I	27.11	0	397.31	1.15027	0.201977	0.14	0.48	0.7	0.93	0.23	1.07	0.23	General function prediction only	Poorly characterized	CYTOPLASMIQUE		0.112460		X
I3QY46_CORPS	D9Q8Z3_CORP1	YCII related domain protein a	92.78	18	22186.9	0.606531	-0.721348	-0.5	0.15	0	1.24	0.07	0.76	0.07	General function prediction only	Poorly characterized	CYTOPLASMIQUE		0.118058
I3QZZ9_CORPS	D9Q4Y0_CORP1	YibE F family protein	14.12	4	388.95	1.47698	0.562651	0.39	0.42	0.96	0.81	0.2	1.19	0.2	General function prediction only	Poorly characterized	PSE		0.943172		X
I3QUZ1_CORPS	D9Q5V0_CORP1	Zinc binding alcohol dehydrogenase	31.71	7	687.07	0.683861	-0.548224	-0.38	0.88	0.17	1.18	0.4	0.82	0.4	General function prediction only	Poorly characterized	CYTOPLASMIQUE		0.065872		X
I3QY89_CORPS	D9Q378_CORP1	Zinc metalloprotease	14.98	8	161.36	1.34986	0.432809	0.3	0.42	0.92	0.85	0.2	1.15	0.2	General function prediction only	Poorly characterized	MEMBRANE		0.801535		X
I3QYR0_CORPS	D9Q3Q6_CORP1	Zn ribbon protein	67.23	17	7701.97	1.80399	0.85119	0.59	0.17	1	0.71	0.08	1.29	0.08	General function prediction only	Poorly characterized	CYTOPLASMIQUE		0.072900		X
I3R097_CORPS	D9Q575_CORP1	Cation transport protein	95.52	4	3917.5	0.0399551	-4.64548	-3.22	0.96	0	1.92	0.06	0.08	0.06	Inorganic Ion Transport and Metabolism	Metabolism	CYTOPLASMIQUE		0.057425		X
I3QVB6_CORPS	D9Q576_CORP1	Cation transporting P type ATPase A	9.11	0	415.67	0.860708	-0.216404	-0.15	0.31	0.23	1.07	0.15	0.93	0.15	Inorganic Ion Transport and Metabolism	Metabolism	MEMBRANE		0.841196		X
I3R098_CORPS	D9Q686_CORP1	Cation transporting P type ATPase A	14.87	17	125.78	0.802519	-0.317393	-0.22	0.57	0.23	1.11	0.27	0.89	0.27	Inorganic Ion Transport and Metabolism	Metabolism	MEMBRANE		0.800109		X
	D9Q3N6_CORP1	Cell surface hemin receptor	9.57	15	99.77	1.19722	0.259685	0.18	0.6	0.71	0.91	0.29	1.09	0.29	Inorganic Ion Transport and Metabolism	Metabolism	PSE		0.915499		X
I3QXC5_CORPS	D9Q871_CORP1	CiuA protein	61.46	29	234.98	1.73325	0.793482	0.55	0.26	1	0.73	0.12	1.27	0.12	Inorganic Ion Transport and Metabolism	Metabolism	PSE	X	0.915495		X
I3QUM8_CORPS	D9Q5J1_CORP1	FagC protein	32.47	8	933.37	1.39097	0.476089	0.33	0.49	0.89	0.84	0.23	1.16	0.23	Inorganic Ion Transport and Metabolism	Metabolism	CYTOPLASMIQUE		0.129905		X
I3QUN1_CORPS	D9Q5J4_CORP1	FagD protein	55.24	15	9849.15	1.75067	0.807909	0.56	0.1	1	0.73	0.05	1.27	0.05	Inorganic Ion Transport and Metabolism	Metabolism	SECRETED		0.839723		X
I3QW74_CORPS	D9Q736_CORP1	Fe 3 dicitrate transport ATP binding	14.74	8	158.24	1.55271	0.634786	0.44	0.45	0.95	0.79	0.21	1.21	0.21	Inorganic Ion Transport and Metabolism	Metabolism	CYTOPLASMIQUE		0.042595		X
I3QWZ0_CORPS	D9Q7U9_CORP1	Ferric enterobactin transport ATP bindig	49.11	21	5574.73	0.99005	-0.014427	-0.01	0.2	0.47	1	0.1	1	0.1	Inorganic Ion Transport and Metabolism	Metabolism	CYTOPLASMIQUE		0.172779		X
I3QZA1_CORPS	D9Q490_CORP1	Ferritin	85.16	15	59070.5	1.11628	0.158696	0.11	0.06	1	0.94	0.03	1.06	0.03	Inorganic Ion Transport and Metabolism	Metabolism	CYTOPLASMIQUE		0.047443		X
I3QXL2_CORPS	D9Q8G2_CORP1	Ferrochelatase	40.87	6	785.05	0.932394	-0.100989	-0.07	0.48	0.39	1.03	0.24	0.97	0.24	Inorganic Ion Transport and Metabolism	Metabolism	CYTOPLASMIQUE		0.079439		X
I3QXA2_CORPS	D9Q847_CORP1	Haloacid dehalogenase HAD superfamily	60.65	19	1297.23	0.860708	-0.216404	-0.15	0.26	0.19	1.07	0.13	0.93	0.13	Inorganic Ion Transport and Metabolism	Metabolism	CYTOPLASMIQUE		0.185075		X
I3QYQ1_CORPS	D9Q3P7_CORP1	Heme oxygenase hmuO	31.13	8	370.92	0.960789	-0.0577078	-0.04	0.47	0.48	1.02	0.23	0.98	0.23	Inorganic Ion Transport and Metabolism	Metabolism	CYTOPLASMIQUE		0.074665		X
I3QVU4_CORPS	D9Q6Q3_CORP1	Hemin binding periplasmic protein hmuT	47.01	13	882.31	3.28708	1.71681	1.19	0.31	1	0.47	0.11	1.53	0.11	Inorganic Ion Transport and Metabolism	Metabolism	PSE	X	0.070869		X
I3QX10_CORPS	D9Q7W9_CORP1	Iron 3 hydroxamate binding protein fhuD	69.19	4	4824.55	1.44773	0.533797	0.37	0.13	1	0.82	0.06	1.18	0.06	Inorganic Ion Transport and Metabolism	Metabolism	PSE	X	0.947635		X
I3QWE8_CORPS	D9Q7B3_CORP1	Large conductance mechanosensitive channel	22.86	4	246.95	1.85893	0.894471	0.62	0.83	0.94	0.71	0.34	1.29	0.34	Inorganic Ion Transport and Metabolism	Metabolism	MEMBRANE		0.865987		X
I3QWS8_CORPS	D9Q7P1_CORP1	Magnesium transporter mgtE	72.09	21	3341.29	1.08329	0.115416	0.08	0.17	0.79	0.96	0.09	1.04	0.09	Inorganic Ion Transport and Metabolism	Metabolism	CYTOPLASMIQUE		0.053330		X
I3QVT3_CORPS	D9Q6P2_CORP1	Manganese ABC transporter substrate binding	69.18	14	2973.22	2.85765	1.51483	1.05	0.14	1	0.52	0.05	1.48	0.05	Inorganic Ion Transport and Metabolism	Metabolism	PSE	X	0.731565		X
I3QZY1_CORPS	D9Q4W2_CORP1	Phosphate permease	6.06	7	197	1.82212	0.865617	0.6	0.4	1	0.71	0.19	1.29	0.19	Inorganic Ion Transport and Metabolism	Metabolism	MEMBRANE		0.959888		X
I3QZD8_CORPS	D9Q4C4_CORP1	Phosphate uptake regulator	73.47	13	3965.13	0.559898	-0.836763	-0.58	0.29	0	1.28	0.13	0.72	0.13	Inorganic Ion Transport and Metabolism	Metabolism	CYTOPLASMIQUE		0.039867		X
I3R066_CORPS	D9Q547_CORP1	Superoxide dismutase	89.33	11	22243.3	1.0202	0.0288539	0.02	0.08	0.69	0.99	0.04	1.01	0.04	Inorganic Ion Transport and Metabolism	Metabolism	CYTOPLASMIQUE		0.176719		X
I3QW94_CORPS	D9Q755_CORP1	Superoxide dismutase Cu Zn	32.69	6	8625.92	2.03399	1.02431	0.71	0.13	1	0.66	0.06	1.34	0.06	Inorganic Ion Transport and Metabolism	Metabolism	PSE	X	0.802962
I3QW32_CORPS	D9Q6Z2_CORP1	Trk system potassium uptake protein trk	33.49	7	343.24	1.71601	0.779055	0.54	0.71	0.85	0.75	0.32	1.25	0.32	Inorganic Ion Transport and Metabolism	Metabolism	CYTOPLASMIQUE		0.029676		X
I3QZG5_CORPS	D9Q4F0_CORP1	Trk system potassium uptake protein trk	43.27	10	607.64	2.38691	1.25514	0.87	0.3	1	0.59	0.12	1.41	0.12	Inorganic Ion Transport and Metabolism	Metabolism	MEMBRANE		0.607691		X
I3R0C1_CORPS	D9Q5A1_CORP1	ABC 2 type transporter family protein	19.91	20	311	1.58407	0.66364	0.46	0.25	1	0.77	0.12	1.23	0.12	Intracellular trafficking secretion and vesicular transport	Cellular processes and signaling	PSE		0.808195		X
I3QZC1_CORPS	D9Q4A9_CORP1	ABC superfamily ATP binding cassette	44.33	10	1657	0.537944	-0.894471	-0.62	0.25	0	1.3	0.11	0.7	0.11	Intracellular trafficking secretion and vesicular transport	Cellular processes and signaling	CYTOPLASMIQUE		0.078944		X
I3QZQ5_CORPS	D9Q4N9_CORP1	ABC superfamily ATP binding cassette	75.37	12	25578.3	0.382893	-1.38499	-0.96	0.15	0	1.45	0.06	0.55	0.06	Intracellular trafficking secretion and vesicular transport	Cellular processes and signaling	CYTOPLASMIQUE		0.064364
I3QWG7_CORPS	D9Q7D2_CORP1	ABC transporter ATP binding protein	27.26	20	334.55	1.46228	0.548224	0.38	0.25	1	0.82	0.12	1.18	0.12	Intracellular trafficking secretion and vesicular transport	Cellular processes and signaling	CYTOPLASMIQUE		0.057080		X
I3QX58_CORPS	D9Q811_CORP1	ABC transporter ATP binding protein	26.39	8	631.05	0.755784	-0.403955	-0.28	0.43	0.08	1.14	0.2	0.86	0.2	Intracellular trafficking secretion and vesicular transport	Cellular processes and signaling	CYTOPLASMIQUE		0.050843		X
I3QZ34_CORPS	D9Q431_CORP1	ABC transporter ATP binding protein	54.62	23	6339.11	2.91538	1.54368	1.07	0.09	1	0.51	0.04	1.49	0.04	Intracellular trafficking secretion and vesicular transport	Cellular processes and signaling	CYTOPLASMIQUE		0.152727
I3QZ47_CORPS	D9Q442_CORP1	ABC transporter ATP binding protein	60.16	0	2654.03	0.802519	-0.317393	-0.22	0.16	0.03	1.11	0.08	0.89	0.08	Intracellular trafficking secretion and vesicular transport	Cellular processes and signaling	CYTOPLASMIQUE		0.032222		X
I3QXM3_CORPS	D9Q8H4_CORP1	ABC transporter ATP binding protein	68.24	7	1985.93	1.17351	0.230831	0.16	0.24	0.87	0.92	0.12	1.08	0.12	Intracellular trafficking secretion and vesicular transport	Cellular processes and signaling	CYTOPLASMIQUE		0.042488		X
I3QZU7_CORPS	D9Q4T5_CORP1	ABC transporter domain containing ATP	68.78	13	13092.6	0.516851	-0.952179	-0.66	0.14	0	1.32	0.06	0.68	0.06	Intracellular trafficking secretion and vesicular transport	Cellular processes and signaling	CYTOPLASMIQUE		0.075970		X
	D9Q812_CORP1	ABC transporter domain containing protein	10.07	18	212.3	1.69893	0.764628	0.53	0.68	0.95	0.75	0.3	1.25	0.3	Intracellular trafficking secretion and vesicular transport	Cellular processes and signaling	MEMBRANE		0.042320		X
I3QVC7_CORPS	D9Q697_CORP1	ABC type transporter	28.25	11	376.36	7.53832	2.91424	2.02	0.35	1	0.24	0.07	1.76	0.07	Intracellular trafficking secretion and vesicular transport	Cellular processes and signaling	PSE	X	0.450150		X
I3R0I3_CORPS	D9Q5G0_CORP1	Inner membrane protein translocase component YidC	26.21	7	1291.05	1.23368	0.302966	0.21	0.38	0.89	0.9	0.18	1.1	0.18	Intracellular trafficking secretion and vesicular transport	Cellular processes and signaling	MEMBRANE		0.933035		X
I3QUX1_CORPS	D9Q5S7_CORP1	O antigen export system	12.96	4	223.53	0.565525	-0.822336	-0.57	0.78	0.03	1.27	0.36	0.73	0.36	Intracellular trafficking secretion and vesicular transport	Cellular processes and signaling	MEMBRANE		0.955803		X
I3QUX0_CORPS	D9Q5S6_CORP1	O antigen export system	52.53	11	1838.44	0.913931	-0.129843	-0.09	0.23	0.17	1.04	0.11	0.96	0.11	Intracellular trafficking secretion and vesicular transport	Cellular processes and signaling	CYTOPLASMIQUE		0.037186
I3R0D7_CORPS	D9Q5B8_CORP1	Oligopeptide binding protein oppA	37.91	3	370.01	1.20925	0.274112	0.19	0.31	0.87	0.91	0.15	1.09	0.15	Intracellular trafficking secretion and vesicular transport	Cellular processes and signaling	PSE	X	0.047750		X
I3QVJ5_CORPS	D9Q6G4_CORP1	Oligopeptide binding protein oppA	40.66	21	873.57	1.29693	0.375101	0.26	0.24	0.99	0.87	0.12	1.13	0.12	Intracellular trafficking secretion and vesicular transport	Cellular processes and signaling	PSE	X	0.886752		X
I3QWA9_CORPS	D9Q771_CORP1	Oligopeptide binding protein oppA	56.85	19	3639.85	0.852144	-0.230831	-0.16	0.15	0.03	1.08	0.07	0.92	0.07	Intracellular trafficking secretion and vesicular transport	Cellular processes and signaling	SECRETED		0.851489		X
I3QXV7_CORPS	D9Q8Q7_CORP1	Oligopeptide binding protein oppA	61.37	24	9497.83	1.52196	0.605932	0.42	0.08	1	0.79	0.04	1.21	0.04	Intracellular trafficking secretion and vesicular transport	Cellular processes and signaling	PSE	X	0.518343
I3QWP1_CORPS	D9Q7K5_CORP1	Oligopeptide binding protein oppA	83.78	34	14809.6	1.19722	0.259685	0.18	0.06	1	0.91	0.03	1.09	0.03	Intracellular trafficking secretion and vesicular transport	Cellular processes and signaling	PSE	X	0.876028		X
I3QYX4_CORPS	D9Q3X0_CORP1	Oligopeptide transport ATP binding protein	23.47	10	181.96	0.99005	-0.014427	-0.01	0.41	0.44	1	0.2	1	0.2	Intracellular trafficking secretion and vesicular transport	Cellular processes and signaling	CYTOPLASMIQUE		0.043900		X
I3QWP4_CORPS	D9Q7K7_CORP1	Oligopeptide transport ATP binding protein	48.99	20	713.49	0.88692	-0.173123	-0.12	0.32	0.21	1.06	0.16	0.94	0.16	Intracellular trafficking secretion and vesicular transport	Cellular processes and signaling	CYTOPLASMIQUE		0.036751		X
I3R0E0_CORPS	D9Q5C1_CORP1	Oligopeptide transport ATP binding protein	49.94	24	911.55	2.2705	1.18301	0.82	0.17	1	0.61	0.07	1.39	0.07	Intracellular trafficking secretion and vesicular transport	Cellular processes and signaling	CYTOPLASMIQUE		0.058580
I3QWB2_CORPS	D9Q774_CORP1	Oligopeptide transport ATP binding protein	52.95	10	1625.45	0.748264	-0.418382	-0.29	0.35	0.03	1.14	0.17	0.86	0.17	Intracellular trafficking secretion and vesicular transport	Cellular processes and signaling	CYTOPLASMIQUE		0.081745		X
I3R0D8_CORPS	D9Q5B9_CORP1	Oligopeptide transport system permease	14.74	3	705.01	0.364219	-1.45712	-1.01	0.95	0.01	1.44	0.33	0.56	0.33	Intracellular trafficking secretion and vesicular transport	Cellular processes and signaling	MEMBRANE		0.920459		X
I3QXW0_CORPS	D9Q8R0_CORP1	Preprotein translocase subunit YajC	45.35	11	5214.77	1.33643	0.418382	0.29	0.28	0.96	0.86	0.14	1.14	0.14	Intracellular trafficking secretion and vesicular transport	Cellular processes and signaling	MEMBRANE		0.869670		X
I3QXV8_CORPS	D9Q8Q8_CORP1	Protein export membrane protein SecF	31.82	15	2470.29	1.73325	0.793482	0.55	0.19	1	0.73	0.09	1.27	0.09	Intracellular trafficking secretion and vesicular transport	Cellular processes and signaling	PSE		0.121402		X
I3QXD4_CORPS	D9Q885_CORP1	Protein translocase subunit SecA	25.49	24	168.42	1.37713	0.461662	0.32	0.28	0.99	0.84	0.14	1.16	0.14	Intracellular trafficking secretion and vesicular transport	Cellular processes and signaling	CYTOPLASMIQUE		0.075278		X
I3QW10_CORPS	D9Q6W9_CORP1	Protein translocase subunit SecA2	67.02	52	18087.1	1.17351	0.230831	0.16	0.07	1	0.92	0.04	1.08	0.04	Intracellular trafficking secretion and vesicular transport	Cellular processes and signaling	CYTOPLASMIQUE		0.069007
I3QXV9_CORPS	D9Q8Q9_CORP1	Protein translocase subunit SecD	26.53	10	1278.83	1.2214	0.288539	0.2	0.17	0.99	0.9	0.08	1.1	0.08	Intracellular trafficking secretion and vesicular transport	Cellular processes and signaling	PSE		0.929024
I3QVE5_CORPS	D9Q6B4_CORP1	Protein translocase subunit SecE	28.09	3	3321.51	1.06184	0.0865617	0.06	0.27	0.6	0.97	0.13	1.03	0.13	Intracellular trafficking secretion and vesicular transport	Cellular processes and signaling	MEMBRANE		0.913886		X
I3QVM7_CORPS	D9Q6J0_CORP1	Protein translocase subunit SecY	6.29	6	181.07	1.71601	0.779055	0.54	0.28	1	0.74	0.13	1.26	0.13	Intracellular trafficking secretion and vesicular transport	Cellular processes and signaling	MEMBRANE		0.967200		X
I3QWS5_CORPS	D9Q7N8_CORP1	Sec-independent protein translocase protein TatB	47.62	0	315.08	1.06184	0.0865617	0.06	0.74	0.59	0.97	0.36	1.03	0.36	Intracellular trafficking secretion and vesicular transport	Cellular processes and signaling	CYTOPLASMIQUE		0.197515		X
I3QX21_CORPS	D9Q7X9_CORP1	Small conductance mechanosensitive	16.61	7	253.7	0.818731	-0.288539	-0.2	0.39	0.15	1.1	0.21	0.9	0.21	Intracellular trafficking secretion and vesicular transport	Cellular processes and signaling	PSE		0.847015		X
I3R020_CORPS	D9Q500_CORP1	Transmembrane transport protein MmpL	25.14	24	173.23	1.05127	0.0721348	0.05	0.25	0.67	0.97	0.13	1.03	0.13	Intracellular trafficking secretion and vesicular transport	Cellular processes and signaling	PSE		0.913207
I3QYK5_CORPS	D9Q3I8_CORP1	1 acyl sn glycerol 3 phosphate acyltran	73.28	16	3002.5	0.810584	-0.302966	-0.21	0.21	0.06	1.1	0.1	0.9	0.1	Lipid transport and metabolism	Metabolism	CYTOPLASMIQUE		0.236044
I3QW92_CORPS	D9Q754_CORP1	Acetyl CoA carboxylase carboxyl transfe	18.16	9	259.67	1.1275	0.173123	0.12	0.41	0.64	0.94	0.2	1.06	0.2	Lipid transport and metabolism	Metabolism	CYTOPLASMIQUE		0.050845		X
I3QYS0_CORPS	F9Y328_CORP1	Acyl carrier protein	72.94	5	1460.7	0.980199	-0.0288539	-0.02	0.47	0.47	1.01	0.23	0.99	0.23	Lipid transport and metabolism	Metabolism	CYTOPLASMIQUE		0.071608
I3QVW8_CORPS	D9Q6S6_CORP1	Acyl coenzyme A carboxylase a	74.73	31	28264.8	0.690734	-0.533797	-0.37	0.07	0	1.18	0.03	0.82	0.03	Lipid transport and metabolism	Metabolism	CYTOPLASMIQUE		0.054402		X
I3R046_CORPS	D9Q528_CORP1	Acyltransferase family protein	38.65	9	1588.33	1.68203	0.750201	0.52	0.27	1	0.75	0.12	1.25	0.12	Lipid transport and metabolism	Metabolism	CYTOPLASMIQUE		0.061489		X
I3QXF5_CORPS	D9Q8A7_CORP1	Apolipoprotein N acyltransferase	11.02	14	128.5	0.778801	-0.360674	-0.25	0.75	0.26	1.12	0.35	0.88	0.35	Lipid transport and metabolism	Metabolism	PSE		0.061377		X
I3R027_CORPS	D9Q508_CORP1	Cutinase	58.66	12	3317.44	2.117	1.08202	0.75	0.25	1	0.64	0.11	1.36	0.11	Lipid transport and metabolism	Metabolism	PSE		0.445374
I3QXE8_CORPS	D9Q8A0_CORP1	Cyclopropane fatty acid synthase	21.76	29	193.15	0.852144	-0.230831	-0.16	0.33	0.21	1.08	0.16	0.92	0.16	Lipid transport and metabolism	Metabolism	CYTOPLASMIQUE		0.158888
I3QYZ3_CORPS	D9Q3Z1_CORP1	DegV family protein	46.01	0	103.33	1.99372	0.99546	0.69	0.56	0.98	0.68	0.24	1.32	0.24	Lipid transport and metabolism	Metabolism	CYTOPLASMIQUE		0.028262		X
I3QXJ7_CORPS	D9Q8E8_CORP1	Dihydroxyacetone kinase family protein	82.17	5	7459.99	1.15027	0.201977	0.14	0.2	0.89	0.93	0.1	1.07	0.1	Lipid transport and metabolism	Metabolism	PSE		0.033270		X
I3QXJ8_CORPS	D9Q8E9_CORP1	Dihydroxyacetone kinase subununit	46.05	14	727.99	1.03045	0.0432809	0.03	0.47	0.6	0.98	0.23	1.02	0.23	Lipid transport and metabolism	Metabolism	CYTOPLASMIQUE		0.428333		X
I3QW96_CORPS	D9Q758_CORP1	Enoyl CoA hydratase echA6	11.41	4	155.03	1.24608	0.317393	0.22	0.52	0.79	0.89	0.25	1.11	0.25	Lipid transport and metabolism	Metabolism	CYTOPLASMIQUE		0.026322		X
I3QZ68_CORPS	D9Q461_CORP1	Fatty acid synthase	40.03	89	870.03	1.52196	0.605932	0.42	0.12	1	0.79	0.06	1.21	0.06	Lipid transport and metabolism	Metabolism	CYTOPLASMIQUE		0.051343
I3QVM5_CORPS	D9Q6I9_CORP1	Glycerol 3 phosphate transporting ATPas	57.32	16	5484.17	0.843665	-0.245258	-0.17	0.18	0.05	1.08	0.09	0.92	0.09	Lipid transport and metabolism	Metabolism	CYTOPLASMIQUE		0.080746
I3QZD1_CORPS	D9Q4B7_CORP1	Glycerol dehydrogenase	16.51	5	550.45	0.923116	-0.115416	-0.08	0.37	0.35	1.04	0.18	0.96	0.18	Lipid transport and metabolism	Metabolism	CYTOPLASMIQUE		0.128488
I3QUU8_CORPS	D9Q5Q4_CORP1	Glycerol kinase	66.21	31	14281.9	0.771052	-0.375101	-0.26	0.11	0	1.13	0.05	0.87	0.05	Lipid transport and metabolism	Metabolism	CYTOPLASMIQUE		0.149231		X
I3QUU9_CORPS	D9Q5Q5_CORP1	Glycerol uptake facilitator protein	7.91	2	89.57	0.970446	-0.0432809	-0.03	0.87	0.42	1.02	0.41	0.98	0.41	Lipid transport and metabolism	Metabolism	MEMBRANE		0.971738		X
I3R038_CORPS	D9Q520_CORP1	Glycerophosphoryl diester phosphodieste	62.74	18	1308.08	0.980199	-0.0288539	-0.02	0.18	0.41	1.01	0.09	0.99	0.09	Lipid transport and metabolism	Metabolism	PSE	X	0.809385		X
I3QYV5_CORPS	D9Q3U8_CORP1	Long chain fatty acid CoA ligase	60.34	31	4407.69	1.07251	0.100989	0.07	0.12	0.82	0.97	0.06	1.03	0.06	Lipid transport and metabolism	Metabolism	CYTOPLASMIQUE		0.074865
I3QV97_CORPS	D9Q664_CORP1	Long chain fatty acid CoA ligaseo	65.32	22	1916.97	1.03045	0.0432809	0.03	0.17	0.62	0.98	0.08	1.02	0.08	Lipid transport and metabolism	Metabolism	CYTOPLASMIQUE		0.139508		X
I3QW54_CORPS	D9Q718_CORP1	Methylmalonyl CoA carboxyltransferase 1	59.07	21	2821.34	1.64872	0.721348	0.5	0.11	1	0.76	0.05	1.24	0.05	Lipid transport and metabolism	Metabolism	CYTOPLASMIQUE		0.050907		X
I3QUM7_CORPS	D9Q5J0_CORP1	Phospholipase D	60.48	17	25847.7	0.103312	3.27492	2.27	0.34	1	0.81	0.05	1.19	0.05	Lipid transport and metabolism	Metabolism	SECRETED		0.434067		X
I3QZM9_CORPS	D9Q4L5_CORP1	Secretory lipase	39.92	10	1254	8.49944	3.08737	2.14	0.49	1	0.21	0.09	1.79	0.09	Lipid transport and metabolism	Metabolism	SECRETED		0.353093		X
I3QZE7_CORPS	D9Q4D2_CORP1	UPF0678 fatty acid binding protein like	85.51	14	9322.47	1.0202	0.0288539	0.02	0.12	0.61	0.99	0.06	1.01	0.06	Lipid transport and metabolism	Metabolism	CYTOPLASMIQUE		0.338216		X
I3QXV6_CORPS	D9Q8Q6_CORP1	Adenine phosphoribosyltransferaseo	26.87	27	907.16	2.71828	1.4427	1	0.48	1	0.54	0.19	1.46	0.19	Nucleotide metabolism	Metabolism	CYTOPLASMIQUE		0.059269		X
I3QVV6_CORPS	D9Q6R5_CORP1	Adenosine deaminase	25	7	239.28	1.1275	0.173123	0.12	0.28	0.81	0.94	0.14	1.06	0.14	Nucleotide metabolism	Metabolism	CYTOPLASMIQUE		0.081578		X
I3QVM8_CORPS	D9Q6J1_CORP1	Adenylate kinase	75.32	12	21334	0.755784	-0.403955	-0.28	0.12	0	1.14	0.06	0.86	0.06	Nucleotide metabolism	Metabolism	CYTOPLASMIQUE		0.064867		X
I3QZG4_CORPS	D9Q4E9_CORP1	Adenylosuccinate lyase	76.06	31	4742.78	1.15027	0.201977	0.14	0.1	1	0.93	0.05	1.07	0.05	Nucleotide metabolism	Metabolism	CYTOPLASMIQUE		0.037225		X
I3QZS7_CORPS	D9Q4Q9_CORP1	Adenylosuccinate synthetase	62.77	18	1770.08	1.46228	0.548224	0.38	0.17	1	0.81	0.08	1.19	0.08	Nucleotide metabolism	Metabolism	CYTOPLASMIQUE		0.061805		X
I3QZF2_CORPS	D9Q4D7_CORP1	Amidophosphoribosyltransferase	43.08	16	1429.02	1.29693	0.375101	0.26	0.27	0.97	0.87	0.13	1.13	0.13	Nucleotide metabolism	Metabolism	CYTOPLASMIQUE		0.093426		X
I3QWD0_CORPS	D9Q794_CORP1	Bifunctional purine biosynthesis protein	63.3	22	6446.56	1.46228	0.548224	0.38	0.11	1	0.81	0.05	1.19	0.05	Nucleotide metabolism	Metabolism	CYTOPLASMIQUE		0.050385		X
I3QXB9_CORPS	D9Q865_CORP1	Cytidylate kinase	33.33	15	1088.14	1.20925	0.274112	0.19	0.27	0.87	0.91	0.13	1.09	0.13	Nucleotide metabolism	Metabolism	CYTOPLASMIQUE		0.064885		X
I3QUV8_CORPS	D9Q5R4_CORP1	Decaprenylphosphoryl beta D ribose oxidase	63.79	23	9129	1.55271	0.634786	0.44	0.11	1	0.78	0.05	1.22	0.05	Nucleotide metabolism	Metabolism	CYTOPLASMIQUE		0.291143		X
I3R005_CORPS	D9Q4Y6_CORP1	Deoxycytidine triphosphate deaminase	52.84	7	4625.85	0.548812	-0.865617	-0.6	0.27	0	1.29	0.12	0.71	0.12	Nucleotide metabolism	Metabolism	CYTOPLASMIQUE		0.253406		X
I3QYT2_CORPS	D9Q3S6_CORP1	Deoxyguanosinetriphosphate triphosphohy	11.63	11	246.96	0.763379	-0.389528	-0.27	0.54	0.21	1.13	0.26	0.87	0.26	Nucleotide metabolism	Metabolism	CYTOPLASMIQUE		0.091181		X
I3QV11_CORPS	D9Q5W8_CORP1	Deoxyribonucleoside regulator	21.15	9	135.15	0.951229	-0.0721348	-0.05	0.31	0.34	1.03	0.15	0.97	0.15	Nucleotide metabolism	Metabolism	CYTOPLASMIQUE		0.036904		X
I3QV14_CORPS	D9Q5X1_CORP1	Deoxyribose phosphate aldolase	61.39	9	325.09	0.895834	-0.158696	-0.11	0.39	0.25	1.06	0.19	0.94	0.19	Nucleotide metabolism	Metabolism	CYTOPLASMIQUE		0.028390		X
I3QXZ0_CORPS	D9Q8T9_CORP1	Deoxyuridine 5 triphosphate nucleotido	83.23	15	8601.71	1.1275	0.173123	0.12	0.16	0.89	0.94	0.08	1.06	0.08	Nucleotide metabolism	Metabolism	CYTOPLASMIQUE		0.150916		X
I3QWB7_CORPS	D9Q779_CORP1	Dihydrofolate reductase	26.29	5	412.77	0.810584	-0.302966	-0.21	0.56	0.28	1.1	0.27	0.9	0.27	Nucleotide metabolism	Metabolism	CYTOPLASMIQUE		0.222558
I3QXR9_CORPS	D9Q8M0_CORP1	Dihydroorotase	38.94	15	465.53	1.55271	0.634786	0.44	0.22	1	0.78	0.1	1.22	0.1	Nucleotide metabolism	Metabolism	CYTOPLASMIQUE		0.148583		X
I3QXJ2_CORPS	D9Q8E3_CORP1	Dihydroorotate dehydrogenase quinone	61.62	10	5063.41	0.878095	-0.18755	-0.13	0.18	0.12	1.06	0.09	0.94	0.09	Nucleotide metabolism	Metabolism	CYTOPLASMIQUE		0.639893
I3QXL7_CORPS	D9Q8G7_CORP1	Glutamine amidotransferase class I	17.85	11	330.3	0.748264	-0.418382	-0.29	0.73	0.25	1.14	0.33	0.86	0.33	Nucleotide metabolism	Metabolism	CYTOPLASMIQUE		0.036257		X
I3QXV5_CORPS	D9Q8Q5_CORP1	GTP pyrophosphokinase	27.67	4	400.18	1.41907	0.504943	0.35	0.29	1	0.83	0.14	1.17	0.14	Nucleotide metabolism	Metabolism	CYTOPLASMIQUE		0.941917		X
I3QY26_CORPS	D9Q8X3_CORP1	GTPase HflX	30.22	4	633.63	1.78604	0.836763	0.58	0.23	1	0.72	0.11	1.28	0.11	Nucleotide metabolism	Metabolism	CYTOPLASMIQUE		0.060798		X
I3QZ02_CORPS	D9Q400_CORP1	GTPase Obg	65.95	21	2636.66	0.99005	-0.014427	-0.01	0.16	0.5	1.01	0.08	0.99	0.08	Nucleotide metabolism	Metabolism	CYTOPLASMIQUE		0.080243		X
I3QXR3_CORPS	D9Q8L4_CORP1	Guanylate kinase	71.21	6	6951.54	1.2586	0.33182	0.23	0.14	1	0.89	0.07	1.11	0.07	Nucleotide metabolism	Metabolism	CYTOPLASMIQUE		0.739361		X
I3QZG8_CORPS	D9Q4F3_CORP1	HIT family protein	43.73	6	4039.81	2.31637	1.21186	0.84	0.19	1	0.6	0.08	1.4	0.08	Nucleotide metabolism	Metabolism	CYTOPLASMIQUE		0.059472		X
I3QZM3_CORPS	D9Q4K8_CORP1	Hypoxanthine guanine phosphoribosyltransferase	52.33	8	4761.29	2.15977	1.11088	0.77	0.2	1	0.63	0.09	1.37	0.09	Nucleotide metabolism	Metabolism	CYTOPLASMIQUE		0.042171		X
I3QVR7_CORPS	D9Q6M8_CORP1	Inosine 5 monophosphate dehydrogenase	65.79	19	4597.86	1.04081	0.0577078	0.04	0.14	0.73	0.98	0.07	1.02	0.07	Nucleotide metabolism	Metabolism	CYTOPLASMIQUE		0.043728		X
I3QVR6_CORPS	D9Q6M7_CORP1	Inosine 5 monophosphate dehydrogenase	74.05	27	4419.42	1.2586	0.33182	0.23	0.1	1	0.89	0.05	1.11	0.05	Nucleotide metabolism	Metabolism	CYTOPLASMIQUE		0.050425		X
I3QZK4_CORPS	D9Q4I9_CORP1	Inosine uridine preferring nucleoside	58.18	11	2735.11	1.34986	0.432809	0.3	0.21	1	0.85	0.1	1.15	0.1	Nucleotide metabolism	Metabolism	CYTOPLASMIQUE		0.072815		X
I3QYJ7_CORPS	D9Q3I0_CORP1	Methylenetetrahydrofolate reductase	30.93	10	455.42	0.913931	-0.129843	-0.09	0.96	0.48	1.04	0.45	0.96	0.45	Nucleotide metabolism	Metabolism	CYTOPLASMIQUE		0.079536
I3QVY4_CORPS	D9Q6U0_CORP1	N5 carboxyaminoimidazole ribonucleotide	62.26	15	3351.73	0.625002	-0.678067	-0.47	0.19	0	1.23	0.09	0.77	0.09	Nucleotide metabolism	Metabolism	CYTOPLASMIQUE		0.079788		X
I3QVY3_CORPS	D9Q6T9_CORP1	N5 carboxyaminoimidazole ribonucleotide	90.36	14	5524.34	0.904837	-0.14427	-0.1	0.26	0.18	1.05	0.13	0.95	0.13	Nucleotide metabolism	Metabolism	CYTOPLASMIQUE		0.030654		X
I3QZ77_CORPS	D9Q471_CORP1	Non canonical purine NTP pyrophosphatase	42.27	7	1137.63	0.786628	-0.346247	-0.24	0.39	0.14	1.12	0.19	0.88	0.19	Nucleotide metabolism	Metabolism	CYTOPLASMIQUE		0.104540		X
I3QZ07_CORPS	D9Q406_CORP1	Nucleoside diphosphate kinase	70.27	7	14996.3	2.55998	1.35613	0.94	0.1	1	0.56	0.04	1.44	0.04	Nucleotide metabolism	Metabolism	CYTOPLASMIQUE		0.038992		X
I3QWD7_CORPS	D9Q7A1_CORP1	Nucleotidyltransferase substrate bindin	64.43	15	2644.2	0.904837	-0.14427	-0.1	0.17	0.18	1.05	0.09	0.95	0.09	Nucleotide metabolism	Metabolism	CYTOPLASMIQUE		0.065678		X
I3QZT8_CORPS	D9Q4S2_CORP1	Orotate phosphoribosyltransferaseo	44.75	8	1217.8	1.20925	0.274112	0.19	0.21	0.95	0.91	0.11	1.09	0.11	Nucleotide metabolism	Metabolism	CYTOPLASMIQUE		0.031093		X
I3QXR6_CORPS	D9Q8L7_CORP1	Orotidine 5 phosphate decarboxylase	32.86	9	756.91	1.06184	0.0865617	0.06	0.42	0.66	0.97	0.21	1.03	0.21	Nucleotide metabolism	Metabolism	CYTOPLASMIQUE		0.037430		X
I3QZG7_CORPS	D9Q4F2_CORP1	Phosphoribosylamine glycine ligase	68.72	22	11835.6	1.16183	0.216404	0.15	0.12	1	0.93	0.06	1.07	0.06	Nucleotide metabolism	Metabolism	CYTOPLASMIQUE		0.053005		X
I3QZG3_CORPS	D9Q4E8_CORP1	Phosphoribosylaminoimidazole succinocar	57.46	17	4308.04	0.852144	-0.230831	-0.16	0.17	0.04	1.08	0.08	0.92	0.08	Nucleotide metabolism	Metabolism	CYTOPLASMIQUE		0.185106		X
I3QZF1_CORPS	D9Q4D6_CORP1	Phosphoribosylformylglycinamidine cyclo	62.99	18	10908.5	1.30996	0.389528	0.27	0.11	1	0.86	0.05	1.14	0.05	Nucleotide metabolism	Metabolism	CYTOPLASMIQUE		0.040236		X
I3QZF7_CORPS	D9Q4E2_CORP1	Phosphoribosylformylglycinamidine synth	51.13	21	978.57	2.7456	1.45712	1.01	0.18	1	0.53	0.07	1.47	0.07	Nucleotide metabolism	Metabolism	CYTOPLASMIQUE		0.063248		X
I3QZF9_CORPS	D9Q4E4_CORP1	Phosphoribosylformylglycinamidine synth	89.03	6	44835.5	0.600496	-0.735774	-0.51	0.12	0	1.25	0.06	0.75	0.06	Nucleotide metabolism	Metabolism	CYTOPLASMIQUE		0.023323		X
I3QZF8_CORPS	D9Q4E3_CORP1	Phosphoribosylformylglycinamidine synthetase	66.22	10	1235.51	1.40495	0.490516	0.34	0.3	0.98	0.83	0.15	1.17	0.15	Nucleotide metabolism	Metabolism	CYTOPLASMIQUE		0.045375		X
	D9Q793_CORP1	Phosphoribosylglycinamide formyltransferase	63.94	10	6169.71	0.543351	-0.880044	-0.61	0.22	0	1.29	0.1	0.71	0.1	Nucleotide metabolism	Metabolism	CYTOPLASMIQUE		0.035884
I3QZR5_CORPS	D9Q4P8_CORP1	Purine phosphoribosyltransferase	22.22	3	227.51	21.9771	4.45793	3.09	0.36	1	0.09	0.03	1.91	0.03	Nucleotide metabolism	Metabolism	CYTOPLASMIQUE		0.066074		X
I3QY57_CORPS	D9Q905_CORP1	Pyrimidine specific ribonucleoside hydrolase	34.58	8	8480.18	0.810584	-0.302966	-0.21	0.23	0.08	1.1	0.11	0.9	0.11	Nucleotide metabolism	Metabolism	CYTOPLASMIQUE		0.042735		X
I3QYF7_CORPS	D9Q3E2_CORP1	RelA SpoT domain containing protein	37.28	10	436.42	1.08329	0.115416	0.08	0.35	0.66	0.96	0.17	1.04	0.17	Nucleotide metabolism	Metabolism	CYTOPLASMIQUE		0.077161		X
I3QZA2_CORPS	D9Q491_CORP1	Ribonucleoside diphosphate reductase	67.54	39	7983.73	0.923116	-0.115416	-0.08	0.1	0.05	1.04	0.05	0.96	0.05	Nucleotide metabolism	Metabolism	CYTOPLASMIQUE		0.142879		X
I3QZA0_CORPS	D9Q488_CORP1	Ribonucleoside diphosphate reductase	77.74	20	4418.77	1.75067	0.807909	0.56	0.1	1	0.73	0.05	1.27	0.05	Nucleotide metabolism	Metabolism	CYTOPLASMIQUE		0.854678		X
I3QUL5_CORPS	D9Q5I1_CORP1	Ribose import ATP binding protein RbsA	58.24	11	643.46	1.40495	0.490516	0.34	0.3	0.98	0.83	0.14	1.17	0.14	Nucleotide metabolism	Metabolism	CYTOPLASMIQUE		0.038074		X
I3QWI8_CORPS	D9Q7F0_CORP1	Ribose phosphate pyrophosphokinase	70.45	18	16418.7	1.17351	0.230831	0.16	0.09	1	0.92	0.05	1.08	0.05	Nucleotide metabolism	Metabolism	CYTOPLASMIQUE		0.064870		X
I3QWM7_CORPS	D9Q7J1_CORP1	Ribosome binding ATPase YchF	86.8	23	18506.1	0.960789	-0.0577078	-0.04	0.08	0.24	1.02	0.04	0.98	0.04	Nucleotide metabolism	Metabolism	CYTOPLASMIQUE		0.045128		X
I3QW04_CORPS	D9Q6W3_CORP1	Thymidylate kinase p	38.68	5	117.63	1.09417	0.129843	0.09	0.42	0.59	0.96	0.21	1.04	0.21	Nucleotide metabolism	Metabolism	CYTOPLASMIQUE		0.051443		X
I3QWB8_CORPS	D9Q780_CORP1	Thymidylate synthase	32.2	9	2515.89	0.71177	-0.490516	-0.34	0.23	0.01	1.17	0.11	0.83	0.11	Nucleotide metabolism	Metabolism	CYTOPLASMIQUE		0.246163		X
I3QXP8_CORPS	D9Q8J9_CORP1	UPF0042 nucleotide binding protein Cp258	73.24	12	3956.22	0.88692	-0.173123	-0.12	0.17	0.1	1.06	0.08	0.94	0.08	Nucleotide metabolism	Metabolism	CYTOPLASMIQUE		0.042246		X
I3QVW0_CORPS	D9Q6R8_CORP1	Uracil phosphoribosyltransferase	84.84	12	19520.1	1.50682	0.591505	0.41	0.1	1	0.8	0.05	1.2	0.05	Nucleotide metabolism	Metabolism	CYTOPLASMIQUE		0.064955		X
I3QY97_CORPS	D9Q384_CORP1	Uridylate kinase p	72.7	11	7942.05	0.860708	-0.216404	-0.15	0.18	0.04	1.08	0.09	0.92	0.09	Nucleotide metabolism	Metabolism	CYTOPLASMIQUE		0.050183		X
I3QZH5_CORPS	D9Q4F9_CORP1	Xanthine permease	11.27	8	96.07	2.07508	1.05317	0.73	0.37	1	0.65	0.16	1.35	0.16	Nucleotide metabolism	Metabolism	MEMBRANE		0.936720
I3QVR1_CORPS	D9Q6M3_CORP1	10 kDa chaperonin	99.66	13	90387.7	0.145148	-2.7844	-1.93	0.07	0	1.75	0.02	0.25	0.02	Post-translational modification, protein turnover, chaperones	Cellular processes and signaling	CYTOPLASMIQUE		0.091292		X
I3QVR2_CORPS	D9Q6M4_CORP1	60 kDa chaperonin	82.9	43	67725	0.786628	-0.346247	-0.24	0.03	0	1.12	0.02	0.88	0.02	Post-translational modification, protein turnover, chaperones	Cellular processes and signaling	CYTOPLASMIQUE		0.041205		X
I3QZN6_CORPS	D9Q4M1_CORP1	60 kDa chaperonin	89.01	41	87225.9	1.2586	0.33182	0.23	0.03	1	0.88	0.01	1.12	0.01	Post-translational modification, protein turnover, chaperones	Cellular processes and signaling	CYTOPLASMIQUE		0.035939		X
I3QY07_CORPS	D9Q8V5_CORP1	Alkyl hydroperoxide reductase AhpD	85.63	10	37978.5	0.657047	-0.605932	-0.42	0.11	0	1.21	0.05	0.79	0.05	Post-translational modification, protein turnover, chaperones	Cellular processes and signaling	CYTOPLASMIQUE		0.037213		X
I3QY08_CORPS	D9Q8V6_CORP1	Alkyl hydroperoxide reductase subunit C	92.42	12	113862	0.878095	-0.18755	-0.13	0.04	0	1.06	0.02	0.94	0.02	Post-translational modification, protein turnover, chaperones	Cellular processes and signaling	CYTOPLASMIQUE		0.124220		X
I3QWW2_CORPS	D9Q7S2_CORP1	Arginine tRNA ligase	77.09	31	12022.1	0.763379	-0.389528	-0.27	0.11	0	1.13	0.06	0.87	0.06	Post-translational modification, protein turnover, chaperones	Cellular processes and signaling	CYTOPLASMIQUE		0.045426		X
I3QWP6_CORPS	D9Q7K9_CORP1	Arsenate reductase	93.28	9	83172.4	0.763379	-0.389528	-0.27	0.11	0	1.13	0.05	0.87	0.05	Post-translational modification, protein turnover, chaperones	Cellular processes and signaling	CYTOPLASMIQUE		0.134767		X
I3QXT8_CORPS	D9Q8N9_CORP1	Aspartate tRNA Asp Asn ligase	56.71	13	7342.04	1.37713	0.461662	0.32	0.1	1	0.84	0.05	1.16	0.05	Post-translational modification, protein turnover, chaperones	Cellular processes and signaling	CYTOPLASMIQUE		0.047051		X
I3QX02_CORPS	D9Q7W1_CORP1	Aspartyl glutamyl tRNA Asn Gln amidotr	71.92	15	12250.6	1.47698	0.562651	0.39	0.09	1	0.81	0.04	1.19	0.04	Post-translational modification, protein turnover, chaperones	Cellular processes and signaling	CYTOPLASMIQUE		0.056169		X
I3QX13_CORPS	D9Q7X1_CORP1	Aspartyl glutamyl tRNA Asn Gln amidotr	96.91	5	148107	0.532592	-0.908898	-0.63	0.18	0	1.3	0.08	0.7	0.08	Post-translational modification, protein turnover, chaperones	Cellular processes and signaling	CYTOPLASMIQUE		0.042303		X
I3QZU6_CORPS	D9Q4T4_CORP1	ATP dependent chaperone protein ClpB	67.77	49	8259.16	0.923116	-0.115416	-0.08	0.1	0.08	1.04	0.05	0.96	0.05	Post-translational modification, protein turnover, chaperones	Cellular processes and signaling	CYTOPLASMIQUE		0.046364
I3QZ14_CORPS	D9Q414_CORP1	ATP dependent Clp protease ATP binding	31.39	15	359.44	1.41907	0.504943	0.35	0.27	1	0.83	0.13	1.17	0.13	Post-translational modification, protein turnover, chaperones	Cellular processes and signaling	CYTOPLASMIQUE		0.049298		X
I3QZK1_CORPS	D9Q4I6_CORP1	ATP dependent Clp protease ATP binding	64.11	46	10159.7	1.09417	0.129843	0.09	0.08	0.99	0.95	0.04	1.05	0.04	Post-translational modification, protein turnover, chaperones	Cellular processes and signaling	CYTOPLASMIQUE		0.057204		X
I3QZ16_CORPS	D9Q416_CORP1	ATP dependent Clp protease proteolytic	68.42	10	20326.5	1.39097	0.476089	0.33	0.09	1	0.84	0.04	1.16	0.04	Post-translational modification, protein turnover, chaperones	Cellular processes and signaling	CYTOPLASMIQUE		0.093926		X
I3QZ17_CORPS	D9Q417_CORP1	ATP dependent Clp protease proteolytic	79.06	13	30676.8	0.951229	-0.0721348	-0.05	0.09	0.13	1.03	0.04	0.97	0.04	Post-translational modification, protein turnover, chaperones	Cellular processes and signaling	CYTOPLASMIQUE		0.055284		X
I3QZ65_CORPS	D9Q458_CORP1	Bacterioferritin comigratory protein	62.47	9	2285.92	1.41907	0.504943	0.35	0.31	0.96	0.83	0.15	1.17	0.15	Post-translational modification, protein turnover, chaperones	Cellular processes and signaling	CYTOPLASMIQUE		0.143557		X
I3QV23_CORPS	D9Q5Y2_CORP1	Catalase	85.74	32	52016.2	0.307279	-1.70238	-1.18	0.05	0	1.53	0.02	0.47	0.02	Post-translational modification, protein turnover, chaperones	Cellular processes and signaling	CYTOPLASMIQUE		0.676396		X
I3QYV0_CORPS	D9Q3U4_CORP1	Chaperone protein DnaJ	40.99	12	1569.75	1.41907	0.504943	0.35	0.2	1	0.83	0.1	1.17	0.1	Post-translational modification, protein turnover, chaperones	Cellular processes and signaling	CYTOPLASMIQUE		0.709310		X
I3QZX0_CORPS	D9Q4V3_CORP1	Chaperone protein DnaJ	60.41	16	4774.17	1.06184	0.0865617	0.06	0.15	0.81	0.97	0.07	1.03	0.07	Post-translational modification, protein turnover, chaperones	Cellular processes and signaling	CYTOPLASMIQUE		0.119552		X
I3QZX2_CORPS	D9Q4V5_CORP1	Chaperone protein DnaK	76.23	45	55961.3	1.24608	0.317393	0.22	0.03	1	0.89	0.02	1.11	0.02	Post-translational modification, protein turnover, chaperones	Cellular processes and signaling	CYTOPLASMIQUE		0.164795		X
I3QXX8_CORPS	D9Q8S8_CORP1	Copper resistance protein CopC	13.68	13	361.02	0.843665	-0.245258	-0.17	1.41	0.43	1.07	0.61	0.93	0.61	Post-translational modification, protein turnover, chaperones	Cellular processes and signaling	PSE		0.210397		X
I3QW19_CORPS	D9Q6X8_CORP1	Cys tRNA Pro Cys tRNA Cys deacylase O	20.56	6	394.24	1.20925	0.274112	0.19	0.64	0.71	0.91	0.31	1.09	0.31	Post-translational modification, protein turnover, chaperones	Cellular processes and signaling	CYTOPLASMIQUE		0.154482		X
I3QZ24_CORPS	D9Q424_CORP1	DSBA oxidoreductase	73.62	13	16223.2	1.1275	0.173123	0.12	0.1	0.99	0.94	0.05	1.06	0.05	Post-translational modification, protein turnover, chaperones	Cellular processes and signaling	CYTOPLASMIQUE		0.066706		X
I3QWQ3_CORPS	D9Q7L6_CORP1	Ferredoxin	100	7	54332.7	0.357007	-1.48598	-1.03	0.09	0	1.47	0.04	0.53	0.04	Post-translational modification, protein turnover, chaperones	Cellular processes and signaling	CYTOPLASMIQUE		0.407385		X
I3QZR2_CORPS	D9Q4P4_CORP1	Ferredoxin ferredoxin NADP reductase	82.52	33	9138.88	1.93479	0.952179	0.66	0.08	1	0.68	0.04	1.32	0.04	Post-translational modification, protein turnover, chaperones	Cellular processes and signaling	CYTOPLASMIQUE		0.088433		X
I3QXM9_CORPS	D9Q8I0_CORP1	FeS cluster assembly protein sufBo	69.56	22	15289.2	0.657047	-0.605932	-0.42	0.1	0	1.21	0.05	0.79	0.05	Post-translational modification, protein turnover, chaperones	Cellular processes and signaling	CYTOPLASMIQUE		0.093682		X
I3QXM8_CORPS	D9Q8H9_CORP1	FeS cluster assembly protein SufDo	77.27	13	16903.7	0.704688	-0.504943	-0.35	0.11	0	1.17	0.05	0.83	0.05	Post-translational modification, protein turnover, chaperones	Cellular processes and signaling	CYTOPLASMIQUE		0.070719		X
I3QWB6_CORPS	D9Q778_CORP1	Glutaredoxin	78.17	6	15410.1	0.733447	-0.447235	-0.31	0.17	0	1.15	0.08	0.85	0.08	Post-translational modification, protein turnover, chaperones	Cellular processes and signaling	CYTOPLASMIQUE		0.912349		X
I3QVB0_CORPS	D9Q680_CORP1	Glutaredoxin like domain protein	37.7	4	3328.26	0.71177	-0.490516	-0.34	0.46	0.09	1.17	0.22	0.83	0.22	Post-translational modification, protein turnover, chaperones	Cellular processes and signaling	CYTOPLASMIQUE		0.018508		X
I3QZA4_CORPS	D9Q493_CORP1	Glutaredoxin like protein nrdH	56.71	3	3140.61	0.394554	-1.34171	-0.93	0.5	0	1.43	0.2	0.57	0.2	Post-translational modification, protein turnover, chaperones	Cellular processes and signaling	CYTOPLASMIQUE		0.036682
I3QZG0_CORPS	D9Q4E5_CORP1	Glutathione peroxidase	89.6	10	8064.97	0.88692	-0.173123	-0.12	0.13	0.05	1.06	0.06	0.94	0.06	Post-translational modification, protein turnover, chaperones	Cellular processes and signaling	CYTOPLASMIQUE		0.188963		X
I3QUX7_CORPS	D9Q5T5_CORP1	Glyoxalase Bleomycin resistance protein	57.43	12	18489.5	0.251579	-1.99092	-1.38	0.13	0	1.6	0.04	0.4	0.04	Post-translational modification, protein turnover, chaperones	Cellular processes and signaling	CYTOPLASMIQUE		0.252429
I3QYL8_CORPS	D9Q3K2_CORP1	Iron sulfur cluster insertion protein erpA	93.33	8	13408.5	1.32313	0.403955	0.28	0.12	1	0.86	0.06	1.14	0.06	Post-translational modification, protein turnover, chaperones	Cellular processes and signaling	CYTOPLASMIQUE		0.590592		X
I3R0G3_CORPS	D9Q5E2_CORP1	Iron sulfur protein	23.13	3	484.34	1.85893	0.894471	0.62	0.45	0.99	0.71	0.2	1.29	0.2	Post-translational modification, protein turnover, chaperones	Cellular processes and signaling	PSE		0.888305		X
	D9Q8D9_CORP1	L-cysteine:1D-myo-inositol 2-amino-2-deoxy-alpha-D-glucopyranoside ligase	54.56	7	2159.26	0.594521	-0.750201	-0.52	0.31	0	1.25	0.14	0.75	0.14	Post-translational modification, protein turnover, chaperones	Cellular processes and signaling	CYTOPLASMIQUE		0.192221
I3QW38_CORPS	D9Q6Z8_CORP1	Lon protease	20.51	9	370.52	1.09417	0.129843	0.09	0.31	0.68	0.96	0.16	1.04	0.16	Post-translational modification, protein turnover, chaperones	Cellular processes and signaling	SECRETED		0.476268		X
I3QUV1_CORPS	D9Q5Q7_CORP1	Metalloendopeptidase	65.76	34	5084.31	1.17351	0.230831	0.16	0.13	0.98	0.92	0.06	1.08	0.06	Post-translational modification, protein turnover, chaperones	Cellular processes and signaling	CYTOPLASMIQUE		0.109587		X
I3QY82_CORPS	D9Q929_CORP1	Mycothione glutathione reductase	74.08	36	3591.12	1.11628	0.158696	0.11	0.1	0.98	0.95	0.05	1.05	0.05	Post-translational modification, protein turnover, chaperones	Cellular processes and signaling	CYTOPLASMIQUE		0.089105		X
I3R065_CORPS	D9Q546_CORP1	Peptide methionine sulfoxide reductase	45.83	2	765.78	1.10517	0.14427	0.1	0.37	0.71	0.95	0.18	1.05	0.18	Post-translational modification, protein turnover, chaperones	Cellular processes and signaling	CYTOPLASMIQUE		0.965428		X
I3QXY2_CORPS	D9Q8T1_CORP1	Peptide methionine sulfoxide reductase	60.27	9	1857.04	0.748264	-0.418382	-0.29	0.32	0.05	1.14	0.16	0.86	0.16	Post-translational modification, protein turnover, chaperones	Cellular processes and signaling	CYTOPLASMIQUE		0.699259		X
I3QYV9_CORPS	D9Q3V2_CORP1	Peptidyl dipeptidase	70.47	29	1737.72	0.794534	-0.33182	-0.23	0.14	0	1.12	0.07	0.88	0.07	Post-translational modification, protein turnover, chaperones	Cellular processes and signaling	CYTOPLASMIQUE		0.072277
I3QUL7_CORPS	D9Q5I3_CORP1	Peptidyl prolyl cis trans isomerase	60.3	10	49161.1	0.367879	-1.4427	-1	0.1	0	1.46	0.04	0.54	0.04	Post-translational modification, protein turnover, chaperones	Cellular processes and signaling	CYTOPLASMIQUE		0.162080		X
I3QW91_CORPS	D9Q753_CORP1	Peptidyl prolyl cis trans isomerase	50.7	5	19736.4	0.323033	-1.63025	-1.13	0.17	0	1.51	0.06	0.49	0.06	Post-translational modification, protein turnover, chaperones	Cellular processes and signaling	CYTOPLASMIQUE		0.226984		X
I3QXV3_CORPS	D9Q8Q3_CORP1	Peptidyl prolyl cis trans isomerase B	35.68	10	1354.54	1.55271	0.634786	0.44	0.2	1	0.79	0.09	1.21	0.09	Post-translational modification, protein turnover, chaperones	Cellular processes and signaling	PSE		0.036863		X
I3QXH3_CORPS	D9Q8C5_CORP1	Proteasome accessory factor PafA2	33.01	1	305.06	0.398519	-1.32728	-0.92	0.25	0	1.43	0.1	0.57	0.1	Post-translational modification, protein turnover, chaperones	Cellular processes and signaling	CYTOPLASMIQUE		0.081702		X
I3QY05_CORPS	D9Q8V4_CORP1	Proteasome assembly chaperones 2 PAC2	42.83	19	2438.94	1.53726	0.620359	0.43	0.22	1	0.79	0.11	1.21	0.11	Post-translational modification, protein turnover, chaperones	Cellular processes and signaling	CYTOPLASMIQUE		0.172791		X
I3QZN7_CORPS	D9Q4M2_CORP1	Thiol dipeptidase	81.46	18	11842.8	0.794534	-0.33182	-0.23	0.12	0	1.11	0.06	0.89	0.06	Post-translational modification, protein turnover, chaperones	Cellular processes and signaling	CYTOPLASMIQUE		0.116115		X
I3QVC2_CORPS	D9Q692_CORP1	Thiol disulfide isomerase thioredoxin	18.56	0	157.88	3.49034	1.80337	1.25	1.07	1	0.48	0.39	1.52	0.39	Post-translational modification, protein turnover, chaperones	Cellular processes and signaling	PSE	X	0.481023		X
I3QXV2_CORPS	D9Q8Q2_CORP1	Thiol peroxidase	81.15	7	69708.8	1.61607	0.692494	0.48	0.09	1	0.77	0.04	1.23	0.04	Post-translational modification, protein turnover, chaperones	Cellular processes and signaling	CYTOPLASMIQUE		0.097335		X
I3R096_CORPS	D9Q574_CORP1	Thioredoxin	74.46	7	56338.6	1.56831	0.649213	0.45	0.12	1	0.78	0.06	1.22	0.06	Post-translational modification, protein turnover, chaperones	Cellular processes and signaling	CYTOPLASMIQUE		0.037354		X
I3R0H7_CORPS	D9Q5F4_CORP1	Thioredoxin	82.78	8	54781.1	1	0	0	0.08	0.53	1	0.04	1	0.04	Post-translational modification, protein turnover, chaperones	Cellular processes and signaling	CYTOPLASMIQUE		0.065613		X
I3R0H6_CORPS	D9Q5F3_CORP1	Thioredoxin reductase	70.48	16	5410.03	1.30996	0.389528	0.27	0.11	1	0.87	0.05	1.13	0.05	Post-translational modification, protein turnover, chaperones	Cellular processes and signaling	CYTOPLASMIQUE		0.053636		X
I3QWY7_CORPS	D9Q7U6_CORP1	Thioredoxin TrxA	41.64	8	1832.12	8.93521	3.1595	2.19	0.24	1	0.2	0.04	1.8	0.04	Post-translational modification, protein turnover, chaperones	Cellular processes and signaling	CYTOPLASMIQUE		0.043513		X
I3QZC0_CORPS	D9Q4A8_CORP1	ABC type antimicrobial peptide transport	36.03	26	1526.53	0.511709	-0.966606	-0.67	0.16	0	1.32	0.07	0.68	0.07	Secondary metabolites biosynthesis, transport and catabolism	Metabolism	PSE		0.673161
I3QWG8_CORPS	D9Q7D3_CORP1	Antibiotic biosynthesis monooxygenase	66.95	7	13390.9	0.559898	-0.836763	-0.58	0.25	0	1.28	0.12	0.72	0.12	Secondary metabolites biosynthesis, transport and catabolism	Metabolism	CYTOPLASMIQUE		0.246262		X
I3QZ63_CORPS	D9Q456_CORP1	Antibiotic biosynthesis monooxygenase	93.46	14	113892	0.600496	-0.735774	-0.51	0.06	0	1.25	0.03	0.75	0.03	Secondary metabolites biosynthesis, transport and catabolism	Metabolism	CYTOPLASMIQUE		0.092468		X
I3QV75_CORPS	D9Q641_CORP1	dTDP 4 dehydrorhamnose reductase	28.41	12	264.46	1.1853	0.245258	0.17	0.45	0.73	0.91	0.22	1.09	0.22	Secondary metabolites biosynthesis, transport and catabolism	Metabolism	CYTOPLASMIQUE		0.337279		X
I3QV76_CORPS	D9Q642_CORP1	dTDP glucose 4 6 dehydratase	34.43	12	862.7	0.895834	-0.158696	-0.11	0.35	0.3	1.05	0.17	0.95	0.17	Secondary metabolites biosynthesis, transport and catabolism	Metabolism	CYTOPLASMIQUE		0.247100		X
I3QV47_CORPS	D9Q612_CORP1	Metallo beta lactamase superfamily protein	29.2	15	2180.75	0.486752	-1.03874	-0.72	0.3	0	1.34	0.13	0.66	0.13	Secondary metabolites biosynthesis, transport and catabolism	Metabolism	CYTOPLASMIQUE		0.637551		X
I3QXV1_CORPS	D9Q8Q1_CORP1	Metallo beta lactamase superfamily protein	41.04	9	952.56	0.951229	-0.0721348	-0.05	0.18	0.29	1.02	0.09	0.98	0.09	Secondary metabolites biosynthesis, transport and catabolism	Metabolism	CYTOPLASMIQUE		0.137908
I3QX80_CORPS	D9Q827_CORP1	Metallo beta lactamase superfamily protein	46.54	33	1193.76	1.11628	0.158696	0.11	0.29	0.71	0.94	0.14	1.06	0.14	Secondary metabolites biosynthesis, transport and catabolism	Metabolism	CYTOPLASMIQUE		0.074685
I3QWA4_CORPS	D9Q766_CORP1	Multidrug resistance protein norMo	13.35	0	208.76	2.55998	1.35613	0.94	0.98	0.98	0.58	0.36	1.42	0.36	Secondary metabolites biosynthesis, transport and catabolism	Metabolism	MEMBRANE		0.968249
I3QZN0_CORPS	D9Q5N8_CORP1	Multiple antibiotic resistance protein	62.31	8	8764.33	0.657047	-0.605932	-0.42	0.2	0	1.21	0.1	0.79	0.1	Secondary metabolites biosynthesis, transport and catabolism	Metabolism	CYTOPLASMIQUE		0.080151		X
I3QYI9_CORPS	D9Q3H2_CORP1	Penicillin binding protein	30.91	20	438.6	1.32313	0.403955	0.28	0.28	0.96	0.86	0.14	1.14	0.14	Secondary metabolites biosynthesis, transport and catabolism	Metabolism	PSE		0.431941		X
I3R0A9_CORPS	D9Q588_CORP1	Penicillin binding protein	40.73	19	1452.39	1.23368	0.302966	0.21	0.19	0.97	0.89	0.09	1.11	0.09	Secondary metabolites biosynthesis, transport and catabolism	Metabolism	PSE		0.917446		X
I3QV43_CORPS	D9Q608_CORP1	Penicillin binding protein transpeptidase	43.46	24	1134.01	1.03045	0.0432809	0.03	0.16	0.6	0.98	0.08	1.02	0.08	Secondary metabolites biosynthesis, transport and catabolism	Metabolism	SECRETED		0.861561		X
I3QXK3_CORPS	D9Q8F3_CORP1	Arginine ornithine transport system ATP	20	9	235.48	1.47698	0.562651	0.39	0.34	0.98	0.81	0.16	1.19	0.16	Signal transduction mechanisms	Cellular processes and signaling	CYTOPLASMIQUE		0.038551		X
I3QZ49_CORPS	D9Q445_CORP1	Carbon starvation protein A	8.01	10	295.11	1.66529	0.735774	0.51	0.38	0.99	0.75	0.18	1.25	0.18	Signal transduction mechanisms	Cellular processes and signaling	MEMBRANE		0.053042		X
I3QX51_CORPS	D9Q805_CORP1	Dihydroxyacetone kinase 2	13.66	13	120.16	1.44773	0.533797	0.37	0.67	0.85	0.82	0.33	1.18	0.33	Signal transduction mechanisms	Cellular processes and signaling	CYTOPLASMIQUE		0.532022
I3QW05_CORPS	D9Q6W4_CORP1	DNA binding response regulator mtrA	59.26	9	1974.65	0.913931	-0.129843	-0.09	0.33	0.29	1.05	0.16	0.95	0.16	Signal transduction mechanisms	Cellular processes and signaling	CYTOPLASMIQUE		0.047066		X
I3QXJ6_CORPS	D9Q8E7_CORP1	Fructose specific phosphotransferase en	35.23	9	393.29	1.53726	0.620359	0.43	0.43	0.97	0.79	0.2	1.21	0.2	Signal transduction mechanisms	Cellular processes and signaling	CYTOPLASMIQUE		0.830594		X
I3QVA9_CORPS	D9Q679_CORP1	Haloacid dehalogenase like hydrolase	15.18	11	129.07	1.29693	0.375101	0.26	0.32	0.93	0.87	0.16	1.13	0.16	Signal transduction mechanisms	Cellular processes and signaling	CYTOPLASMIQUE		0.063925		X
I3QYR4_CORPS	D9Q3R0_CORP1	Low molecular weight protein tyrosine	36.95	5	1155.47	1.28403	0.360674	0.25	0.35	0.87	0.87	0.17	1.13	0.17	Signal transduction mechanisms	Cellular processes and signaling	CYTOPLASMIQUE		0.133178		X
I3QY22_CORPS	D9Q8W9_CORP1	Phosphocarrier protein HPr	31.82	13	38569.1	0.131336	-2.92867	-2.03	0.09	0	1.77	0.02	0.23	0.02	Signal transduction mechanisms	Cellular processes and signaling	CYTOPLASMIQUE		0.028217		X
I3QX73_CORPS	D9Q820_CORP1	Phosphotransferase system II Component	47.06	40	33421.3	0.683861	-0.548224	-0.38	0.08	0	1.19	0.04	0.81	0.04	Signal transduction mechanisms	Cellular processes and signaling	PSE		0.069544
I3QZN3_CORPS	D9Q4L9_CORP1	Polyphosphate kinase 2	40.75	13	1368.29	1.37713	0.461662	0.32	0.29	0.99	0.84	0.14	1.16	0.14	Signal transduction mechanisms	Cellular processes and signaling	CYTOPLASMIQUE		0.266494
I3QZH1_CORPS	D9Q4F6_CORP1	Response regulator mprA	45.15	7	2123.85	1.17351	0.230831	0.16	0.44	0.76	0.92	0.21	1.08	0.21	Signal transduction mechanisms	Cellular processes and signaling	CYTOPLASMIQUE		0.053319		X
I3QZH0_CORPS	D9Q4F5_CORP1	Sensor histidine kinase mtrB	21.09	12	243.87	0.860708	-0.216404	-0.15	0.39	0.28	1.07	0.19	0.93	0.19	Signal transduction mechanisms	Cellular processes and signaling	PSE		0.240440		X
I3QVA1_CORPS	D9Q668_CORP1	Sensory transduction protein regX3	29.87	7	136.4	1.11628	0.158696	0.11	0.42	0.65	0.94	0.21	1.06	0.21	Signal transduction mechanisms	Cellular processes and signaling	CYTOPLASMIQUE		0.043014		X
I3QUN3_CORPS	D9Q5J6_CORP1	Serine threonine protein kinase	56.18	22	2048.27	1.33643	0.418382	0.29	0.18	1	0.86	0.09	1.14	0.09	Signal transduction mechanisms	Cellular processes and signaling	PSE		0.611563		X
I3QUN4_CORPS	D9Q5J7_CORP1	Serine threonine protein kinase	36.3	12	553.45	1.30996	0.389528	0.27	0.3	0.97	0.87	0.15	1.13	0.15	Signal transduction mechanisms	Cellular processes and signaling	CYTOPLASMIQUE		0.762689		X
I3QX60_CORPS	D9Q813_CORP1	Serine threonine protein kinase PknD	13.98	4	310.83	1.28403	0.360674	0.25	0.38	0.84	0.88	0.19	1.12	0.19	Signal transduction mechanisms	Cellular processes and signaling	PSE	X	0.950417
I3QYK1_CORPS	D9Q3I4_CORP1	Serine threonine protein kinase y	33.33	18	1389.61	1.99372	0.99546	0.69	0.24	1	0.67	0.11	1.33	0.11	Signal transduction mechanisms	Cellular processes and signaling	PSE		0.696831
I3QYB4_CORPS	D9Q3A2_CORP1	Signal recognition particle protein	70.22	28	5577.31	1.01005	0.014427	0.01	0.1	0.57	1	0.05	1	0.05	Signal transduction mechanisms	Cellular processes and signaling	CYTOPLASMIQUE		0.071835		X
I3QVA0_CORPS	D9Q667_CORP1	Signal transduction histidine kinase se	17.72	10	216.43	1.05127	0.0721348	0.05	0.43	0.61	0.98	0.21	1.02	0.21	Signal transduction mechanisms	Cellular processes and signaling	PSE		0.104263		X
I3QXA7_CORPS	D9Q852_CORP1	Thiamin pyrophosphokinase catalytic do	33.92	16	4115.28	0.923116	-0.115416	-0.08	0.16	0.18	1.04	0.08	0.96	0.08	Signal transduction mechanisms	Cellular processes and signaling	PSE		0.042635		X
I3QX50_CORPS	D9Q803_CORP1	Thiamine monophosphate kinase	27.71	8	416.81	0.818731	-0.288539	-0.2	0.43	0.23	1.1	0.21	0.9	0.21	Signal transduction mechanisms	Cellular processes and signaling	CYTOPLASMIQUE		0.674582		X
I3QWE4_CORPS	D9Q7A8_CORP1	Two component system response regulator	49.42	8	25932.8	0.932394	-0.100989	-0.07	0.11	0.14	1.03	0.05	0.97	0.05	Signal transduction mechanisms	Cellular processes and signaling	CYTOPLASMIQUE		0.047079		X
I3QWE5_CORPS	D9Q7A9_CORP1	Two component system sensor kinase protein	24.56	14	405.47	1.40495	0.490516	0.34	0.41	0.94	0.83	0.2	1.17	0.2	Signal transduction mechanisms	Cellular processes and signaling	PSE		0.237662		X
I3QVS3_CORPS	D9Q6N4_CORP1	Two component system transcriptional	10.67	0	118.75	1.30996	0.389528	0.27	0.71	0.72	0.87	0.33	1.13	0.33	Signal transduction mechanisms	Cellular processes and signaling	CYTOPLASMIQUE		0.031594		X
I3R078_CORPS	D9Q557_CORP1	Two component system transcriptional regulator	34.75	6	2412.19	0.970446	-0.0432809	-0.03	0.24	0.42	1.02	0.12	0.98	0.12	Signal transduction mechanisms	Cellular processes and signaling	CYTOPLASMIQUE		0.026686		X
I3QZ71_CORPS	D9Q464_CORP1	Two component transcriptional regulator	28.85	0	150.71	1.04081	0.0577078	0.04	0.62	0.61	0.98	0.3	1.02	0.3	Signal transduction mechanisms	Cellular processes and signaling	CYTOPLASMIQUE		0.032596		X
I3QV90_CORPS	D9Q657_CORP1	Unknown function	31.23	5	875.79	2.29332	1.19744	0.83	0.43	1	0.61	0.2	1.39	0.2	Signal transduction mechanisms	Cellular processes and signaling	PSE	X	0.513396
I3QYJ8_CORPS	D9Q3I1_CORP1	Geranylgeranyl pyrophosphate synthase	48.26	14	2723.07	1	0	0	0.21	0.53	1	0.1	1	0.1	Terpenoids and polyketides metabolism	Metabolism	CYTOPLASMIQUE		0.054647		X
I3QUQ4_CORPS	F9Y2Y2_CORP1	Anti sigma factor	34.35	23	1004.5	1.06184	0.0865617	0.06	0.57	0.58	0.97	0.28	1.03	0.28	Transcription: regulation, degradation and RNA processing	Information storage and processing	PSE		0.602952		X
I3QX94_CORPS	D9Q841_CORP1	Arginine repressor	61.76	9	2617.36	1.1275	0.173123	0.12	0.23	0.87	0.94	0.11	1.06	0.11	Transcription: regulation, degradation and RNA processing	Information storage and processing	CYTOPLASMIQUE		0.066347		X
I3QXS1_CORPS	D9Q8M2_CORP1	Bifunctional protein PyrR	33.26	14	588.04	2.13828	1.09645	0.76	0.36	1	0.64	0.16	1.36	0.16	Transcription: regulation, degradation and RNA processing	Information storage and processing	CYTOPLASMIQUE		0.056318		X
I3R0C9_CORPS	D9Q5B1_CORP1	ChrA CheY winged helix DNA binding domain	20.1	5	206.22	0.923116	-0.115416	-0.08	0.49	0.36	1.04	0.24	0.96	0.24	Transcription: regulation, degradation and RNA processing	Information storage and processing	CYTOPLASMIQUE		0.029851		X
I3QV48_CORPS	D9Q613_CORP1	CRP FNR family transcriptional regulator	83.11	17	17138.5	1.99372	0.99546	0.69	0.08	1	0.67	0.04	1.33	0.04	Transcription: regulation, degradation and RNA processing	Information storage and processing	CYTOPLASMIQUE		0.045544		X
I3QY03_CORPS	D9Q8V1_CORP1	Diphtheria toxin repressor	79.35	11	36288.8	0.748264	-0.418382	-0.29	0.08	0	1.14	0.04	0.86	0.04	Transcription: regulation, degradation and RNA processing	Information storage and processing	CYTOPLASMIQUE		0.042167		X
I3QVN5_CORPS	D9Q6J8_CORP1	DNA directed RNA polymerase subunit alpha	90.73	25	78025.3	1.23368	0.302966	0.21	0.04	1	0.89	0.02	1.11	0.02	Transcription: regulation, degradation and RNA processing	Information storage and processing	CYTOPLASMIQUE		0.100556		X
I3QVG2_CORPS	D9Q6D1_CORP1	DNA directed RNA polymerase subunit beta	71.73	66	22276.5	1.1275	0.173123	0.12	0.05	1	0.94	0.02	1.06	0.02	Transcription: regulation, degradation and RNA processing	Information storage and processing	CYTOPLASMIQUE		0.098383		X
I3QVG1_CORPS	D9Q6D0_CORP1	DNA directed RNA polymerase subunit beta	79.34	95	24086.4	1.16183	0.216404	0.15	0.06	1	0.93	0.03	1.07	0.03	Transcription: regulation, degradation and RNA processing	Information storage and processing	CYTOPLASMIQUE		0.068492		X
I3QXR2_CORPS	D9Q8L3_CORP1	DNA directed RNA polymerase subunit omega	92.39	12	33916.8	0.810584	-0.302966	-0.21	0.14	0	1.1	0.07	0.9	0.07	Transcription: regulation, degradation and RNA processing	Information storage and processing	CYTOPLASMIQUE		0.098911		X
I3QYG6_CORPS	D9Q3F1_CORP1	douridine synthase	51.79	12	1226.53	1.28403	0.360674	0.25	0.25	0.96	0.88	0.12	1.12	0.12	Transcription: regulation, degradation and RNA processing	Information storage and processing	CYTOPLASMIQUE		0.082589		X
I3QXB8_CORPS	D9Q864_CORP1	douridine synthase	61.77	6	4990.48	1.24608	0.317393	0.22	0.15	1	0.89	0.07	1.11	0.07	Transcription: regulation, degradation and RNA processing	Information storage and processing	CYTOPLASMIQUE		0.038633		X
I3QVT7_CORPS	D9Q6P6_CORP1	DtxR family transcriptional regulator	61.5	9	1684.63	1.49182	0.577078	0.4	0.22	1	0.8	0.1	1.2	0.1	Transcription: regulation, degradation and RNA processing	Information storage and processing	CYTOPLASMIQUE		0.067028		X
I3QUQ5_CORPS	D9Q5L4_CORP1	ECF family sigma factor K	55.97	7	1326.55	0.980199	-0.0288539	-0.02	0.49	0.51	1.01	0.24	0.99	0.24	Transcription: regulation, degradation and RNA processing	Information storage and processing	CYTOPLASMIQUE		0.040706		X
I3QYU0_CORPS	D9Q3T4_CORP1	Ferric uptake regulatory protein	61.23	8	7805.46	0.29523	-1.76009	-1.22	0.24	0	1.54	0.08	0.46	0.08	Transcription: regulation, degradation and RNA processing	Information storage and processing	CYTOPLASMIQUE		0.060299		X
I3QY17_CORPS	D9Q8W3_CORP1	Galactitol utilization operon repressor	72.74	4	3828.79	0.88692	-0.173123	-0.12	0.18	0.11	1.06	0.09	0.94	0.09	Transcription: regulation, degradation and RNA processing	Information storage and processing	CYTOPLASMIQUE		0.036037		X
I3QV02_CORPS	D9Q5W0_CORP1	Galactonate operon transcriptional represor	69.04	11	122.36	2.2034	1.13973	0.79	0.65	1	0.63	0.26	1.37	0.26	Transcription: regulation, degradation and RNA processing	Information storage and processing	CYTOPLASMIQUE		0.044620		X
I3R0D5_CORPS	D9Q5B7_CORP1	GntR family regulatory protein	27.52	7	346.76	0.923116	-0.115416	-0.08	0.39	0.33	1.04	0.19	0.96	0.19	Transcription: regulation, degradation and RNA processing	Information storage and processing	CYTOPLASMIQUE		0.042410		X
I3R048_CORPS	D9Q530_CORP1	GntR family transcriptional regulator	26.07	10	122.41	1.30996	0.389528	0.27	0.42	0.91	0.87	0.2	1.13	0.2	Transcription: regulation, degradation and RNA processing	Information storage and processing	CYTOPLASMIQUE		0.073657		X
258 ok	D9Q3T3_CORP1	HTH type transcriptional regulator	33.41	19	387.1	1.23368	0.302966	0.21	0.29	0.91	0.9	0.14	1.1	0.14	Transcription: regulation, degradation and RNA processing	Information storage and processing	CYTOPLASMIQUE		0.064352		X
I3QV82_CORPS	D9Q649_CORP1	HTH type transcriptional regulator	79.45	8	4538.33	0.763379	-0.389528	-0.27	0.33	0.09	1.13	0.16	0.87	0.16	Transcription: regulation, degradation and RNA processing	Information storage and processing	CYTOPLASMIQUE		0.072203
I3QXL6_CORPS	D9Q8G6_CORP1	HTH type transcriptional repressor AcnR	71.53	43	5784.44	0.690734	-0.533797	-0.37	0.36	0.04	1.18	0.17	0.82	0.17	Transcription: regulation, degradation and RNA processing	Information storage and processing	CYTOPLASMIQUE		0.036257		X
I3QX42_CORPS	D9Q7Z6_CORP1	IclR family transcriptional regulator	24.07	7	293.33	1.15027	0.201977	0.14	0.51	0.71	0.93	0.25	1.07	0.25	Transcription: regulation, degradation and RNA processing	Information storage and processing	CYTOPLASMIQUE		0.428312		X
I3QXN0_CORPS	D9Q8I1_CORP1	Iron-sulfur cluster biosynthesis transcriptional regulator SufR	36.71	25	947.49	1.0202	0.0288539	0.02	0.31	0.52	0.99	0.15	1.01	0.15	Transcription: regulation, degradation and RNA processing	Information storage and processing	CYTOPLASMIQUE		0.266307		X
I3QZI6_CORPS	D9Q4G8_CORP1	LacI family transcriptional regulator O	36.18	11	462.84	1.07251	0.100989	0.07	0.37	0.6	0.97	0.18	1.03	0.18	Transcription: regulation, degradation and RNA processing	Information storage and processing	CYTOPLASMIQUE		0.054213		X
I3QY15_CORPS	D9Q8W2_CORP1	LexA repressor	26.81	4	1771.05	0.463013	-1.11088	-0.77	0.44	0	1.36	0.19	0.64	0.19	Transcription: regulation, degradation and RNA processing	Information storage and processing	CYTOPLASMIQUE		0.408703
I3QXD6_CORPS	D9Q887_CORP1	MerR family transcriptional regulator	31.33	12	507.77	0.657047	-0.605932	-0.42	0.58	0.09	1.2	0.27	0.8	0.27	Transcription: regulation, degradation and RNA processing	Information storage and processing	CYTOPLASMIQUE		0.161290		X
I3QXD8_CORPS	D9Q889_CORP1	MerR family transcriptional regulator	49.55	11	922.7	0.582748	-0.779055	-0.54	0.45	0.01	1.26	0.2	0.74	0.2	Transcription: regulation, degradation and RNA processing	Information storage and processing	CYTOPLASMIQUE		0.067822		X
I3R0B1_CORPS	D9Q590_CORP1	Multiple antibiotic resistance protein	42.51	6	2517.61	0.472367	-1.08202	-0.75	0.41	0	1.35	0.17	0.65	0.17	Transcription: regulation, degradation and RNA processing	Information storage and processing	CYTOPLASMIQUE		0.051166		X
I3QUT2_CORPS	D9Q4L6_CORP1	Multiple antibiotic resistance protein	60.05	6	324.11	0.548812	-0.865617	-0.6	0.64	0.02	1.28	0.28	0.72	0.28	Transcription: regulation, degradation and RNA processing	Information storage and processing	CYTOPLASMIQUE		0.049283		X
I3QXS5_CORPS	D9Q8M5_CORP1	N utilization substance protein B homol	81.57	16	16977	0.371577	-1.42827	-0.99	0.15	0	1.46	0.06	0.54	0.06	Transcription: regulation, degradation and RNA processing	Information storage and processing	CYTOPLASMIQUE		0.162560		X
I3QUZ7_CORPS	D9Q5V6_CORP1	Nucleoid associated protein ybaB	67.29	6	81447.1	0.121238	-3.04409	-2.11	0.12	0	1.78	0.02	0.22	0.02	Transcription: regulation, degradation and RNA processing	Information storage and processing	CYTOPLASMIQUE		0.081786		X
I3QY55_CORPS	D9Q902_CORP1	Polyribonucleotide nucleotidyltransferase	74.18	7	36255.9	1	0	0	0.05	0.51	1	0.03	1	0.03	Transcription: regulation, degradation and RNA processing	Information storage and processing	CYTOPLASMIQUE		0.052529		X
I3QXW4_CORPS	D9Q8R4_CORP1	Probable transcriptional regulatory protein	71.33	3	13459.5	1.39097	0.476089	0.33	0.12	1	0.83	0.06	1.17	0.06	Transcription: regulation, degradation and RNA processing	Information storage and processing	CYTOPLASMIQUE		0.041898		X
I3QVX6_CORPS	D9Q6T3_CORP1	Ribose operon repressor acter	37.76	12	774.44	1.06184	0.0865617	0.06	0.18	0.73	0.97	0.09	1.03	0.09	Transcription: regulation, degradation and RNA processing	Information storage and processing	CYTOPLASMIQUE		0.160570
I3QWG1_CORPS	D9Q7C6_CORP1	Ribosomal RNA small subunit methyltrans	21.35	6	181.25	1.28403	0.360674	0.25	0.44	0.87	0.88	0.21	1.12	0.21	Transcription: regulation, degradation and RNA processing	Information storage and processing	CYTOPLASMIQUE		0.033227		X
I3QX54_CORPS	D9Q808_CORP1	Ribosomal RNA small subunit methyltrans	54.17	0	3875.52	1.11628	0.158696	0.11	0.14	0.95	0.95	0.07	1.05	0.07	Transcription: regulation, degradation and RNA processing	Information storage and processing	CYTOPLASMIQUE		0.071659		X
I3QXY7_CORPS	D9Q8T6_CORP1	RNA methyltransferase TrmA family	12.31	22	178.08	1.84043	0.880044	0.61	0.4	1	0.71	0.17	1.29	0.17	Transcription: regulation, degradation and RNA processing	Information storage and processing	CYTOPLASMIQUE		0.051544		X
I3QXF3_CORPS	D9Q8A5_CORP1	RNA polymerase binding protein RbpA	65.13	7	19827	0.594521	-0.750201	-0.52	0.17	0	1.25	0.08	0.75	0.08	Transcription: regulation, degradation and RNA processing	Information storage and processing	CYTOPLASMIQUE		0.907567		X
I3QVR3_CORPS	D9Q6M5_CORP1	RNA polymerase sigma D factor	40.99	7	848.83	0.941765	-0.0865617	-0.06	0.44	0.37	1.03	0.21	0.97	0.21	Transcription: regulation, degradation and RNA processing	Information storage and processing	CYTOPLASMIQUE		0.035418		X
I3QW20_CORPS	D9Q6X9_CORP1	RNA polymerase sigma factor A	31.39	7	692.23	1.63232	0.706921	0.49	0.43	0.98	0.76	0.2	1.24	0.2	Transcription: regulation, degradation and RNA processing	Information storage and processing	CYTOPLASMIQUE		0.197914		X
I3QY02_CORPS	D9Q8V0_CORP1	RNA polymerase sigma factor a	55.22	5	5408.84	0.625002	-0.678067	-0.47	0.24	0	1.23	0.11	0.77	0.11	Transcription: regulation, degradation and RNA processing	Information storage and processing	CYTOPLASMIQUE		0.056575		X
I3QXZ5_CORPS	D9Q8U3_CORP1	RNA polymerase sigma factor SigA	39.07	13	2638.33	1.1275	0.173123	0.12	0.12	0.98	0.94	0.06	1.06	0.06	Transcription: regulation, degradation and RNA processing	Information storage and processing	CYTOPLASMIQUE		0.160910		X
I3QX86_CORPS	D9Q833_CORP1	rRNA methyltransferase	24.68	9	235.28	1.34986	0.432809	0.3	0.31	0.95	0.85	0.15	1.15	0.15	Transcription: regulation, degradation and RNA processing	Information storage and processing	CYTOPLASMIQUE		0.771875		X
I3QV46_CORPS	D9Q611_CORP1	RutC family protein yabJ acte	52.19	6	25059.7	1.33643	0.418382	0.29	0.15	1	0.85	0.08	1.15	0.08	Transcription: regulation, degradation and RNA processing	Information storage and processing	CYTOPLASMIQUE		0.025284		X
I3QXH5_CORPS	D9Q8C7_CORP1	SAM dependent methyltransferase involve	86.69	18	5795.59	0.794534	-0.33182	-0.23	0.18	0	1.11	0.09	0.89	0.09	Transcription: regulation, degradation and RNA processing	Information storage and processing	CYTOPLASMIQUE		0.062687		X
I3QX71_CORPS	D9Q817_CORP1	SAM dependent methyltransferase y	15.27	47	397.16	2.38691	1.25514	0.87	0.98	0.96	0.61	0.38	1.39	0.38	Transcription: regulation, degradation and RNA processing	Information storage and processing	CYTOPLASMIQUE		0.076550
I3QXP6_CORPS	D9Q8J7_CORP1	Sporulation transcription regulator	54.21	24	1947.19	1.44773	0.533797	0.37	0.25	0.99	0.82	0.12	1.18	0.12	Transcription: regulation, degradation and RNA processing	Information storage and processing	CYTOPLASMIQUE		0.078233		X
I3QZI8_CORPS	D9Q4H0_CORP1	SpoU rRNA Methylase family protein	51.33	15	2297.63	1.49182	0.577078	0.4	0.12	1	0.8	0.06	1.2	0.06	Transcription: regulation, degradation and RNA processing	Information storage and processing	CYTOPLASMIQUE		0.065953		X
I3QW65_CORPS	D9Q730_CORP1	SsrA binding protein	37.84	7	808.93	1.0202	0.0288539	0.02	0.4	0.53	0.99	0.2	1.01	0.2	Transcription: regulation, degradation and RNA processing	Information storage and processing	CYTOPLASMIQUE		0.467130		X
I3QZ13_CORPS	D9Q413_CORP1	TetR family regulatory protein	40.82	5	1233.34	2.2705	1.18301	0.82	0.34	1	0.62	0.14	1.38	0.14	Transcription: regulation, degradation and RNA processing	Information storage and processing	CYTOPLASMIQUE		0.056050		X
I3QWD6_CORPS	D9Q7A0_CORP1	TetR family regulatory protein	69.31	11	5685.08	0.382893	-1.38499	-0.96	0.23	0	1.44	0.09	0.56	0.09	Transcription: regulation, degradation and RNA processing	Information storage and processing	CYTOPLASMIQUE		0.046249		X
I3QYF3_CORPS	D9Q3D8_CORP1	TetR family transcriptional regulator	27.48	5	948.71	2.18147	1.1253	0.78	0.42	1	0.63	0.18	1.37	0.18	Transcription: regulation, degradation and RNA processing	Information storage and processing	CYTOPLASMIQUE		0.053860		X
I3QWJ1_CORPS	D9Q7F5_CORP1	TetR family transcriptional regulator	29.98	8	225.99	1.89648	0.923325	0.64	0.39	1	0.7	0.17	1.3	0.17	Transcription: regulation, degradation and RNA processing	Information storage and processing	CYTOPLASMIQUE		0.068676
I3QWL2_CORPS	D9Q7H6_CORP1	TetR family transcriptional regulator	34.88	7	227.22	1.55271	0.634786	0.44	0.33	1	0.78	0.15	1.22	0.15	Transcription: regulation, degradation and RNA processing	Information storage and processing	CYTOPLASMIQUE		0.062826		X
I3R084_CORPS	D9Q563_CORP1	TetR family transcriptional regulator O	23.07	5	186.98	1.39097	0.476089	0.33	0.45	0.88	0.84	0.21	1.16	0.21	Transcription: regulation, degradation and RNA processing	Information storage and processing	CYTOPLASMIQUE		0.092828		X
I3QWL8_CORPS	D9Q7I3_CORP1	TetR family transcriptional regulator O	29.17	8	329.05	0.88692	-0.173123	-0.12	0.44	0.31	1.06	0.22	0.94	0.22	Transcription: regulation, degradation and RNA processing	Information storage and processing	CYTOPLASMIQUE		0.069447		X
I3QWK3_CORPS	D9Q7G7_CORP1	Transcription elongation factor GreA	68.02	10	77246.3	0.272532	-1.8755	-1.3	0.12	0	1.57	0.04	0.43	0.04	Transcription: regulation, degradation and RNA processing	Information storage and processing	CYTOPLASMIQUE		0.746831		X
I3QUS7_CORPS	D9Q5N4_CORP1	Transcription factor Rok acte	48.48	12	6351.22	0.618783	-0.692494	-0.48	0.15	0	1.24	0.07	0.76	0.07	Transcription: regulation, degradation and RNA processing	Information storage and processing	CYTOPLASMIQUE		0.066233		X
I3QYK0_CORPS	D9Q3I3_CORP1	Transcription regulator	38.46	4	7015.28	1.69893	0.764628	0.53	0.21	1	0.74	0.1	1.26	0.1	Transcription: regulation, degradation and RNA processing	Information storage and processing	CYTOPLASMIQUE		0.062247		X
I3QWJ2_CORPS	D9Q7F6_CORP1	Transcription repair coupling factor OS	30.14	38	450.26	1.1275	0.173123	0.12	0.18	0.93	0.94	0.09	1.06	0.09	Transcription: regulation, degradation and RNA processing	Information storage and processing	CYTOPLASMIQUE		0.073464		X
I3QVE6_CORPS	D9Q6B5_CORP1	Transcription termination antiterminati	50.62	9	19538.9	1.32313	0.403955	0.28	0.09	1	0.86	0.04	1.14	0.04	Transcription: regulation, degradation and RNA processing	Information storage and processing	CYTOPLASMIQUE		0.077814		X
I3QWW8_CORPS	D9Q7S8_CORP1	Transcription termination factor Rho OS	55.95	35	5791.73	1.56831	0.649213	0.45	0.1	1	0.78	0.05	1.22	0.05	Transcription: regulation, degradation and RNA processing	Information storage and processing	CYTOPLASMIQUE		0.188319
I3QY67_CORPS	D9Q915_CORP1	Transcription termination/antitermination protein NusA	64.16	4	9347.8	1.50682	0.591505	0.41	0.11	1	0.8	0.05	1.2	0.05	Transcription: regulation, degradation and RNA processing	Information storage and processing	CYTOPLASMIQUE		0.059083		X
I3QYA7_CORPS	D9Q395_CORP1	Transcriptional accessory proteino	55.84	35	863.18	1.36343	0.447235	0.31	0.11	1	0.85	0.06	1.15	0.06	Transcription: regulation, degradation and RNA processing	Information storage and processing	CYTOPLASMIQUE		0.055832
I3QY10_CORPS	D9Q8V7_CORP1	Transcriptional activator protein lysR	52.18	18	1817.93	1.19722	0.259685	0.18	0.25	0.88	0.91	0.12	1.09	0.12	Transcription: regulation, degradation and RNA processing	Information storage and processing	CYTOPLASMIQUE		0.063992		X
I3QZJ2_CORPS	D9Q4H4_CORP1	Transcriptional regulator	58.89	10	10476	0.261846	-1.93321	-1.34	0.24	0	1.58	0.08	0.42	0.08	Transcription: regulation, degradation and RNA processing	Information storage and processing	CYTOPLASMIQUE		0.038335		X
I3QZC6_CORPS	D9Q4B2_CORP1	Transcriptional regulator LuxR family	65.71	15	14688.5	0.501576	-0.99546	-0.69	0.18	0	1.33	0.08	0.67	0.08	Transcription: regulation, degradation and RNA processing	Information storage and processing	CYTOPLASMIQUE		0.041763		X
I3QWL4_CORPS	D9Q7H8_CORP1	Transcriptional regulator LysR family O	24.1	3	2235.6	1.49182	0.577078	0.4	0.32	1	0.81	0.15	1.19	0.15	Transcription: regulation, degradation and RNA processing	Information storage and processing	CYTOPLASMIQUE		0.101653		X
I3QVZ2_CORPS	D9Q6U8_CORP1	Transcriptional regulator lytR	36.84	13	677.79	1.28403	0.360674	0.25	0.19	1	0.88	0.09	1.12	0.09	Transcription: regulation, degradation and RNA processing	Information storage and processing	PSE		0.910355		X
I3QW22_CORPS	D9Q6Y2_CORP1	Transcriptional regulator WhiB	34.88	2	2740.89	0.895834	-0.158696	-0.11	0.45	0.32	1.06	0.22	0.94	0.22	Transcription: regulation, degradation and RNA processing	Information storage and processing	CYTOPLASMIQUE		0.513647		X
I3QVZ5_CORPS	D9Q6V3_CORP1	Transcriptional regulator WhiB	47.48	4	362.8	1.76827	0.822336	0.57	0.48	0.98	0.73	0.22	1.27	0.22	Transcription: regulation, degradation and RNA processing	Information storage and processing	CYTOPLASMIQUE		0.121771		X
I3QWH0_CORPS	D9Q7D4_CORP1	Transcriptional regulatory protein PvdS	62.37	20	7456.32	0.357007	-1.48598	-1.03	0.15	0	1.47	0.06	0.53	0.06	Transcription: regulation, degradation and RNA processing	Information storage and processing	CYTOPLASMIQUE		0.243751		X
I3QY13_CORPS	D9Q8W0_CORP1	Transcriptional repressor NrdR	21.63	40	3171.67	0.826959	-0.274112	-0.19	0.42	0.2	1.09	0.2	0.91	0.2	Transcription: regulation, degradation and RNA processing	Information storage and processing	CYTOPLASMIQUE		0.048083
I3QY35_CORPS	D9Q8Y1_CORP1	tRNA 2 methylthio N 6 dimethylallylade	44.66	0	617.26	1.08329	0.115416	0.08	0.27	0.78	0.96	0.14	1.04	0.14	Transcription: regulation, degradation and RNA processing	Information storage and processing	CYTOPLASMIQUE		0.121397		X
I3QVT8_CORPS	D9Q6P7_CORP1	tRNA cytidine 34 2 O methy	52.08	5	1583.47	0.83527	-0.259685	-0.18	0.37	0.13	1.09	0.18	0.91	0.18	Transcription: regulation, degradation and RNA processing	Information storage and processing	CYTOPLASMIQUE		0.121342		X
I3QY59_CORPS	D9Q907_CORP1	tRNA douridine synthase B	8.91	11	289.1	0.496585	-1.00989	-0.7	0.79	0.07	1.32	0.36	0.68	0.36	Transcription: regulation, degradation and RNA processing	Information storage and processing	CYTOPLASMIQUE		0.055526		X
I3QYB0_CORPS	D9Q398_CORP1	tRNA guanine N 1 methyltransferase	32.41	10	635.38	1.82212	0.865617	0.6	0.37	1	0.71	0.17	1.29	0.17	Transcription: regulation, degradation and RNA processing	Information storage and processing	CYTOPLASMIQUE		0.125147		X
I3R018_CORPS	D9Q4Z8_CORP1	tRNA guanine N 7 methyltransferase	59.27	11	4471.94	0.951229	-0.0721348	-0.05	0.16	0.19	1.03	0.08	0.97	0.08	Transcription: regulation, degradation and RNA processing	Information storage and processing	CYTOPLASMIQUE		0.311424		X
I3QZM4_CORPS	D9Q4K9_CORP1	tRNA Ile lysidine synthase	18.57	6	185.8	1.61607	0.692494	0.48	0.57	0.95	0.77	0.26	1.23	0.26	Transcription: regulation, degradation and RNA processing	Information storage and processing	CYTOPLASMIQUE		0.038788		X
I3QVR0_CORPS	D9Q6M2_CORP1	tRNA N6 adenosine threonylcarbamoyltran	44.64	12	1448.95	1.1275	0.173123	0.12	0.24	0.84	0.94	0.12	1.06	0.12	Transcription: regulation, degradation and RNA processing	Information storage and processing	CYTOPLASMIQUE		0.030454		X
I3R0G9_CORPS	D9Q5E8_CORP1	tRNA nucleotidyltransferase a	43.9	19	1330.91	0.923116	-0.115416	-0.08	0.2	0.24	1.04	0.1	0.96	0.1	Transcription: regulation, degradation and RNA processing	Information storage and processing	CYTOPLASMIQUE		0.078163		X
I3QZT7_CORPS	D9Q4S1_CORP1	tRNA rRNA methyltransferase	30.49	8	167.78	0.467666	-1.09645	-0.76	0.46	0	1.36	0.2	0.64	0.2	Transcription: regulation, degradation and RNA processing	Information storage and processing	CYTOPLASMIQUE		0.205364		X
I3QW86_CORPS	D9Q748_CORP1	tRNA rRNA methyltransferase SpoUo	71.73	13	1067.37	0.625002	-0.678067	-0.47	0.3	0.01	1.23	0.14	0.77	0.14	Transcription: regulation, degradation and RNA processing	Information storage and processing	CYTOPLASMIQUE		0.066142
I3QWZ7_CORPS	D9Q7V6_CORP1	tRNA specific 2 thiouridylase MnmA	58.42	9	2101.39	0.802519	-0.317393	-0.22	0.23	0.06	1.11	0.12	0.89	0.12	Transcription: regulation, degradation and RNA processing	Information storage and processing	CYTOPLASMIQUE		0.045781		X
I3QWX1_CORPS	D9Q7T1_CORP1	tRNA threonylcarbamoyladenosine biosynt	79.94	10	3827.06	1	0	0	0.21	0.55	1	0.11	1	0.11	Transcription: regulation, degradation and RNA processing	Information storage and processing	CYTOPLASMIQUE		0.051192		X
I3QUU4_CORPS	D9Q5Q1_CORP1	YaaA protein	85.77	10	25362	0.113042	-3.14508	-2.18	0.43	0	1.79	0.08	0.21	0.08	Transcription: regulation, degradation and RNA processing	Information storage and processing	CYTOPLASMIQUE		0.384661
I3QX72_CORPS	D9Q818_CORP1	30S ribosomal protein S1	84.87	4	61347.7	1.19722	0.259685	0.18	0.03	1	0.91	0.02	1.09	0.02	Translation, ribosomal structure and biogenesis	Information storage and processing	CYTOPLASMIQUE		0.333638		X
I3QVI4_CORPS	D9Q6F3_CORP1	30S ribosomal protein S10	73.6	9	24597	0.913931	-0.129843	-0.09	0.09	0.03	1.05	0.05	0.95	0.05	Translation, ribosomal structure and biogenesis	Information storage and processing	CYTOPLASMIQUE		0.052399		X
I3QVN3_CORPS	D9Q6J6_CORP1	30S ribosomal protein S11	67.66	8	24497.4	1.58407	0.66364	0.46	0.12	1	0.78	0.06	1.22	0.06	Translation, ribosomal structure and biogenesis	Information storage and processing	CYTOPLASMIQUE		0.603730		X
I3QVN2_CORPS	D9Q6J5_CORP1	30S ribosomal protein S13	53.85	11	19806.2	1.52196	0.605932	0.42	0.09	1	0.79	0.04	1.21	0.04	Translation, ribosomal structure and biogenesis	Information storage and processing	CYTOPLASMIQUE		0.135365		X
I3QWD9_CORPS	D9Q7A3_CORP1	30S ribosomal protein S14	28.71	0	4756.75	0.360595	-1.47155	-1.02	0.42	0	1.47	0.16	0.53	0.16	Translation, ribosomal structure and biogenesis	Information storage and processing	CYTOPLASMIQUE		0.558770		X
I3QY56_CORPS	D9Q904_CORP1	30S ribosomal protein S15	69.66	50	39717.6	0.818731	-0.288539	-0.2	0.1	0	1.1	0.05	0.9	0.05	Translation, ribosomal structure and biogenesis	Information storage and processing	CYTOPLASMIQUE		0.508819		X
I3QYB3_CORPS	D9Q3A1_CORP1	30S ribosomal protein S16	67.1	10	66999.6	1	0	0	0.06	0.5	1	0.03	1	0.03	Translation, ribosomal structure and biogenesis	Information storage and processing	CYTOPLASMIQUE		0.121075		X
I3QVJ4_CORPS	D9Q6G3_CORP1	30S ribosomal protein S17	47.83	6	30640.5	0.697676	-0.51937	-0.36	0.11	0	1.18	0.05	0.82	0.05	Translation, ribosomal structure and biogenesis	Information storage and processing	CYTOPLASMIQUE		0.748448		X
I3QWD8_CORPS	D9Q7A2_CORP1	30S ribosomal protein S18	36.11	4	26716.5	0.771052	-0.375101	-0.26	0.19	0.01	1.13	0.1	0.87	0.1	Translation, ribosomal structure and biogenesis	Information storage and processing	CYTOPLASMIQUE		0.583837		X
I3QVI9_CORPS	D9Q6F8_CORP1	30S ribosomal protein S19	64.86	9	40683	0.726149	-0.461662	-0.32	0.11	0	1.16	0.05	0.84	0.05	Translation, ribosomal structure and biogenesis	Information storage and processing	CYTOPLASMIQUE		0.439760		X
I3QY99_CORPS	D9Q386_CORP1	30S ribosomal protein S2	78.62	23	62708.2	1.20925	0.274112	0.19	0.05	1	0.91	0.03	1.09	0.03	Translation, ribosomal structure and biogenesis	Information storage and processing	CYTOPLASMIQUE		0.047246		X
I3QVJ1_CORPS	D9Q6G0_CORP1	30S ribosomal protein S3	51.08	13	29250.5	1.73325	0.793482	0.55	0.05	1	0.73	0.02	1.27	0.02	Translation, ribosomal structure and biogenesis	Information storage and processing	CYTOPLASMIQUE		0.080413		X
I3QVN4_CORPS	D9Q6J7_CORP1	30S ribosomal protein S4	73.47	17	46823.5	1.27125	0.346247	0.24	0.05	1	0.88	0.02	1.12	0.02	Translation, ribosomal structure and biogenesis	Information storage and processing	CYTOPLASMIQUE		0.071917		X
I3QVL5_CORPS	D9Q6H9_CORP1	30S ribosomal protein S5	50.8	8	11389.2	1.43333	0.51937	0.36	0.07	1	0.82	0.04	1.18	0.04	Translation, ribosomal structure and biogenesis	Information storage and processing	CYTOPLASMIQUE		0.054871		X
I3R0A5_CORPS	D9Q584_CORP1	30S ribosomal protein S6	77.89	8	16987.2	1.20925	0.274112	0.19	0.09	1	0.9	0.04	1.1	0.04	Translation, ribosomal structure and biogenesis	Information storage and processing	CYTOPLASMIQUE		0.051541		X
I3QVH2_CORPS	D9Q6E3_CORP1	30S ribosomal protein S7	67.1	11	53790.3	1.36343	0.447235	0.31	0.05	1	0.85	0.02	1.15	0.02	Translation, ribosomal structure and biogenesis	Information storage and processing	CYTOPLASMIQUE		0.049282		X
I3QVL2_CORPS	D9Q6H6_CORP1	30S ribosomal protein S8	66.16	11	30256.4	1.07251	0.100989	0.07	0.1	0.86	0.97	0.05	1.03	0.05	Translation, ribosomal structure and biogenesis	Information storage and processing	CYTOPLASMIQUE		0.097018		X
I3QVP7_CORPS	D9Q6L1_CORP1	30S ribosomal protein S9	78.35	12	33379.7	1.28403	0.360674	0.25	0.05	1	0.88	0.02	1.12	0.02	Translation, ribosomal structure and biogenesis	Information storage and processing	CYTOPLASMIQUE		0.067072		X
I3QVE8_CORPS	D9Q6B7_CORP1	50S ribosomal protein L1	61.58	11	36668.3	1.27125	0.346247	0.24	0.06	1	0.88	0.03	1.12	0.03	Translation, ribosomal structure and biogenesis	Information storage and processing	CYTOPLASMIQUE		0.430554		X
I3QVF2_CORPS	D9Q6C0_CORP1	50S ribosomal protein L10	59.71	12	66530.3	0.980199	-0.0288539	-0.02	0.06	0.31	1.01	0.03	0.99	0.03	Translation, ribosomal structure and biogenesis	Information storage and processing	CYTOPLASMIQUE		0.033483
I3QVE7_CORPS	D9Q6B6_CORP1	50S ribosomal protein L11	63.4	8	54593.6	1.30996	0.389528	0.27	0.07	1	0.87	0.03	1.13	0.03	Translation, ribosomal structure and biogenesis	Information storage and processing	CYTOPLASMIQUE		0.070442		X
I3QVP6_CORPS	D9Q6L0_CORP1	50S ribosomal protein L13	69.84	11	50207.3	1.05127	0.0721348	0.05	0.07	0.92	0.98	0.03	1.02	0.03	Translation, ribosomal structure and biogenesis	Information storage and processing	CYTOPLASMIQUE		0.111603		X
I3QVK1_CORPS	D9Q6H0_CORP1	50S ribosomal protein L14	52.73	8	18416.5	0.869358	-0.201977	-0.14	0.09	0	1.07	0.04	0.93	0.04	Translation, ribosomal structure and biogenesis	Information storage and processing	CYTOPLASMIQUE		0.038340		X
I3QVL7_CORPS	D9Q6I1_CORP1	50S ribosomal protein L15	46.4	8	24085.5	1.40495	0.490516	0.34	0.08	1	0.83	0.04	1.17	0.04	Translation, ribosomal structure and biogenesis	Information storage and processing	CYTOPLASMIQUE		0.128831		X
I3QVJ2_CORPS	D9Q6G1_CORP1	50S ribosomal protein L16	59.18	9	56032.4	1.49182	0.577078	0.4	0.09	1	0.8	0.04	1.2	0.04	Translation, ribosomal structure and biogenesis	Information storage and processing	CYTOPLASMIQUE		0.097924
I3QVN6_CORPS	D9Q6J9_CORP1	50S ribosomal protein L17	57.76	8	18010	0.763379	-0.389528	-0.27	0.07	0	1.13	0.04	0.87	0.04	Translation, ribosomal structure and biogenesis	Information storage and processing	CYTOPLASMIQUE		0.104137		X
I3QVL4_CORPS	D9Q6H8_CORP1	50S ribosomal protein L18	50.37	7	5291.12	1.2214	0.288539	0.2	0.12	1	0.9	0.06	1.1	0.06	Translation, ribosomal structure and biogenesis	Information storage and processing	CYTOPLASMIQUE		0.051998		X
I3QYA6_CORPS	D9Q394_CORP1	50S ribosomal protein L19	49.85	6	8670.38	1.20925	0.274112	0.19	0.13	1	0.91	0.06	1.09	0.06	Translation, ribosomal structure and biogenesis	Information storage and processing	CYTOPLASMIQUE		0.049955		X
I3QVI8_CORPS	D9Q6F7_CORP1	50S ribosomal protein L2	59.05	19	17397.5	2.15977	1.11088	0.77	0.08	1	0.63	0.03	1.37	0.03	Translation, ribosomal structure and biogenesis	Information storage and processing	CYTOPLASMIQUE		0.648403		X
I3QX84_CORPS	D9Q831_CORP1	50S ribosomal protein L20	51.71	7	23075.3	1.49182	0.577078	0.4	0.07	1	0.8	0.03	1.2	0.03	Translation, ribosomal structure and biogenesis	Information storage and processing	CYTOPLASMIQUE		0.082168		X
258 ok	D9Q402_CORP1	50S ribosomal protein L21	54.46	7	42769.3	0.683861	-0.548224	-0.38	0.19	0	1.19	0.1	0.81	0.1	Translation, ribosomal structure and biogenesis	Information storage and processing	CYTOPLASMIQUE		0.588314
I3QVJ0_CORPS	D9Q6F9_CORP1	50S ribosomal protein L22	77.78	13	40671	1.13883	0.18755	0.13	0.07	1	0.94	0.04	1.06	0.04	Translation, ribosomal structure and biogenesis	Information storage and processing	CYTOPLASMIQUE		0.038979
I3QVI7_CORPS	D9Q6F6_CORP1	50S ribosomal protein L23	61.39	6	23459	1.1275	0.173123	0.12	0.09	0.99	0.94	0.05	1.06	0.05	Translation, ribosomal structure and biogenesis	Information storage and processing	CYTOPLASMIQUE		0.065279		X
I3QVK2_CORPS	D9Q6H1_CORP1	50S ribosomal protein L24	61.86	5	50601.7	0.522046	-0.937752	-0.65	0.09	0	1.31	0.04	0.69	0.04	Translation, ribosomal structure and biogenesis	Information storage and processing	CYTOPLASMIQUE		0.085293		X
I3QWI6_CORPS	D9Q7E8_CORP1	50S ribosomal protein L25	93.82	10	106640	0.748264	-0.418382	-0.29	0.05	0	1.14	0.02	0.86	0.02	Translation, ribosomal structure and biogenesis	Information storage and processing	CYTOPLASMIQUE		0.039427		X
I3QZ03_CORPS	D9Q401_CORP1	50S ribosomal protein L27	64.01	8	56092	0.559898	-0.836763	-0.58	0.08	0	1.28	0.04	0.72	0.04	Translation, ribosomal structure and biogenesis	Information storage and processing	CYTOPLASMIQUE		0.088249		X
I3QWE1_CORPS	D9Q7A5_CORP1	50S ribosomal protein L28	63.25	7	17126.2	1.29693	0.375101	0.26	0.11	1	0.87	0.05	1.13	0.05	Translation, ribosomal structure and biogenesis	Information storage and processing	CYTOPLASMIQUE		0.507272
I3QVJ3_CORPS	D9Q6G2_CORP1	50S ribosomal protein L29	67.11	8	52879.9	2.13828	1.09645	0.76	0.06	1	0.64	0.03	1.36	0.03	Translation, ribosomal structure and biogenesis	Information storage and processing	CYTOPLASMIQUE		0.053065		X
I3QVI5_CORPS	D9Q6F4_CORP1	50S ribosomal protein L3	73.24	14	39789.2	1.08329	0.115416	0.08	0.06	1	0.96	0.03	1.04	0.03	Translation, ribosomal structure and biogenesis	Information storage and processing	CYTOPLASMIQUE		0.083789		X
I3QVL6_CORPS	D9Q6I0_CORP1	50S ribosomal protein L30	68.85	6	29119.1	0.491644	-1.02431	-0.71	0.23	0	1.34	0.1	0.66	0.1	Translation, ribosomal structure and biogenesis	Information storage and processing	CYTOPLASMIQUE		0.273103		X
I3QWE2_CORPS	D9Q7A6_CORP1	50S ribosomal protein L31 type B	63.63	3	56232.2	0.895834	-0.158696	-0.11	0.08	0	1.05	0.04	0.95	0.04	Translation, ribosomal structure and biogenesis	Information storage and processing	CYTOPLASMIQUE		0.849131		X
I3QWE3_CORPS	D9Q7A7_CORP1	50S ribosomal protein L32	38.6	2	49359.7	0.532592	-0.908898	-0.63	0.12	0	1.31	0.06	0.69	0.06	Translation, ribosomal structure and biogenesis	Information storage and processing	CYTOPLASMIQUE		0.386774		X
I3QWE0_CORPS	D9Q7A4_CORP1	50S ribosomal protein L33	57.41	4	30356.5	0.522046	-0.937752	-0.65	0.12	0	1.31	0.05	0.69	0.05	Translation, ribosomal structure and biogenesis	Information storage and processing	CYTOPLASMIQUE		0.716874
I3QVI6_CORPS	D9Q6F5_CORP1	50S ribosomal protein L4	60.37	12	43047.3	1.27125	0.346247	0.24	0.07	1	0.88	0.04	1.12	0.04	Translation, ribosomal structure and biogenesis	Information storage and processing	CYTOPLASMIQUE		0.099347		X
I3QVK3_CORPS	D9Q6H2_CORP1	50S ribosomal protein L5	73.08	13	25410.8	0.755784	-0.403955	-0.28	0.08	0	1.14	0.04	0.86	0.04	Translation, ribosomal structure and biogenesis	Information storage and processing	CYTOPLASMIQUE		0.082106		X
I3QVL3_CORPS	D9Q6H7_CORP1	50S ribosomal protein L6	74.72	12	42651.3	1.27125	0.346247	0.24	0.05	1	0.88	0.03	1.12	0.03	Translation, ribosomal structure and biogenesis	Information storage and processing	CYTOPLASMIQUE		0.079244		X
I3QVF3_CORPS	D9Q6C1_CORP1	50S ribosomal protein L7 L12	79.53	14	101425	2.22554	1.15416	0.8	0.03	1	0.62	0.01	1.38	0.01	Translation, ribosomal structure and biogenesis	Information storage and processing	CYTOPLASMIQUE		0.018857		X
I3R0A3_CORPS	D9Q582_CORP1	50S ribosomal protein L9	66	11	50404.7	1.36343	0.447235	0.31	0.07	1	0.85	0.04	1.15	0.04	Translation, ribosomal structure and biogenesis	Information storage and processing	CYTOPLASMIQUE		0.027621
I3QYY5_CORPS	D9Q3Y3_CORP1	Elongation factor 4	62	30	3820.57	1.39097	0.476089	0.33	0.15	1	0.84	0.07	1.16	0.07	Translation, ribosomal structure and biogenesis	Information storage and processing	CYTOPLASMIQUE		0.076447		X
I3QVH3_CORPS	D9Q6E4_CORP1	Elongation factor G	74.67	48	41321.1	1.1853	0.245258	0.17	0.04	1	0.91	0.02	1.09	0.02	Translation, ribosomal structure and biogenesis	Information storage and processing	CYTOPLASMIQUE		0.085158		X
I3QXS6_CORPS	D9Q8M6_CORP1	Elongation factor P	76.12	10	28853	1.03045	0.0432809	0.03	0.08	0.76	0.99	0.04	1.01	0.04	Translation, ribosomal structure and biogenesis	Information storage and processing	CYTOPLASMIQUE		0.067683		X
I3QY98_CORPS	D9Q385_CORP1	Elongation factor Ts	80.73	27	52621	1.46228	0.548224	0.38	0.05	1	0.81	0.02	1.19	0.02	Translation, ribosomal structure and biogenesis	Information storage and processing	CYTOPLASMIQUE		0.038249		X
I3QVH4_CORPS	D9Q6E5_CORP1	Elongation factor Tu	81.73	30	72853	1.16183	0.216404	0.15	0.03	1	0.93	0.01	1.07	0.01	Translation, ribosomal structure and biogenesis	Information storage and processing	CYTOPLASMIQUE		0.086720		X
I3QWP9_CORPS	D9Q7L2_CORP1	GTP binding protein TypA BipA	69.97	30	13212.6	1.01005	0.014427	0.01	0.09	0.61	0.99	0.04	1.01	0.04	Translation, ribosomal structure and biogenesis	Information storage and processing	CYTOPLASMIQUE		0.064653		X
I3QZK7_CORPS	D9Q4J2_CORP1	Lysine tRNA ligase	57.59	21	7281.69	1.19722	0.259685	0.18	0.14	0.99	0.91	0.07	1.09	0.07	Translation, ribosomal structure and biogenesis	Information storage and processing	CYTOPLASMIQUE		0.075072		X
I3R000_CORPS	D9Q4Y1_CORP1	Lysyl tRNA synthetase	55.92	45	3444.47	0.826959	-0.274112	-0.19	0.11	0.01	1.09	0.05	0.91	0.05	Translation, ribosomal structure and biogenesis	Information storage and processing	PSE		0.520273		X
I3QWW9_CORPS	D9Q7S9_CORP1	Peptide chain release factor 1	66.11	17	7482.34	1.39097	0.476089	0.33	0.14	1	0.84	0.07	1.16	0.07	Translation, ribosomal structure and biogenesis	Information storage and processing	CYTOPLASMIQUE		0.066035		X
I3QW60_CORPS	D9Q724_CORP1	Peptide chain release factor 2	60.75	17	2877.07	0.554327	-0.85119	-0.59	0.22	0	1.28	0.1	0.72	0.1	Translation, ribosomal structure and biogenesis	Information storage and processing	CYTOPLASMIQUE		0.102047
I3QWI1_CORPS	D9Q7E1_CORP1	Peptide chain release factor 3	55.21	23	2388.77	0.951229	-0.0721348	-0.05	0.17	0.29	1.03	0.09	0.97	0.09	Translation, ribosomal structure and biogenesis	Information storage and processing	CYTOPLASMIQUE		0.073802		X
I3QZQ0_CORPS	D9Q4N4_CORP1	Peptide deformylase	35.36	3	2730.76	1.44773	0.533797	0.37	0.44	0.96	0.82	0.22	1.18	0.22	Translation, ribosomal structure and biogenesis	Information storage and processing	CYTOPLASMIQUE		0.234038		X
I3QXQ8_CORPS	D9Q8K9_CORP1	Peptide deformylase	70.22	14	4463	0.726149	-0.461662	-0.32	0.26	0	1.16	0.13	0.84	0.13	Translation, ribosomal structure and biogenesis	Information storage and processing	CYTOPLASMIQUE		0.082036		X
I3QWI5_CORPS	D9Q7E7_CORP1	Peptidyl tRNA hydrolase	27.42	5	496.73	1.08329	0.115416	0.08	0.63	0.67	0.96	0.31	1.04	0.31	Translation, ribosomal structure and biogenesis	Information storage and processing	CYTOPLASMIQUE		0.073270		X
I3QWI3_CORPS	D9Q7E4_CORP1	Peptidyl tRNA hydrolase	74.96	9	3062.93	0.565525	-0.822336	-0.57	0.35	0	1.28	0.16	0.72	0.16	Translation, ribosomal structure and biogenesis	Information storage and processing	CYTOPLASMIQUE		0.079938		X
I3QX87_CORPS	D9Q834_CORP1	Phenylalanine tRNA ligase alpha subunit	55.93	8	2356.05	1.32313	0.403955	0.28	0.15	1	0.86	0.07	1.14	0.07	Translation, ribosomal structure and biogenesis	Information storage and processing	CYTOPLASMIQUE		0.049579		X
I3QX88_CORPS	D9Q835_CORP1	Phenylalanine tRNA ligase beta subunit	75.36	15	4949.02	1.58407	0.66364	0.46	0.08	1	0.77	0.04	1.23	0.04	Translation, ribosomal structure and biogenesis	Information storage and processing	CYTOPLASMIQUE		0.094008		X
I3QUY7_CORPS	D9Q5U6_CORP1	Queuine tRNA ribosyltransferase	62.95	21	6862.17	1.13883	0.18755	0.13	0.16	0.93	0.94	0.08	1.06	0.08	Translation, ribosomal structure and biogenesis	Information storage and processing	CYTOPLASMIQUE		0.120549		X
I3QZ86_CORPS	D9Q480_CORP1	Ribosomal protein alanine acetyltransfe	51.31	7	505.55	0.810584	-0.302966	-0.21	0.56	0.22	1.1	0.26	0.9	0.26	Translation, ribosomal structure and biogenesis	Information storage and processing	CYTOPLASMIQUE		0.113851		X
I3QW09_CORPS	D9Q6W8_CORP1	Ribosomal protein S30AE family protein	76.51	13	29578.6	1.30996	0.389528	0.27	0.05	1	0.86	0.03	1.14	0.03	Translation, ribosomal structure and biogenesis	Information storage and processing	CYTOPLASMIQUE		0.091076		X
I3QWR7_CORPS	D9Q7N0_CORP1	Ribosomal RNA methyltransferase y	58.57	14	9912.08	0.532592	-0.908898	-0.63	0.25	0	1.3	0.11	0.7	0.11	Translation, ribosomal structure and biogenesis	Information storage and processing	CYTOPLASMIQUE		0.050362		X
I3R0I2_CORPS	D9Q5F9_CORP1	Ribosomal RNA small subunit methyltrans	13.4	8	395.99	2.4596	1.29843	0.9	0.42	1	0.58	0.17	1.42	0.17	Translation, ribosomal structure and biogenesis	Information storage and processing	CYTOPLASMIQUE		0.032403		X
I3QWG5_CORPS	D9Q7D0_CORP1	Ribosomal RNA small subunit methyltrans	44.99	9	1017.4	1.47698	0.562651	0.39	0.27	1	0.81	0.13	1.19	0.13	Translation, ribosomal structure and biogenesis	Information storage and processing	CYTOPLASMIQUE		0.048845		X
I3QYU9_CORPS	D9Q3U3_CORP1	Ribosomal RNA small subunit methyltrans	54.71	11	1888.84	1.58407	0.66364	0.46	0.3	0.99	0.78	0.14	1.22	0.14	Translation, ribosomal structure and biogenesis	Information storage and processing	CYTOPLASMIQUE		0.057428
I3QYJ1_CORPS	D9Q3H4_CORP1	Ribosomal RNA small subunit methyltransferase	47.48	13	3430.32	0.740818	-0.432809	-0.3	0.25	0.02	1.15	0.12	0.85	0.12	Translation, ribosomal structure and biogenesis	Information storage and processing	CYTOPLASMIQUE		0.060206		X
I3QYZ5_CORPS	D9Q3Z3_CORP1	Ribosomal silencing factor RsfS y	66.67	6	36073.2	0.99005	-0.014427	-0.01	0.07	0.37	1.01	0.04	0.99	0.04	Translation, ribosomal structure and biogenesis	Information storage and processing	CYTOPLASMIQUE		0.063409		X
I3QY64_CORPS	D9Q912_CORP1	Ribosome binding factor A	76.78	7	17922.7	0.66365	-0.591505	-0.41	0.11	0	1.2	0.05	0.8	0.05	Translation, ribosomal structure and biogenesis	Information storage and processing	CYTOPLASMIQUE		0.050442		X
I3QYB1_CORPS	D9Q399_CORP1	Ribosome maturation factor RimM	67.47	8	1830.78	1.61607	0.692494	0.48	0.38	0.99	0.77	0.18	1.23	0.18	Translation, ribosomal structure and biogenesis	Information storage and processing	CYTOPLASMIQUE		0.075953		X
I3QY68_CORPS	D9Q916_CORP1	Ribosome maturation factor RimP	20.83	18	1008.94	1.03045	0.0432809	0.03	0.75	0.49	0.99	0.36	1.01	0.36	Translation, ribosomal structure and biogenesis	Information storage and processing	CYTOPLASMIQUE		0.050450		X
I3QY96_CORPS	D9Q383_CORP1	Ribosome recycling factor	74.05	15	21898.8	2.24791	1.16858	0.81	0.1	1	0.62	0.04	1.38	0.04	Translation, ribosomal structure and biogenesis	Information storage and processing	CYTOPLASMIQUE		0.068589		X
I3QVN1_CORPS	D9Q6J4_CORP1	Translation initiation factor IF 1	39.8	4	11535.5	1.82212	0.865617	0.6	0.1	1	0.71	0.05	1.29	0.05	Translation, ribosomal structure and biogenesis	Information storage and processing	CYTOPLASMIQUE		0.290216		X
I3QY65_CORPS	D9Q913_CORP1	Translation initiation factor IF 2	49.77	12	9130.16	1.27125	0.346247	0.24	0.1	1	0.88	0.05	1.12	0.05	Translation, ribosomal structure and biogenesis	Information storage and processing	CYTOPLASMIQUE		0.206654		X
I3QX82_CORPS	D9Q829_CORP1	Translation initiation factor IF 3	46.17	31	4620.2	1.33643	0.418382	0.29	0.19	1	0.86	0.09	1.14	0.09	Translation, ribosomal structure and biogenesis	Information storage and processing	CYTOPLASMIQUE		0.075553		X
I3R076_CORPS	D9Q555_CORP1	Unknown function	25.75	6	756.72	1.47698	0.562651	0.39	0.3	1	0.81	0.14	1.19	0.14	Translation, ribosomal structure and biogenesis	Information storage and processing	CYTOPLASMIQUE		0.087341
I3QWK1_CORPS	D9Q7G5_CORP1	Unknown function	4.57	2	218.05	2.2034	1.13973	0.79	0.52	1	0.63	0.2	1.37	0.2	Unknown function	Poorly characterized	PSE	X	0.943745
I3QXM4_CORPS	D9Q8H5_CORP1	Unknown function	5	2	220.16	1.66529	0.735774	0.51	0.33	1	0.75	0.15	1.25	0.15	Unknown function	Poorly characterized	MEMBRANE		0.969173		X
I3QW57_CORPS	D9Q721_CORP1	Unknown function	5.32	19	135.2	1.1853	0.245258	0.17	0.81	0.61	0.92	0.38	1.08	0.38	Unknown function	Poorly characterized	MEMBRANE		0.066467		X
I3QW55_CORPS	D9Q719_CORP1	Unknown function	7.41	0	167.96	1.08329	0.115416	0.08	1.45	0.5	0.96	0.62	1.04	0.62	Unknown function	Poorly characterized	CYTOPLASMIQUE		0.084545		X
I3QWN4_CORPS	D9Q7J8_CORP1	Unknown function	7.96	0	224.67	1.89648	0.923325	0.64	0.39	1	0.7	0.17	1.3	0.17	Unknown function	Poorly characterized	PSE		0.921206		X
I3QZ31_CORPS	D9Q429_CORP1	Unknown function	8.93	3	173.99	1.23368	0.302966	0.21	0.62	0.75	0.9	0.3	1.1	0.3	Unknown function	Poorly characterized	CYTOPLASMIQUE		0.065712		X
I3QVA3_CORPS	D9Q671_CORP1	Unknown function	9.96	3	408.71	1.1853	0.245258	0.17	0.51	0.78	0.91	0.25	1.09	0.25	Unknown function	Poorly characterized	MEMBRANE		0.789628		X
I3QWT6_CORPS	D9Q7P9_CORP1	Unknown function	10.31	28	166.08	1.69893	0.764628	0.53	1.29	0.81	0.76	0.5	1.24	0.5	Unknown function	Poorly characterized	MEMBRANE		0.943459		X
I3QZF0_CORPS	D9Q4D5_CORP1	Unknown function	10.82	9	492.16	0.71177	-0.490516	-0.34	0.4	0.06	1.17	0.19	0.83	0.19	Unknown function	Poorly characterized	MEMBRANE		0.953010		X
I3QWR5_CORPS	D9Q7M8_CORP1	Unknown function	10.89	18	103.03	2.7456	1.45712	1.01	0.49	1	0.54	0.18	1.46	0.18	Unknown function	Poorly characterized	PSE		0.921864		X
I3QYC5_CORPS	D9Q3B2_CORP1	Unknown function	11	6	164.13	1.2214	0.288539	0.2	1.05	0.65	0.91	0.47	1.09	0.47	Unknown function	Poorly characterized	MEMBRANE		0.967281		X
I3QVZ7_CORPS	D9Q6V5_CORP1	Unknown function	11.35	3	714.79	1.87761	0.908898	0.63	0.38	1	0.7	0.18	1.3	0.18	Unknown function	Poorly characterized	MEMBRANE		0.956422		X
I3QYK3_CORPS	D9Q3I6_CORP1	Unknown function	12	0	264.53	2.18147	1.1253	0.78	1.22	0.85	0.66	0.46	1.34	0.46	Unknown function	Poorly characterized	CYTOPLASMIQUE		0.061922		X
I3QY69_CORPS	D9Q917_CORP1	Unknown function	12.94	2	893.83	0.878095	-0.18755	-0.13	0.94	0.31	1.07	0.44	0.93	0.44	Unknown function	Poorly characterized	CYTOPLASMIQUE		0.049214		X
I3R0G8_CORPS	D9Q5E7_CORP1	Unknown function	13.78	19	98.47	1.17351	0.230831	0.16	0.14	0.99	0.92	0.07	1.08	0.07	Unknown function	Poorly characterized	SECRETED		0.903077
I3QWG0_CORPS	D9Q7C5_CORP1	Unknown function	14.47	2	359.91	2.13828	1.09645	0.76	0.74	0.98	0.65	0.31	1.35	0.31	Unknown function	Poorly characterized	PSE	X	0.109801		X
I3R019_CORPS	D9Q4Z9_CORP1	Unknown function	17.27	8	137.1	0.810584	-0.302966	-0.21	0.73	0.33	1.1	0.35	0.9	0.35	Unknown function	Poorly characterized	PSE		0.900278
I3QZ73_CORPS	D9Q466_CORP1	Unknown function	17.45	33	107.83	1.34986	0.432809	0.3	0.48	0.87	0.85	0.23	1.15	0.23	Unknown function	Poorly characterized	MEMBRANE		0.100312		X
I3QX49_CORPS	D9Q802_CORP1	Unknown function	17.81	4	294.53	1.43333	0.51937	0.36	0.44	0.95	0.83	0.19	1.17	0.19	Unknown function	Poorly characterized	PSE	X	0.849630
I3QZL6_CORPS	D9Q4K1_CORP1	Unknown function	19.12	6	463.28	1.71601	0.779055	0.54	0.37	0.98	0.74	0.17	1.26	0.17	Unknown function	Poorly characterized	PSE	X	0.250633
I3R049_CORPS	D9Q531_CORP1	Unknown function	19.15	6	265.05	1.53726	0.620359	0.43	0.27	1	0.79	0.13	1.21	0.13	Unknown function	Poorly characterized	CYTOPLASMIQUE		0.088484		X
I3QUW1_CORPS	D9Q5R7_CORP1	Unknown function	19.49	1	504.13	3.03436	1.60139	1.11	0.48	1	0.5	0.15	1.5	0.15	Unknown function	Poorly characterized	CYTOPLASMIQUE		0.925192		X
I3QZT9_CORPS	D9Q4S3_CORP1	Unknown function	19.75	9	493.8	1.17351	0.230831	0.16	0.45	0.79	0.92	0.24	1.08	0.24	Unknown function	Poorly characterized	CYTOPLASMIQUE		0.043069		X
I3QY32_CORPS	D9Q8X9_CORP1	Unknown function	20.53	0	1552.35	1.43333	0.51937	0.36	0.77	0.84	0.82	0.35	1.18	0.35	Unknown function	Poorly characterized	MEMBRANE		0.969227		X
I3QZT3_CORPS	D9Q4R6_CORP1	Unknown function	21.21	4	175.34	1.87761	0.908898	0.63	0.85	0.91	0.71	0.37	1.29	0.37	Unknown function	Poorly characterized	CYTOPLASMIQUE		0.072010		X
I3QVH0_CORPS	D9Q6E1_CORP1	Unknown function	21.21	28	188.44	1	0	0	0.28	0.48	1	0.14	1	0.14	Unknown function	Poorly characterized	CYTOPLASMIQUE		0.084463		X
I3QV86_CORPS	D9Q653_CORP1	Unknown function	21.33	4	198.64	1.11628	0.158696	0.11	0.51	0.69	0.95	0.25	1.05	0.25	Unknown function	Poorly characterized	PSE	X	0.824166		X
I3QYM0_CORPS	D9Q3K3_CORP1	Unknown function	21.52	0	2485.27	2.18147	1.1253	0.78	0.89	0.94	0.65	0.36	1.35	0.36	Unknown function	Poorly characterized	SECRETED		0.569901		X
I3QUW0_CORPS	D9Q5R6_CORP1	Unknown function	21.67	11	495.48	1.47698	0.562651	0.39	0.21	1	0.81	0.1	1.19	0.1	Unknown function	Poorly characterized	PSE		0.790289
I3QW39_CORPS	D9Q6Z9_CORP1	Unknown function	22.26	0	169.27	1.16183	0.216404	0.15	0.53	0.61	0.93	0.26	1.07	0.26	Unknown function	Poorly characterized	PSE		0.714305		X
I3QY38_CORPS	D9Q8Y4_CORP1	Unknown function	22.62	13	1929.33	1.68203	0.750201	0.52	0.27	1	0.75	0.12	1.25	0.12	Unknown function	Poorly characterized	CYTOPLASMIQUE		0.054853		X
I3QXY4_CORPS	D9Q8T3_CORP1	Unknown function	22.77	15	856.98	1.06184	0.0865617	0.06	0.25	0.71	0.97	0.12	1.03	0.12	Unknown function	Poorly characterized	SECRETED		0.065624		X
I3QW25_CORPS	D9Q6Y5_CORP1	Unknown function	23.08	0	194.73	0.57695	-0.793482	-0.55	0.53	0.01	1.27	0.24	0.73	0.24	Unknown function	Poorly characterized	CYTOPLASMIQUE		0.068557		X
I3QVU7_CORPS	D9Q6Q6_CORP1	Unknown function	23.11	8	232.33	0.733447	-0.447235	-0.31	0.69	0.21	1.15	0.33	0.85	0.33	Unknown function	Poorly characterized	SECRETED		0.515604		X
I3QWY6_CORPS	D9Q7U5_CORP1	Unknown function	23.28	8	97.32	0.612626	-0.706921	-0.49	1.03	0.28	1.21	0.45	0.79	0.45	Unknown function	Poorly characterized	CYTOPLASMIQUE		0.346156		X
I3QW37_CORPS	D9Q6Z7_CORP1	Unknown function	23.62	3	1638.86	0.923116	-0.115416	-0.08	0.38	0.39	1.04	0.19	0.96	0.19	Unknown function	Poorly characterized	SECRETED		0.875144		X
I3QY92_CORPS	D9Q380_CORP1	Unknown function	23.71	17	257.58	0.960789	-0.0577078	-0.04	0.39	0.39	1.02	0.19	0.98	0.19	Unknown function	Poorly characterized	PSE		0.967103		X
I3QZI2_CORPS	D9Q4G4_CORP1	Unknown function	24.63	4	698.72	1.33643	0.418382	0.29	0.49	0.95	0.86	0.23	1.14	0.23	Unknown function	Poorly characterized	MEMBRANE		0.957783
I3QZA8_CORPS	D9Q497_CORP1	Unknown function	25	6	199.04	2.05443	1.03874	0.72	0.51	0.99	0.66	0.21	1.34	0.21	Unknown function	Poorly characterized	CYTOPLASMIQUE		0.049384
I3QY34_CORPS	D9Q8Y0_CORP1	Unknown function	25.6	4	772.53	0.522046	-0.937752	-0.65	0.6	0.02	1.31	0.27	0.69	0.27	Unknown function	Poorly characterized	SECRETED		0.186396
I3QYT6_CORPS	D9Q3T0_CORP1	Unknown function	26.93	10	437.56	1.09417	0.129843	0.09	0.38	0.65	0.95	0.19	1.05	0.19	Unknown function	Poorly characterized	PSE		0.922623		X
I3QXQ0_CORPS	D9Q8K1_CORP1	Unknown function	27.69	10	401.31	2.07508	1.05317	0.73	0.46	1	0.65	0.19	1.35	0.19	Unknown function	Poorly characterized	PSE		0.443880		X
I3QZ20_CORPS	D9Q420_CORP1	Unknown function	28.63	5	332.75	1.33643	0.418382	0.29	0.64	0.86	0.86	0.3	1.14	0.3	Unknown function	Poorly characterized	SECRETED		0.315380		X
I3QXZ8_CORPS	D9Q8U6_CORP1	Unknown function	28.77	4	876.44	1.36343	0.447235	0.31	0.36	0.88	0.85	0.17	1.15	0.17	Unknown function	Poorly characterized	SECRETED		0.803585		X
I3R0D0_CORPS	D9Q5B2_CORP1	Unknown function	29.35	6	167.54	1.17351	0.230831	0.16	0.45	0.74	0.92	0.22	1.08	0.22	Unknown function	Poorly characterized	MEMBRANE		0.924589		X
I3QZI4_CORPS	D9Q4G6_CORP1	Unknown function	30.03	7	344.79	1.1853	0.245258	0.17	0.58	0.71	0.92	0.29	1.08	0.29	Unknown function	Poorly characterized	CYTOPLASMIQUE		0.065008		X
I3QV55_CORPS	D9Q620_CORP1	Unknown function	30.4	7	614.18	0.970446	-0.0432809	-0.03	0.54	0.47	1.01	0.26	0.99	0.26	Unknown function	Poorly characterized	PSE		0.963722	X
I3QV45_CORPS	D9Q610_CORP1	Unknown function	30.61	37	152.73	1.47698	0.562651	0.39	0.39	0.98	0.81	0.18	1.19	0.18	Unknown function	Poorly characterized	CYTOPLASMIQUE		0.507464		X
I3QVF9_CORPS	D9Q6C7_CORP1	Unknown function	30.77	4	854.64	2.29332	1.19744	0.83	0.81	0.98	0.62	0.33	1.38	0.33	Unknown function	Poorly characterized	CYTOPLASMIQUE		0.077181
I3QWL5_CORPS	D9Q7I0_CORP1	Unknown function	31.21	5	1640.03	1.23368	0.302966	0.21	0.28	0.93	0.9	0.14	1.1	0.14	Unknown function	Poorly characterized	PSE		0.951312		X
I3QZS0_CORPS	D9Q4Q2_CORP1	Unknown function	31.21	5	408.66	1.30996	0.389528	0.27	0.28	0.96	0.87	0.14	1.13	0.14	Unknown function	Poorly characterized	PSE	X	0.399823		X
I3QYD0_CORPS	D9Q3B6_CORP1	Unknown function	31.92	5	663.86	0.794534	-0.33182	-0.23	0.67	0.2	1.11	0.32	0.89	0.32	Unknown function	Poorly characterized	MEMBRANE		0.040531		X
I3QYN4_CORPS	D9Q3L6_CORP1	Unknown function	31.93	2	90.62	1.2586	0.33182	0.23	1	0.61	0.9	0.46	1.1	0.46	Unknown function	Poorly characterized	MEMBRANE		0.816846		X
I3QZY5_CORPS	D9Q4W5_CORP1	Unknown function	32.03	3	648.11	1.2586	0.33182	0.23	0.29	0.93	0.89	0.14	1.11	0.14	Unknown function	Poorly characterized	MEMBRANE		0.890418		X
I3QWZ2_CORPS	D9Q7V1_CORP1	Unknown function	32.26	18	1105.02	0.913931	-0.129843	-0.09	0.33	0.32	1.04	0.16	0.96	0.16	Unknown function	Poorly characterized	CYTOPLASMIQUE		0.071838		X
I3R032_CORPS	D9Q513_CORP1	Unknown function	32.67	5	134.19	1.68203	0.750201	0.52	0.72	0.89	0.76	0.33	1.24	0.33	Unknown function	Poorly characterized	MEMBRANE		0.931483		X
I3QUL6_CORPS	D9Q5I2_CORP1	Unknown function	32.78	7	579.03	1.58407	0.66364	0.46	0.33	0.98	0.77	0.16	1.23	0.16	Unknown function	Poorly characterized	CYTOPLASMIQUE		0.305411		X
I3QZN2_CORPS	D9Q4L8_CORP1	Unknown function	33.46	7	3657.85	0.960789	-0.0577078	-0.04	0.2	0.4	1.02	0.1	0.98	0.1	Unknown function	Poorly characterized	MEMBRANE		0.829564
I3QX26_CORPS	D9Q7Y3_CORP1	Unknown function	33.47	7	281.46	0.650509	-0.620359	-0.43	0.53	0.07	1.21	0.25	0.79	0.25	Unknown function	Poorly characterized	CYTOPLASMIQUE		0.098737		X
I3QYT4_CORPS	D9Q3S8_CORP1	Unknown function	33.86	7	488.2	1.04081	0.0577078	0.04	0.3	0.6	0.98	0.15	1.02	0.15	Unknown function	Poorly characterized	MEMBRANE		0.727479		X
I3QZJ6_CORPS	D9Q4I1_CORP1	Unknown function	35.05	3	7699.75	1.32313	0.403955	0.28	0.21	1	0.86	0.1	1.14	0.1	Unknown function	Poorly characterized	MEMBRANE		0.963596		X
I3QVX1_CORPS		Unknown function	35.16	5	13136.8	1.44773	0.533797	0.37	0.09	1	0.82	0.04	1.18	0.04	Unknown function	Poorly characterized	PSE	X	0.712252		X
I3QV39_CORPS	D9Q601_CORP1	Unknown function	35.25	5	1493.73	1.1275	0.173123	0.12	0.67	0.64	0.94	0.32	1.06	0.32	Unknown function	Poorly characterized	SECRETED		0.950098
I3QY27_CORPS	D9Q8X4_CORP1	Unknown function	35.47	5	6499.35	0.932394	-0.100989	-0.07	0.34	0.39	1.03	0.17	0.97	0.17	Unknown function	Poorly characterized	CYTOPLASMIQUE		0.093651		X
	D9Q706_CORP1	Unknown function	35.54	9	670.33	1.30996	0.389528	0.27	0.31	0.95	0.87	0.15	1.13	0.15	Unknown function	Poorly characterized	SECRETED		0.752093		X
I3QW87_CORPS	D9Q749_CORP1	Unknown function	35.55	8	1965.33	1.17351	0.230831	0.16	0.23	0.93	0.92	0.11	1.08	0.11	Unknown function	Poorly characterized	CYTOPLASMIQUE		0.084516		X
I3QUT5_CORPS	D9Q5P2_CORP1	Unknown function	36.38	3	896.71	0.970446	-0.0432809	-0.03	0.5	0.47	1.02	0.25	0.98	0.25	Unknown function	Poorly characterized	CYTOPLASMIQUE		0.500090		X
I3QXL0_CORPS	D9Q8G0_CORP1	Unknown function	36.58	5	3241.45	2.2034	1.13973	0.79	0.35	1	0.63	0.15	1.37	0.15	Unknown function	Poorly characterized	SECRETED		0.675318		X
I3QYA3_CORPS	D9Q391_CORP1	Unknown function	36.79	10	707.8	0.786628	-0.346247	-0.24	0.27	0.03	1.12	0.13	0.88	0.13	Unknown function	Poorly characterized	SECRETED		0.916272
	D9Q4Q0_CORP1	Unknown function	37.19	6	183.63	1	0	0	0.43	0.49	1	0.21	1	0.21	Unknown function	Poorly characterized	MEMBRANE		0.908150		X
I3QUR3_CORPS	D9Q5M1_CORP1	Unknown function	37.28	6	12731.5	0.205975	-2.27946	-1.58	0.18	0	1.66	0.05	0.34	0.05	Unknown function	Poorly characterized	CYTOPLASMIQUE		0.051820		X
I3QWS9_CORPS	D9Q7P2_CORP1	Unknown function	37.96	7	526.34	1.50682	0.591505	0.41	0.32	0.99	0.8	0.15	1.2	0.15	Unknown function	Poorly characterized	SECRETED		0.779234		X
I3R080_CORPS	D9Q559_CORP1	Unknown function	38.77	7	7102.48	1.64872	0.721348	0.5	0.25	1	0.76	0.12	1.24	0.12	Unknown function	Poorly characterized	MEMBRANE		0.869353		X
I3QYG9_CORPS	D9Q3F4_CORP1	Unknown function	38.79	9	307.37	1.33643	0.418382	0.29	0.47	0.86	0.86	0.23	1.14	0.23	Unknown function	Poorly characterized	MEMBRANE		0.895593		X
I3R0C7_CORPS	D9Q5A9_CORP1	Unknown function	38.79	7	94.87	1.13883	0.18755	0.13	0.77	0.63	0.94	0.37	1.06	0.37	Unknown function	Poorly characterized	PSE		0.833066		X
I3QZF3_CORPS	D9Q4D8_CORP1	Unknown function	38.99	21	1367.96	0.932394	-0.100989	-0.07	0.16	0.22	1.04	0.08	0.96	0.08	Unknown function	Poorly characterized	PSE		0.244653	X	X
I3QZ21_CORPS	D9Q421_CORP1	Unknown function	40.05	6	8424.8	1.24608	0.317393	0.22	0.27	0.94	0.89	0.13	1.11	0.13	Unknown function	Poorly characterized	CYTOPLASMIQUE		0.071133		X
I3QXZ2_CORPS	D9Q8U1_CORP1	Unknown function	40.15	3	988.73	1.71601	0.779055	0.54	0.32	1	0.74	0.15	1.26	0.15	Unknown function	Poorly characterized	PSE	X	0.452732		X
I3QWC3_CORPS	D9Q786_CORP1	Unknown function	40.3	6	770.4	1.50682	0.591505	0.41	0.25	1	0.8	0.12	1.2	0.12	Unknown function	Poorly characterized	CYTOPLASMIQUE		0.088885		X
I3QVI1_CORPS	D9Q6F1_CORP1	Unknown function	40.96	6	1355.94	1.68203	0.750201	0.52	0.2	1	0.74	0.09	1.26	0.09	Unknown function	Poorly characterized	MEMBRANE		0.907016		X
I3QV40_CORPS	D9Q602_CORP1	Unknown function	41.02	6	10825.1	1.05127	0.0721348	0.05	0.16	0.71	0.98	0.08	1.02	0.08	Unknown function	Poorly characterized	MEMBRANE		0.768965		X
I3R028_CORPS	D9Q509_CORP1	Unknown function	41.07	5	494.12	1.97388	0.981033	0.68	0.28	1	0.68	0.12	1.32	0.12	Unknown function	Poorly characterized	PSE	X	0.836935		X
I3QWK4_CORPS	D9Q7G8_CORP1	Unknown function	42.05	10	670.84	1.30996	0.389528	0.27	0.31	0.93	0.87	0.15	1.13	0.15	Unknown function	Poorly characterized	PSE		0.777952		X
I3QWK6_CORPS	D9Q7H0_CORP1	Unknown function	42.88	15	2573.33	2.09594	1.06759	0.74	0.14	1	0.65	0.06	1.35	0.06	Unknown function	Poorly characterized	SECRETED		0.916170		X
I3R050_CORPS	D9Q532_CORP1	Unknown function	43.15	9	8948.31	0.932394	-0.100989	-0.07	0.14	0.2	1.03	0.07	0.97	0.07	Unknown function	Poorly characterized	PSE		0.037462		X
I3R0E2_CORPS	D9Q5C3_CORP1	Unknown function	43.41	8	1128.49	1.10517	0.14427	0.1	0.28	0.73	0.95	0.14	1.05	0.14	Unknown function	Poorly characterized	CYTOPLASMIQUE		0.047683		X
I3QUV3_CORPS	D9Q5Q9_CORP1	Unknown function	43.66	11	5437.28	0.923116	-0.115416	-0.08	0.18	0.24	1.04	0.09	0.96	0.09	Unknown function	Poorly characterized	MEMBRANE		0.932039		X
I3QXX0_CORPS	D9Q8S0_CORP1	Unknown function	43.85	5	19485.3	0.0880368	-3.50575	-2.43	0.25	0	1.84	0.04	0.16	0.04	Unknown function	Poorly characterized	CYTOPLASMIQUE		0.027219		X
I3R0B3_CORPS	D9Q592_CORP1	Unknown function	45.31	4	22170.2	1.75067	0.807909	0.56	0.09	1	0.73	0.04	1.27	0.04	Unknown function	Poorly characterized	CYTOPLASMIQUE		0.167009		X
I3QY31_CORPS	D9Q8X8_CORP1	Unknown function	45.34	6	12799.9	0.582748	-0.779055	-0.54	0.23	0	1.26	0.1	0.74	0.1	Unknown function	Poorly characterized	CYTOPLASMIQUE		0.043004
I3QUS9_CORPS	D9Q5N6_CORP1	Unknown function	45.56	23	1385.55	1.23368	0.302966	0.21	0.16	0.98	0.9	0.08	1.1	0.08	Unknown function	Poorly characterized	CYTOPLASMIQUE		0.116250
I3QYP3_CORPS	D9Q3P0_CORP1	Unknown function	46.26	13	1609.29	7.17068	2.84211	1.97	0.3	1	0.25	0.06	1.75	0.06	Unknown function	Poorly characterized	CYTOPLASMIQUE		0.077132
I3QX18_CORPS	D9Q7X6_CORP1	Unknown function	47.32	18	2308.91	0.57695	-0.793482	-0.55	0.24	0	1.27	0.11	0.73	0.11	Unknown function	Poorly characterized	CYTOPLASMIQUE		0.055174		X
I3R0H2_CORPS	D9Q5F0_CORP1	Unknown function	47.46	6	572.19	3.74342	1.90436	1.32	0.3	1	0.42	0.1	1.58	0.1	Unknown function	Poorly characterized	PSE	X	0.849235		X
	D9Q7J0_CORP1	Unknown function	47.88	11	5643.09	1.1275	0.173123	0.12	0.16	0.91	0.94	0.08	1.06	0.08	Unknown function	Poorly characterized	CYTOPLASMIQUE		0.054594		X
I3QW83_CORPS	D9Q744_CORP1	Unknown function	48.02	8	11191.8	0.618783	-0.692494	-0.48	0.23	0	1.23	0.11	0.77	0.11	Unknown function	Poorly characterized	CYTOPLASMIQUE		0.150260		X
I3QVX7_CORPS	D9Q6T4_CORP1	Unknown function	48.48	7	278.61	1.30996	0.389528	0.27	0.6	0.81	0.87	0.29	1.13	0.29	Unknown function	Poorly characterized	CYTOPLASMIQUE		0.069620
I3QVG0_CORPS	D9Q6C8_CORP1	Unknown function	49.06	8	4085.83	2.63794	1.39941	0.97	0.19	1	0.55	0.07	1.45	0.07	Unknown function	Poorly characterized	CYTOPLASMIQUE		0.066520		X
I3QYA9_CORPS	D9Q397_CORP1	Unknown function	49.61	9	1240.73	1.16183	0.216404	0.15	0.26	0.81	0.93	0.13	1.07	0.13	Unknown function	Poorly characterized	PSE		0.577028		X
I3QUK4_CORPS	D9Q5H0_CORP1	Unknown function	49.84	3	496.48	0.88692	-0.173123	-0.12	0.84	0.44	1.06	0.39	0.94	0.39	Unknown function	Poorly characterized	CYTOPLASMIQUE		0.866502
I3QUV9_CORPS	D9Q5R5_CORP1	Unknown function	49.86	11	469.31	1.28403	0.360674	0.25	0.44	0.86	0.88	0.21	1.12	0.21	Unknown function	Poorly characterized	CYTOPLASMIQUE		0.066573		X
I3QXL1_CORPS	D9Q8G1_CORP1	Unknown function	49.91	16	2701.35	0.631284	-0.66364	-0.46	0.28	0	1.22	0.13	0.78	0.13	Unknown function	Poorly characterized	MEMBRANE		0.167329		X
I3QZS9_CORPS	D9Q4R2_CORP1	Unknown function	50.69	4	19563.1	1.80399	0.85119	0.59	0.13	1	0.71	0.06	1.29	0.06	Unknown function	Poorly characterized	PSE	X	0.741237		X
I3QWH4_CORPS	D9Q7D7_CORP1	Unknown function	50.88	13	2740.07	0.970446	-0.0432809	-0.03	0.19	0.41	1.02	0.1	0.98	0.1	Unknown function	Poorly characterized	CYTOPLASMIQUE		0.095368		X
I3QWB4_CORPS	D9Q776_CORP1	Unknown function	51.15	27	9652.51	0.960789	-0.0577078	-0.04	0.12	0.31	1.02	0.06	0.98	0.06	Unknown function	Poorly characterized	CYTOPLASMIQUE		0.063981		X
I3QW13_CORPS	D9Q6X2_CORP1	Unknown function	52.41	9	254.23	1.1853	0.245258	0.17	0.58	0.71	0.92	0.28	1.08	0.28	Unknown function	Poorly characterized	MEMBRANE		0.140370		X
I3QYD5_CORPS	D9Q3C0_CORP1	Unknown function	52.59	7	1492.89	1.34986	0.432809	0.3	0.18	1	0.85	0.09	1.15	0.09	Unknown function	Poorly characterized	SECRETED		0.371431		X
I3QYW4_CORPS	D9Q3V8_CORP1	Unknown function	52.78	5	15928.9	0.256661	-1.96207	-1.36	0.92	0	1.57	0.31	0.43	0.31	Unknown function	Poorly characterized	CYTOPLASMIQUE		0.921788
I3QX97_CORPS	D9Q844_CORP1	Unknown function	53.19	7	12646.3	0.733447	-0.447235	-0.31	0.15	0	1.15	0.07	0.85	0.07	Unknown function	Poorly characterized	CYTOPLASMIQUE		0.063650		X
I3QZP8_CORPS	D9Q4N2_CORP1	Unknown function	53.33	5	2919.55	0.631284	-0.66364	-0.46	0.41	0.03	1.23	0.19	0.77	0.19	Unknown function	Poorly characterized	CYTOPLASMIQUE		0.076390
I3QY71_CORPS	D9Q919_CORP1	Unknown function	53.74	46	1466.6	3.45561	1.78894	1.24	0.11	1	0.45	0.04	1.55	0.04	Unknown function	Poorly characterized	PSE		0.935577	X
I3QV95_CORPS	D9Q662_CORP1	Unknown function	55.01	6	1443.97	1.61607	0.692494	0.48	0.39	0.98	0.77	0.18	1.23	0.18	Unknown function	Poorly characterized	SECRETED		0.873677		X
I3QZ82_CORPS	D9Q476_CORP1	Unknown function	56.09	7	24812.7	0.941765	-0.0865617	-0.06	0.13	0.25	1.03	0.07	0.97	0.07	Unknown function	Poorly characterized	CYTOPLASMIQUE		0.081424		X
I3QYR7_CORPS	D9Q3R4_CORP1	Unknown function	56.14	5	2538.91	1.76827	0.822336	0.57	0.31	1	0.73	0.14	1.27	0.14	Unknown function	Poorly characterized	CYTOPLASMIQUE		0.505643		X
I3QVX3_CORPS	D9Q6T0_CORP1	Unknown function	56.45	15	6735.76	1.29693	0.375101	0.26	0.12	1	0.87	0.06	1.13	0.06	Unknown function	Poorly characterized	CYTOPLASMIQUE		0.221522		X
I3R094_CORPS	D9Q572_CORP1	Unknown function	56.96	11	4367.05	0.310367	-1.68795	-1.17	0.24	0	1.52	0.09	0.48	0.09	Unknown function	Poorly characterized	MEMBRANE		0.845744		X
I3R0H3_CORPS	D9Q5F1_CORP1	Unknown function	58.14	5	7862.73	12.0613	3.59231	2.49	0.19	1	0.15	0.03	1.85	0.03	Unknown function	Poorly characterized	CYTOPLASMIQUE		0.059812		X
I3R0E7_CORPS	D9Q5C7_CORP1	Unknown function	58.75	5	10658.4	0.88692	-0.173123	-0.12	0.28	0.18	1.06	0.14	0.94	0.14	Unknown function	Poorly characterized	CYTOPLASMIQUE		0.251962		X
I3QYQ0_CORPS	D9Q3P6_CORP1	Unknown function	59.16	9	8395.5	0.600496	-0.735774	-0.51	0.18	0	1.25	0.09	0.75	0.09	Unknown function	Poorly characterized	SECRETED		0.884223
I3QWP7_CORPS	D9Q7L0_CORP1	Unknown function	59.2	9	2206.25	0.733447	-0.447235	-0.31	0.23	0	1.15	0.11	0.85	0.11	Unknown function	Poorly characterized	PSE		0.126347		X
I3QW27_CORPS	D9Q6Y7_CORP1	Unknown function	60.15	10	19349.1	0.980199	-0.0288539	-0.02	0.08	0.35	1.01	0.04	0.99	0.04	Unknown function	Poorly characterized	CYTOPLASMIQUE		0.203240		X
I3QX85_CORPS	D9Q832_CORP1	Unknown function	61.35	7	996.23	1.82212	0.865617	0.6	0.4	1	0.71	0.18	1.29	0.18	Unknown function	Poorly characterized	PSE	X	0.868440
I3QXC4_CORPS	D9Q870_CORP1	Unknown function	61.58	13	21018.3	1	0	0	0.1	0.49	1	0.05	1	0.05	Unknown function	Poorly characterized	PSE		0.957817		X
I3QVV7_CORPS	D9Q6R6_CORP1	Unknown function	61.7	10	8564.11	0.0898153	-3.4769	-2.41	0.55	0	1.83	0.09	0.17	0.09	Unknown function	Poorly characterized	SECRETED		0.784471
I3QWS7_CORPS	D9Q7P0_CORP1	Unknown function	62.23	16	3519.26	0.771052	-0.375101	-0.26	0.19	0	1.13	0.09	0.87	0.09	Unknown function	Poorly characterized	CYTOPLASMIQUE		0.582496		X
I3QXA8_CORPS	D9Q853_CORP1	Unknown function	63.05	15	509.04	1.06184	0.0865617	0.06	0.44	0.65	0.97	0.22	1.03	0.22	Unknown function	Poorly characterized	CYTOPLASMIQUE		0.075024
I3QZE5_CORPS	D9Q4D0_CORP1	Unknown function	63.64	8	17468.7	0.794534	-0.33182	-0.23	0.2	0.02	1.12	0.1	0.88	0.1	Unknown function	Poorly characterized	CYTOPLASMIQUE		0.908396		X
I3QX06_CORPS	D9Q7W5_CORP1	Unknown function	65.8	20	8366.79	1.01005	0.014427	0.01	0.18	0.54	0.99	0.09	1.01	0.09	Unknown function	Poorly characterized	CYTOPLASMIQUE		0.080060		X
I3QWP8_CORPS	D9Q7L1_CORP1	Unknown function	66.48	9	1707.35	1.15027	0.201977	0.14	0.32	0.77	0.93	0.16	1.07	0.16	Unknown function	Poorly characterized	MEMBRANE		0.934153		X
I3QUT1_CORPS	D9Q5N7_CORP1	Unknown function	66.9	11	1039.81	1.58407	0.66364	0.46	0.23	1	0.77	0.11	1.23	0.11	Unknown function	Poorly characterized	SECRETED		0.839360
I3QVI2_CORPS	D9Q6F2_CORP1	Unknown function	67.66	18	5158.06	0.631284	-0.66364	-0.46	0.26	0	1.23	0.12	0.77	0.12	Unknown function	Poorly characterized	CYTOPLASMIQUE		0.077459		X
I3QUN9_CORPS	D9Q5K2_CORP1	Unknown function	68.98	7	8464.36	1.73325	0.793482	0.55	0.1	1	0.73	0.05	1.27	0.05	Unknown function	Poorly characterized	CYTOPLASMIQUE		0.029248		X
I3QW76_CORPS	D9Q739_CORP1	Unknown function	70.04	15	2086.71	0.904837	-0.14427	-0.1	0.25	0.22	1.05	0.13	0.95	0.13	Unknown function	Poorly characterized	CYTOPLASMIQUE		0.912378
I3QX01_CORPS	D9Q7W0_CORP1	Unknown function	70.16	5	276.68	10.8049	3.43361	2.38	0.67	1	0.18	0.1	1.82	0.1	Unknown function	Poorly characterized	CYTOPLASMIQUE		0.099729
I3QXD9_CORPS	D9Q890_CORP1	Unknown function	70.35	14	1273.13	1.34986	0.432809	0.3	0.31	0.95	0.85	0.15	1.15	0.15	Unknown function	Poorly characterized	CYTOPLASMIQUE		0.896234		X
I3R0G5_CORPS	D9Q5E4_CORP1	Unknown function	71.01	6	39265.5	0.0198411	-5.65536	-3.92	0.38	0	1.96	0.01	0.04	0.01	Unknown function	Poorly characterized	CYTOPLASMIQUE		0.814678		X
I3QWT2_CORPS	D9Q7P5_CORP1	Unknown function	71.95	6	3337.65	1.69893	0.764628	0.53	0.17	1	0.74	0.08	1.26	0.08	Unknown function	Poorly characterized	CYTOPLASMIQUE		0.926932		X
I3QXU1_CORPS	D9Q8P3_CORP1	Unknown function	73.55	8	4546.26	0.467666	-1.09645	-0.76	0.23	0	1.36	0.1	0.64	0.1	Unknown function	Poorly characterized	CYTOPLASMIQUE		0.064694		X
I3QWV8_CORPS	D9Q7R8_CORP1	Unknown function	73.61	8	9465.5	0.516851	-0.952179	-0.66	0.21	0	1.32	0.1	0.68	0.1	Unknown function	Poorly characterized	CYTOPLASMIQUE		0.039215		X
I3QWM1_CORPS	D9Q7I6_CORP1	Unknown function	74.45	17	3140.42	0.537944	-0.894471	-0.62	0.24	0	1.3	0.11	0.7	0.11	Unknown function	Poorly characterized	SECRETED		0.279700		X
I3QXD7_CORPS	D9Q888_CORP1	Unknown function	75.14	16	24306.5	1.30996	0.389528	0.27	0.1	1	0.87	0.05	1.13	0.05	Unknown function	Poorly characterized	CYTOPLASMIQUE		0.050406		X
I3QWW6_CORPS	D9Q7S6_CORP1	Unknown function	75.8	19	1970.08	1.0202	0.0288539	0.02	0.17	0.57	0.99	0.08	1.01	0.08	Unknown function	Poorly characterized	CYTOPLASMIQUE		0.561703		X
I3QY11_CORPS	D9Q8V8_CORP1	Unknown function	75.83	3	1077.15	1.07251	0.100989	0.07	0.58	0.6	0.97	0.28	1.03	0.28	Unknown function	Poorly characterized	MEMBRANE		0.248995		X
I3QVQ7_CORPS	D9Q6L9_CORP1	Unknown function	75.9	7	8687.57	1.99372	0.99546	0.69	0.14	1	0.67	0.06	1.33	0.06	Unknown function	Poorly characterized	CYTOPLASMIQUE		0.489900		X
I3QYS5_CORPS	D9Q3S0_CORP1	Unknown function	76.36	4	9938.07	1.46228	0.548224	0.38	0.17	1	0.81	0.08	1.19	0.08	Unknown function	Poorly characterized	CYTOPLASMIQUE		0.194755		X
I3QYG8_CORPS	D9Q3F3_CORP1	Unknown function	78.38	5	78035.5	0.23457	-2.09191	-1.45	0.35	0	1.62	0.1	0.38	0.1	Unknown function	Poorly characterized	CYTOPLASMIQUE		0.070624		X
	D9Q3C4_CORP1	Unknown function	81.5	13	13630.7	1.10517	0.14427	0.1	0.09	0.99	0.95	0.05	1.05	0.05	Unknown function	Poorly characterized	CYTOPLASMIQUE		0.050614		X
I3QZX4_CORPS	D9Q4V6_CORP1	Unknown function	82.62	11	13490.2	0.600496	-0.735774	-0.51	0.18	0	1.25	0.09	0.75	0.09	Unknown function	Poorly characterized	CYTOPLASMIQUE		0.084006		X
I3QUY4_CORPS	D9Q5U2_CORP1	Unknown function	82.88	34	22488.4	0.625002	-0.678067	-0.47	0.16	0	1.23	0.07	0.77	0.07	Unknown function	Poorly characterized	CYTOPLASMIQUE		0.055686
I3QXI8_CORPS	D9Q8D8_CORP1	Unknown function	83.06	20	87929.2	0.390628	-1.35613	-0.94	0.11	0	1.44	0.04	0.56	0.04	Unknown function	Poorly characterized	CYTOPLASMIQUE		0.066272		X
I3QVR4_CORPS	D9Q6M6_CORP1	Unknown function	83.33	7	12783.8	1.15027	0.201977	0.14	0.25	0.81	0.93	0.12	1.07	0.12	Unknown function	Poorly characterized	CYTOPLASMIQUE		0.056847
I3QVS0_CORPS	D9Q6N1_CORP1	Unknown function	86.27	2	66162.6	0.0340475	-4.87631	-3.38	0.65	0	1.93	0.04	0.07	0.04	Unknown function	Poorly characterized	CYTOPLASMIQUE		0.873729
I3QWZ8_CORPS	D9Q7V7_CORP1	Unknown function	86.73	0	1476.56	5.98945	2.58242	1.79	1.18	1	0.32	0.29	1.68	0.29	Unknown function	Poorly characterized	CYTOPLASMIQUE		0.304221
I3QUZ5_CORPS	D9Q5V4_CORP1	Unknown function	89.33	7	77763.7	0.23457	-2.09191	-1.45	0.11	0	1.62	0.03	0.38	0.03	Unknown function	Poorly characterized	CYTOPLASMIQUE		0.351706		X
I3QW02_CORPS	D9Q6W1_CORP1	Unknown function	89.35	0	49581.2	0.0735346	-3.76543	-2.61	0.43	0	1.86	0.05	0.14	0.05	Unknown function	Poorly characterized	CYTOPLASMIQUE		0.084069		X
I3QW88_CORPS	D9Q750_CORP1	Unknown function	91.53	11	11899.7	2.09594	1.06759	0.74	0.17	1	0.65	0.07	1.35	0.07	Unknown function	Poorly characterized	CYTOPLASMIQUE		0.030960		X
I3QY50_CORPS	D9Q8Z7_CORP1	Unknown function	92.75	9	28640.4	0.543351	-0.880044	-0.61	0.12	0	1.3	0.05	0.7	0.05	Unknown function	Poorly characterized	CYTOPLASMIQUE		0.078746		X
I3QVZ1_CORPS	D9Q6U7_CORP1	Unknown function	94.87	5	64404.7	0.382893	-1.38499	-0.96	0.08	0	1.45	0.03	0.55	0.03	Unknown function	Poorly characterized	CYTOPLASMIQUE		0.037532		X
I3QUX9_CORPS	D9Q5T7_CORP1	Unknown function	97.14	18	8100.51	0.249075	-2.00535	-1.39	0.48	0	1.6	0.15	0.4	0.15	Unknown function	Poorly characterized	CYTOPLASMIQUE		0.090143		X
I3QYF2_CORPS	D9Q3D7_CORP1	Unknown function	97.76	5	985.97	2.77319	1.47155	1.02	0.55	1	0.54	0.2	1.46	0.2	Unknown function	Poorly characterized	CYTOPLASMIQUE		0.241038		X
I3QWL3_CORPS	D9Q7H7_CORP1	Unknown function	54.89	5	304.96	3.15819	1.6591	1.15	1.14	0.98	0.51	0.42	1.49	0.42	Unknown function	Poorly characterized	CYTOPLASMIQUE		0.059512
(a) Ratio values to: 258_equi: 1002_ovis, Log(2) Ratio > +1.2, p > 0.95 = up-regulation, p < 0.05 = down-regulation
Lipoprotein = prediction to lipoprotein
SecretomeP = prediction to non-classical secretion
LPXTG = Predicted LPXTG cell wall-anchoring motif
Core-genome_Present = ORF detected in the core-genome C. pseudotuberculosis
