# Supplementary material for: Label-free quantitative proteomics of Corynebacterium pseudotuberculosis isolates reveals differences between Biovars ovis and equi strains
Source: BMC Genomics. 2017 Jun 8;18:451. doi: 10.1186/s12864-017-3835-y (PMC5463331; doi:10.1186/s12864-017-3835-y)
Supplement: Supplementary file 3 — Total list of proteins identified in the exclusive proteome of 1002_ovis. (XLSX 20 kb) [file 12864_2017_3835_MOESM3_ESM.xlsx]

## Sheet: Supp_Table S.2
Accession	Description	Score	Sequence.Coverage (%)	Number.Peptide	Biologica Process	Functional Categories	Subcellular localization	Lipoprotein	SecretomeP (a)	LPxTG (b)
D9Q3A6_CORP1	Chromosome partition protein Smc	184.88	31.44	7	DNA Metabolism: replication, recombination and repair	Information storage and processing	CYTOPLASMIQUE		0.048989
D9Q3B8_CORP1	Metal-dependentamidase/aminoacylase/carboxypeptidase	369.98	22.12	5	Post-translational modification, protein turnover, chaperones	Cellular processes and signaling	CYTOPLASMIQUE		0.110063
D9Q3C5_CORP1	Phosphoribosyl AMP cyclohydrolase	542.05	10	5	Amino acid transport and metabolism	Metabolism	CYTOPLASMIQUE		0.090916
D9Q3M9_CORP1	DNA methylase (*)	275.99	43.2	10	DNA Metabolism: replication, recombination and repair	Information storage and processing	CYTOPLASMIQUE		0.150190
D9Q3N5_CORP1	Uncharacterized protein htaC	337.91	37.39	3	General function prediction only	Poorly characterized	PSE		0.925143
D9Q3N8_CORP1	Inosine 5 monophosphate dehydrogenase	769.47	32.45	4	Nucleotide metabolism	Metabolism	CYTOPLASMIQUE		0.041991
D9Q3P3_CORP1	Unknown function	44509.8	11.1	7	Unknown function	Poorly characterized	CYTOPLASMIQUE		0.337312
D9Q3Q2_CORP1	Unknown function	10871.7	22.56	10	Unknown function	Poorly characterized	CYTOPLASMIQUE		0.921499
D9Q3S4_CORP1	Unknown function	2320.1	16.73	30	Transcription: regulation, degradation and RNA processing	Information storage and processing	CYTOPLASMIQUE		0.972586
D9Q3U1_CORP1	Endoribonuclease YbeY	861.55	40.09	2	DNA Metabolism: replication, recombination and repair	Information storage and processing	PSE		0.088000
D9Q3W7_CORP1	ABC type dipeptide transport system	1756.03	77.6	5	Intracellular trafficking secretion and vesicular transport	Cellular processes and signaling	CYTOPLASMIQUE	X	0.691712
D9Q3X2_CORP1	Proline iminopeptidase	135.54	19.85	11	Amino acid transport and metabolism	Metabolism	MEMBRANE		0.149854
D9Q3X4_CORP1	Unknown function	2513.62	29.63	16	Unknown function	Poorly characterized	CYTOPLASMIQUE		0.951979
D9Q3Z9_CORP1	Glutamate 5 kinase	163.07	6.68	4	Amino acid transport and metabolism	Metabolism	CYTOPLASMIQUE		0.062018
D9Q422_CORP1	Pirin C terminal domain containing protein	1414.34	16.03	2	General function prediction only	Poorly characterized	SECRETED		0.117017
D9Q447_CORP1	Peptidase S8A Subtilisin family protein	475.54	47.75	6	General function prediction only	Poorly characterized	CYTOPLASMIQUE		0.528042
D9Q455_CORP1	Isochorismatase family protein yddQ	408.63	2.3	2	Coenzyme metabolism	Metabolism	SECRETED		0.086736
D9Q473_CORP1	Metal dependent hydrolase	472.97	8.24	2	General function prediction only	Poorly characterized	SECRETED		0.081278
D9Q485_CORP1	Unknown function	599.97	78.13	15	Unknown function	Poorly characterized	CYTOPLASMIQUE		0.896325
D9Q496_CORP1	Unknown function	962.14	58.02	14	Unknown function	Poorly characterized	PSE		0.064215
D9Q4C8_CORP1	Phosphate binding protein PstS	2775.25	12.27	5	Inorganic Ion Transport and Metabolism	Metabolism	PSE		0.797190
D9Q4E7_CORP1	Unknown function	1369.4	28.05	17	Unknown function	Poorly characterized	CYTOPLASMIQUE		0.050616
D9Q4H8_CORP1	Unknown function	535.13	15.5	16	Adhesion and motility cell	Cellular processes and signaling	SECRETED		0.838160
D9Q4J0_CORP1	Hydrolase alpha beta fold family	689.71	12.41	11	Post-translational modification, protein turnover, chaperones	Cellular processes and signaling	CYTOPLASMIQUE		0.106794
D9Q4N8_CORP1	ABC transporter	96.63	36.96	1	Intracellular trafficking secretion and vesicular transport	Cellular processes and signaling	MEMBRANE		0.963366
D9Q4P7_CORP1	Phosphoribosyl glycinamide formyltransfase	2374.03	11.86	27	Nucleotide metabolism	Metabolism	CYTOPLASMIQUE		0.043215
D9Q4R8_CORP1	Sdr family related adhesin (%)	247.61	16.2	7	Adhesion and motility cell	Cellular processes and signaling	PSE		0.927731	X
D9Q4T1_CORP1	Collagen binding surface protein Cna-like (%)	176.61	11.25	31	Adhesion and motility cell	Cellular processes and signaling	PSE		0.921261	X
D9Q4T7_CORP1	Unknown function	10568.9	13.33	10	Transcription: regulation, degradation and RNA processing	Information storage and processing	PSE		0.333649
D9Q4T8_CORP1	Sodium glutamate symporter	171.31	24.52	17	Amino acid transport and metabolism	Metabolism	MEMBRANE		0.975298
D9Q4U4_CORP1	ATP bindingABC transporter domain contain	779.99	3	3	Intracellular trafficking secretion and vesicular transport	Cellular processes and signaling	CYTOPLASMIQUE		0.080045
D9Q4U5_CORP1	Secretion protein HlyD	3977.88	17.3	2	General function prediction only	Poorly characterized	PSE		0.829724
D9Q4W3_CORP1	Oxidoreductase	157.69	13.57	16	General function prediction only	Poorly characterized	CYTOPLASMIQUE		0.050554
D9Q544_CORP1	Thymidine phosphorylase	187.23	42.04	8	Nucleotide metabolism	Metabolism	CYTOPLASMIQUE		0.057386
D9Q579_CORP1	Glycoside hydrolase 15 related protein (%)	495.96	13.81	14	Carbohydrate transport and metabolism	Metabolism	CYTOPLASMIQUE		0.133204
D9Q5A6_CORP1	ABC type antimicrobial peptide transport	292	5.77	15	Secondary metabolites biosynthesis, transport and catabolism	Metabolism	CYTOPLASMIQUE		0.034346
D9Q5C0_CORP1	Oligopeptide transport ATP binding protein	364.77	36.56	2	Intracellular trafficking secretion and vesicular transport	Cellular processes and signaling	PSE		0.441024
D9Q5K9_CORP1	Magnesium transporter mgtE	101.29	21.43	16	Inorganic Ion Transport and Metabolism	Metabolism	PSE		0.668921
D9Q5M2_CORP1	Peptidase family M20 M25 M40	327.22	15.89	10	General function prediction only	Poorly characterized	CYTOPLASMIQUE		0.087392
D9Q5M3_CORP1	Biotin synthase	397.82	62.91	15	Coenzyme metabolism	Metabolism	CYTOPLASMIQUE		0.047537
D9Q5M8_CORP1	Lysozyme M1	5224.18	38.36	16	Cell wall/Membrane and Envelope biogenesis	Cellular processes and signaling	SECRETED		0.460058
D9Q5P0_CORP1	Unknown function (%)	135.09	36.26	2	Unknown function	Poorly characterized	PSE		0.423945
D9Q5P9_CORP1	Short chain dehydrogenase reductase	253.85	24.23	7	General function prediction only	Poorly characterized	CYTOPLASMIQUE		0.035147
D9Q5T6_CORP1	Nitric-oxide reductase, cytochrome b-containing subunit I	188.85	13.07	10	Post-translational modification, protein turnover, chaperones	Cellular processes and signaling	PSE		0.953802
D9Q5U0_CORP1	Glutamine amidotransferase subunit PdxT	660.93	20.04	3	Coenzyme metabolism	Metabolism	CYTOPLASMIQUE		0.026417
D9Q5W2_CORP1	Unknown function	62995.5	28.43	15	Unknown function	Poorly characterized	CYTOPLASMIQUE		0.021101
D9Q5X9_CORP1	Surface antigen	2267.28	35.6	3	Adhesion and motility cell	Cellular processes and signaling	PSE		0.917772	X
D9Q614_CORP1	Unknown function	441.46	57.24	23	Unknown function	Poorly characterized	MEMBRANE		0.892084
D9Q621_CORP1	Unknown function	491.79	27.18	11	Unknown function	Poorly characterized	CYTOPLASMIQUE		0.026656
D9Q656_CORP1	Deoxyribose phosphate aldolase	1978.36	12.24	2	Nucleotide metabolism	Metabolism	CYTOPLASMIQUE		0.032493
D9Q670_CORP1	Ppx/GppA phosphatase family(%)	680.84	25.59	33	General function prediction only	Poorly characterized	CYTOPLASMIQUE		0.037173
D9Q6A6_CORP1	o succinylbenzoate synthase	415.65	46.79	42	Coenzyme metabolism	Metabolism	CYTOPLASMIQUE		0.062145
D9Q6D3_CORP1	Response regulator	201.84	28.34	13	Signal transduction mechanisms	Cellular processes and signaling	CYTOPLASMIQUE		0.039713
D9Q6I2_CORP1	Unknown function	556.98	27.1	14	Unknown function	Poorly characterized	SECRETED		0.938459
D9Q6J2_CORP1	Neuraminidase Sialidase (%)	7021.87	49.62	30	Lipid transport and metabolism	Metabolism	SECRETED		0.419558
D9Q6S5_CORP1	Unknown function	357.41	43.66	30	Unknown function	Poorly characterized	CYTOPLASMIQUE		0.354223
D9Q6V4_CORP1	Unknown function	1328.22	46.41	8	Unknown function	Poorly characterized	CYTOPLASMIQUE		0.635735
D9Q6Z0_CORP1	DNA helicase	137.37	57.18	5	DNA Metabolism: replication, recombination and repair	Information storage and processing	CYTOPLASMIQUE		0.078195
D9Q700_CORP1	Unknown function	5999.13	22.69	7	Unknown function	Poorly characterized	CYTOPLASMIQUE		0.086117
D9Q722_CORP1	Histidinol phosphatase	1066.74	46.99	8	Amino acid transport and metabolism	Metabolism	CYTOPLASMIQUE		0.095952
D9Q741_CORP1	Unknown function	135197	40.12	9	Unknown function	Poorly characterized	SECRETED		0.096060
D9Q763_CORP1	Unknown function	2006.01	19.62	13	Carbohydrate transport and metabolism	Metabolism	SECRETED		0.728857
D9Q799_CORP1	Citrate lyase subunit beta	233.64	8.5	9	Lipid transport and metabolism	Metabolism	CYTOPLASMIQUE		0.091241
D9Q7B2_CORP1	Unknown function	2242.3	9.03	15	Unknown function	Poorly characterized	CYTOPLASMIQUE		0.948028
D9Q7B9_CORP1	Unknown function	282.46	16.82	8	Unknown function	Poorly characterized	MEMBRANE		0.871161
D9Q7F8_CORP1	Transcriptional regulator MazG family	369.6	10.65	10	General function prediction only	Poorly characterized	CYTOPLASMIQUE		0.027939
D9Q7F9_CORP1	LpqU family protein	543.5	26.83	5	General function prediction only	Poorly characterized	SECRETED		0.443378
D9Q7I9_CORP1	Unknown function	238.15	15.76	10	Unknown function	Poorly characterized	MEMBRANE		0.916138
D9Q7J7_CORP1	UvrABC system protein A	207.4	8.3	4	DNA Metabolism: replication, recombination and repair	Information storage and processing	CYTOPLASMIQUE		0.080144
D9Q7M3_CORP1	2,3,4,5-tetrahydropyridine-2,6-dicarboxylate N-succinyltransferase	1108.48	37.8	9	Amino acid transport and metabolism	Metabolism	CYTOPLASMIQUE		0.089987
D9Q7Q3_CORP1	Galactokinase	275.28	29.54	19	Carbohydrate transport and metabolism	Metabolism	CYTOPLASMIQUE		0.134568
D9Q7Q6_CORP1	Glyoxalase Bleomycin resistance protein	4377.77	60.88	20	Post-translational modification, protein turnover, chaperones	Cellular processes and signaling	CYTOPLASMIQUE		0.093121
D9Q7Q7_CORP1	Unknown function	1135.47	18.4	17	Unknown function	Poorly characterized	MEMBRANE		0.967262
D9Q7R2_CORP1	ATP binding protein	291.56	43.48	3	General function prediction only	Poorly characterized	CYTOPLASMIQUE		0.059502
D9Q7S7_CORP1	Long chain fatty acid CoA ligase	316.25	26.16	5	Lipid transport and metabolism	Metabolism	CYTOPLASMIQUE		0.075416
D9Q7T5_CORP1	ATP synthase subunit c	611.17	14.38	2	Energy metabolism	Metabolism	MEMBRANE		0.944967
D9Q7Y7_CORP1	Putative signal transduction protein	131.77	45.11	5	Nucleotide metabolism	Metabolism	CYTOPLASMIQUE		0.061187
D9Q7Z4_CORP1	Biotin synthase	175.13	15.35	7	Coenzyme metabolism	Metabolism	CYTOPLASMIQUE		0.048635
D9Q806_CORP1	ATP dependent DNA helicase	107.51	31.86	4	DNA Metabolism: replication, recombination and repair	Information storage and processing	PSE	X	0.082649
D9Q807_CORP1	Biotin lipoyl attachment protein	596.01	15.86	5	Carbohydrate transport and metabolism	Metabolism	CYTOPLASMIQUE		0.031179
D9Q840_CORP1	Ornithine carbamoyltransferase	314.1	69.45	29	Amino acid transport and metabolism	Metabolism	CYTOPLASMIQUE		0.082001
D9Q848_CORP1	Unknown function	3823.45	46.04	5	Unknown function	Poorly characterized	CYTOPLASMIQUE		0.121118
D9Q849_CORP1	Hemolysin A	293.38	51.51	13	Transcription: regulation, degradation and RNA processing	Information storage and processing	CYTOPLASMIQUE		0.044459
D9Q897_CORP1	Magnesium cobalt transporter CorA	194.21	39.62	4	Inorganic Ion Transport and Metabolism	Metabolism	MEMBRANE		0.787002
D9Q8B6_CORP1	Oxidoreductase	364.38	26.43	9	General function prediction only	Poorly characterized	CYTOPLASMIQUE		0.030217
D9Q8B8_CORP1	ATP dependent DNA helicase	323.08	29.68	5	DNA Metabolism: replication, recombination and repair	Information storage and processing	CYTOPLASMIQUE		0.057902
D9Q8C4_CORP1	Prokaryotic ubiquitin like protein Pup	2925.27	44.94	9	Post-translational modification, protein turnover, chaperones	Cellular processes and signaling	CYTOPLASMIQUE		0.931781
D9Q8C9_CORP1	RecB family nuclease	478.32	16.98	9	DNA Metabolism: replication, recombination and repair	Information storage and processing	CYTOPLASMIQUE		0.452144
D9Q8E1_CORP1	Aldo keto reductase family oxidoreductase	359.54	16.19	5	General function prediction only	Poorly characterized	CYTOPLASMIQUE		0.093685
D9Q8F8_CORP1	SPFH domain band 7 integral membrane	4629.4	13	9	General function prediction only	Poorly characterized	SECRETED		0.084719
D9Q8G4_CORP1	1 deoxy D xylulose 5 phosphate synthase	329.52	21.63	4	General function prediction only	Poorly characterized	PSE		0.452298
D9Q8L2_CORP1	Coenzyme A biosynthesis bifunctional protein	290.93	7.9	8	Coenzyme metabolism	Metabolism	PSE	X	0.045173
D9Q8P0_CORP1	Zinc metallopeptidase(%)	742.72	29.93	9	General function prediction only	Poorly characterized	PSE		0.839306
D9Q8P8_CORP1	MaoC like dehydratase	4419.19	30.27	7	General function prediction only	Poorly characterized	CYTOPLASMIQUE		0.915700
D9Q8P9_CORP1	CaiB baiF CoA transferase family protein	332.45	16.8	6	General function prediction only	Poorly characterized	CYTOPLASMIQUE		0.155019
D9Q8Q4_CORP1	Unknown function	571.29	38.17	33	Unknown function	Poorly characterized	MEMBRANE		0.975399
D9Q8R7_CORP1	Unknown function	265.14	19.88	23	Unknown function	Poorly characterized	MEMBRANE		0.967719
D9Q8R9_CORP1	8 amino 7 oxononanoate synthase 2 amino	279.2	15.41	6	Coenzyme metabolism	Metabolism	CYTOPLASMIQUE		0.057885
D9Q8U0_CORP1	Unknown function	279.75	91.67	5	Unknown function	Poorly characterized	MEMBRANE		0.943990
D9Q8U5_CORP1	Type III restriction endonuclease	225.03	18.57	6	DNA Metabolism: replication, recombination and repair	Information storage and processing	CYTOPLASMIQUE		0.118075
D9Q908_CORP1	4 phosphopantetheinyl transferase entD	596.26	4.3	4	Inorganic Ion Transport and Metabolism	Metabolism	CYTOPLASMIQUE		0.068009
D9Q914_CORP1	Predicted nucleic acid binding protein	1145.67	16.46	11	General function prediction only	Poorly characterized	CYTOPLASMIQUE		0.065538
D9Q931_CORP1	Cobyric acid synthase	334.67	19.17	4	Coenzyme metabolism	Metabolism	CYTOPLASMIQUE		0.068391
F9Y2Z3_CORP1	Cell wall channel	28499.8	6.69	1	Cell wall/Membrane and Envelope biogenesis	Cellular processes and signaling	CYTOPLASMIQUE		0.046491
I3QZQ7_CORPS	Unknown function	252.62	4.03	7	Unknown function	Poorly characterized	MEMBRANE		0.940182
(%) The ORF that codify these proteins are predicted like pseudogene in 258_equi
(*) ORF predicted only in the genome of 1002_ovis
(a) SecretomeP prediction of non-classical secretion.
(b) Predicted LPXTG cell wall-anchoring motif
