# Supplementary material for: Label-free quantitative proteomics of Corynebacterium pseudotuberculosis isolates reveals differences between Biovars ovis and equi strains
Source: BMC Genomics. 2017 Jun 8;18:451. doi: 10.1186/s12864-017-3835-y (PMC5463331; doi:10.1186/s12864-017-3835-y)
Supplement: Supplementary file 4 — Total list of proteins identified in the exclusive proteome of 258_equi. (XLSX 21 kb) [file 12864_2017_3835_MOESM4_ESM.xlsx]

## Sheet: Supp_Table S.3
Accession	Description	Score	Sequence.Coverage (%)	Number.Peptide	Biological process	Functional Categories	SurfG	Lipoprotein	LPxTG	SecretomeP
D9Q3F5_CORP1	L-asparaginase	559.06	28.49	11	Amino acid transport and metabolism	Metabolism	CYTOPLASMIQUE			0.053779
D9Q6K7_CORP1	Unknown function	163.43	9.41	14	Unknown function	Poorly characterized	PSE			0.519141
D9Q8X2_CORP1	Pyrimidine permease rutG	171.4	4.21	4	Nucleotide metabolism	Metabolism	MEMBRANE			0.971384
I3QUL2_CORPS	Unknown function	3808.17	57.32	7	Adhesion and motility cell	Cellular processes and signaling	CYTOPLASMIQUE			0.854449
I3QUM4_CORPS	CRISPR associated protein*	2168.8	75.1	14	DNA Metabolism: replication, recombination and repair	Information storage and processing	CYTOPLASMIQUE			0.098155
I3QUM5_CORPS	CRISPR associated protein Cas5*	229.75	17.68	9	Transcription: regulation, degradation and RNA processing	Information storage and processing	CYTOPLASMIQUE			0.087692
I3QUS0_CORPS	Unknown function(*)	711.39	74.47	3	Unknown function	Poorly characterized	CYTOPLASMIQUE			0.047569
I3QUS8_CORPS	Putative iron regulated membrane protein	177.67	22.43	17	General function prediction only	Poorly characterized				0.845435
I3QUV0_CORPS	Alpha beta hydrolase family protein	142.09	23.19	4	General function prediction only	Poorly characterized	CYTOPLASMIQUE			0.432538
I3QUW4_CORPS	ABC type metal ion transport system(%)	288.79	28.38	14	Inorganic Ion Transport and Metabolism	Metabolism	SECRETED			0.786622
I3QV09_CORPS	NADPH dependent nitro flavin reductase(%)	516.72	35.82	13	General function prediction only	Poorly characterized	CYTOPLASMIQUE			0.131465
I3QV54_CORPS	Alpha beta hydrolase familya	1724.21	45.36	8	General function prediction only	Poorly characterized	PSE			0.070779
I3QV68_CORPS	OPT family protein	698.62	16.69	8	General function prediction only	Poorly characterized	MEMBRANE			0.970357
I3QVC5_CORPS	Methyltransferase	2611.5	37.42	7	DNA Metabolism: replication, recombination and repair	Information storage and processing	CYTOPLASMIQUE			0.076229
I3QVD0_CORPS	Unknown function (*)	410.62	12.87	2	Unknown function	Poorly characterized	SECRETED			0.943519
I3QVD2_CORPS	1 4 dihydroxy 2 naphthoate octaprenyltr	291.43	9.28	7	Coenzyme metabolism	Metabolism	CYTOPLASMIQUE			0.969559
I3QVE2_CORPS	FAD linked oxidoreductase	151.16	15.53	10	Energy metabolism	Metabolism	CYTOPLASMIQUE			0.162782
I3QVE9_CORPS	Aminopeptidase G (%)	665.08	47.41	25	Amino acid transport and metabolism	Metabolism	CYTOPLASMIQUE			0.083523
I3QVF0_CORPS	Aminopeptidase C	1105.59	54.43	21	Amino acid transport and metabolism	Metabolism	CYTOPLASMIQUE			0.137958
I3QVF7_CORPS	Manganese transport system ATP binding	482.63	20.68	12	Inorganic Ion Transport and Metabolism	Metabolism	PSE			0.050455
I3QVG9_CORPS	Anaerobic ribonucleoside triphosphate	1130.33	45.04	19	DNA Metabolism: replication, recombination and repair	Information storage and processing	CYTOPLASMIQUE			0.394252
I3QVH1_CORPS	30S ribosomal protein S12	488.89	22.77	6	Translation, ribosomal structure and biogenesis	Information storage and processing	CYTOPLASMIQUE			0.423787
I3QVK5_CORPS	Serine transporter	1117.63	20.64	9	Amino acid transport and metabolism	Metabolism	CYTOPLASMIQUE			0.970228
I3QVK6_CORPS	L-serine dehydratase 1	684.84	32.82	15	Amino acid transport and metabolism	Metabolism	CYTOPLASMIQUE			0.053087
I3QVK9_CORPS	Molybdopterin biosynthesis protein MoeB(*)	197.65	14.47	14	Coenzyme metabolism	Metabolism	MEMBRANE			0.078771
I3QVM1_CORPS	Maltose transport system permease protein	431.24	10.47	10	Carbohydrate transport and metabolism	Metabolism	CYTOPLASMIQUE			0.953130
I3QVM9_CORPS	Methionine aminopeptidase(%)	520.38	42.75	11	Amino acid transport and metabolism	Metabolism	CYTOPLASMIQUE			0.056391
I3QVS1_CORPS	Phage shock protein C	1229.88	44	8	General function prediction only	Poorly characterized	PSE			0.883202
I3QVT4_CORPS	Manganese ABC transporter ATP binding protein	400.38	26.67	11	Inorganic Ion Transport and Metabolism	Metabolism	CYTOPLASMIQUE			0.058704
I3QVU8_CORPS	Cystathionine gamma synthase(%)	374.11	34.93	16	Amino acid transport and metabolism	Metabolism	CYTOPLASMIQUE			0.178435
I3QW16_CORPS	Ribosome biogenesis GTPase RsgA	684.55	30.47	10	Translation, ribosomal structure and biogenesis	Information storage and processing	CYTOPLASMIQUE			0.057607
I3QW67_CORPS	Unknown function(*)	9139.87	88.27	13	Unknown function	Poorly characterized	PSE			0.899928
I3QW68_CORPS	Unknown function(%)	482.26	56.35	4	Unknown function	Poorly characterized	CYTOPLASMIQUE			0.914744
I3QWA8_CORPS	Alpha ketoglutarate dependent taurine	345.95	26.87	9	Secondary metabolites biosynthesis, transport and catabolism	Metabolism	CYTOPLASMIQUE			0.239252
I3QWC8_CORPS	Unknown function	387.52	4.97	3	Unknown function	Poorly characterized	MEMBRANE			0.951049
I3QWD1_CORPS	Glutamate ABC transporter domain contain	543.03	36.31	17	Amino acid transport and metabolism	Metabolism	CYTOPLASMIQUE			0.046252
I3QWH2_CORPS	Phosphatase YbjI (%)	95.58	39.09	9	General function prediction only	Poorly characterized	CYTOPLASMIQUE
I3QWN0_CORPS	Phosphonoacetate hydrolase	1016.72	39.29	4	General function prediction only	Poorly characterized	CYTOPLASMIQUE			0.505650
I3QWP3_CORPS	Oligopeptide transport system permease	185.33	20.69	6	Intracellular trafficking secretion and vesicular transport	Cellular processes and signaling	MEMBRANE			0.939265
I3QWU4_CORPS	Unknown function	328.55	52.16	6	DNA Metabolism: replication, recombination and repair	Information storage and processing	PSE			0.702361
I3QWV3_CORPS	Metabolite transport protein yceI	2772.59	38.29	4	General function prediction only	Poorly characterized	CYTOPLASMIQUE			0.677242
I3QWV4_CORPS	Multiple antibiotic resistance protein	545.32	56.12	9	Transcription: regulation, degradation and RNA processing	Information storage and processing	CYTOPLASMIQUE			0.052183
I3QX17_CORPS	Unknown function	323.35	21.04	7	Unknown function	Poorly characterized	SECRETED			0.834502
I3QX19_CORPS	Dihydroxy acid dehydratase (%)	298.72	16.75	15	Amino acid transport and metabolism	Metabolism	CYTOPLASMIQUE			0.071660
I3QX22_CORPS	Acetolactate synthase(%)	1738.91	49.22	22	Amino acid transport and metabolism	Metabolism	CYTOPLASMIQUE			0.084325
I3QX23_CORPS	Acetolactate synthase 3 regulatory	3053.55	57.75	10	Amino acid transport and metabolism	Metabolism	CYTOPLASMIQUE			0.026337
I3QX59_CORPS	ABC transporter domain containing protein	700.45	16.2	7	Intracellular trafficking secretion and vesicular transport	Cellular processes and signaling	MEMBRANE			0.950417
I3QX75_CORPS	Coenzyme PQQ synthesis protein E	270.39	29.94	17	Inorganic Ion Transport and Metabolism	Metabolism	CYTOPLASMIQUE			0.267767
I3QX90_CORPS	Arginine biosynthesis bifunctional protein	141.98	11.66	13	Amino acid transport and metabolism	Metabolism	CYTOPLASMIQUE			0.097899
I3QX92_CORPS	Acetylornithine aminotransferase	445.22	31.73	11	Amino acid transport and metabolism	Metabolism	CYTOPLASMIQUE			0.059029
I3QXB6_CORPS	ATP dependent dethiobiotin synthetase B	1480.22	61.72	10	Coenzyme metabolism	Metabolism	CYTOPLASMIQUE			0.038633
I3QXB7_CORPS	Segregation and condensation protein B	195.63	28.99	9	Cell division and cellular cycle	Cellular processes and signaling	CYTOPLASMIQUE			0.047191
I3QXC3_CORPS	Unknown function	213.69	14.25	10	Unknown function	Poorly characterized	CYTOPLASMIQUE			0.915495
I3QXG8_CORPS	Sec-independent protein translocase protein TatA	5028.67	44.57	1	Intracellular trafficking secretion and vesicular transport	Cellular processes and signaling	MEMBRANE			0.954701
I3QXN2_CORPS	Nod factor export ATP binding protein I	518.89	42.98	14	Energy metabolism	Metabolism	CYTOPLASMIQUE			0.099235
I3QXT9_CORPS	SNF2 family DNA RNA helicase	148.38	19.24	34	DNA Metabolism: replication, recombination and repair	Information storage and processing	CYTOPLASMIQUE			0.057333
I3QXU0_CORPS	Uncharacterized protein yhgE	220.45	29.07	22	General function prediction only	Poorly characterized	CYTOPLASMIQUE			0.684164
I3QXZ3_CORPS	Inositol 1 monophosphatase (%)	243.44	26.01	11	Carbohydrate transport and metabolism	Metabolism	CYTOPLASMIQUE			0.031245
I3QXZ6_CORPS	Unknown function	260.7	4.62	1	Unknown function	Poorly characterized	MEMBRANE			0.969205
I3QY00_CORPS	Methyltransferase	262.44	37.01	18	Transcription: regulation, degradation and RNA processing	Information storage and processing	CYTOPLASMIQUE			0.069437
I3QY19_CORPS	Glycerol 3 phosphate regulon repressor	908.81	43.07	12	Transcription: regulation, degradation and RNA processing	Information storage and processing	CYTOPLASMIQUE			0.063015
I3QY33_CORPS	Unknown function(%)	187.76	7.94	4	General function prediction only	Poorly characterized	CYTOPLASMIQUE			0.350148
I3QY74_CORPS	CobW HypB UreG nucleotide binding domain	23873	79.79	27	Coenzyme metabolism	Metabolism	CYTOPLASMIQUE			0.061629
I3QY94_CORPS	Unknown function	4452.88	39.01	3	Unknown function	Poorly characterized	MEMBRANE			0.955814
I3QYA8_CORPS	PTS system mannose specific EIIBCA component	252.25	16.64	17	Carbohydrate transport and metabolism	Metabolism	PSE			0.875507
I3QYB8_CORPS	Unknown function(%)	1324.76	41.08	41	Unknown function	Poorly characterized	CYTOPLASMIQUE			0.058796
I3QYC7_CORPS	Unknown function(%)	444.06	22.16	6	Coenzyme metabolism	Metabolism	CYTOPLASMIQUE			0.410873
I3QYD1_CORPS	Galactose 1 phosphate uridylyltransferase	235.24	13.28	16	Carbohydrate transport and metabolism	Metabolism	CYTOPLASMIQUE			0.217425
I3QYN2_CORPS	Octanoyltransferase	1135.03	37.71	9	Coenzyme metabolism	Metabolism	CYTOPLASMIQUE			0.081908
I3QYP0_CORPS	Cell surface hemin receptor	168.46	15.3	19	Inorganic Ion Transport and Metabolism	Metabolism	PSE			0.915499
I3QYR9_CORPS	Alpha beta hydrolase (%)	354.72	38.16	8	General function prediction only	Poorly characterized	CYTOPLASMIQUE			0.038106
I3QYU1_CORPS	Unknown function	460.28	21.4	9	Unknown function	Poorly characterized	CYTOPLASMIQUE			0.856775
I3QYW5_CORPS	ABC transporter ATP binding protein (%)	384.12	15.45	18	Intracellular trafficking secretion and vesicular transport	Cellular processes and signaling	PSE			0.525005
I3QYW6_CORPS	Branched chain amino acid uptake carried	162.95	4.56	4	Amino acid transport and metabolism	Metabolism	MEMBRANE			0.972103
I3QYY1_CORPS	ABC transporter substrate-binding protein (%)	3351.85	64.74	24	Intracellular trafficking secretion and vesicular transport	Cellular processes and signaling	PSE	X		0.163193
I3QZ67_CORPS	Holo acyl carrier protein synthase	191.59	26.87	4	Lipid transport and metabolism	Metabolism	CYTOPLASMIQUE			0.030411
I3QZ69_CORPS	Unknown function	756.51	21.95	1	Unknown function	Poorly characterized	CYTOPLASMIQUE			0.326332
I3QZ75_CORPS	Unknown function	1219.57	70.95	10	Unknown function	Poorly characterized	MEMBRANE			0.971562
I3QZ76_CORPS	Unknown function	246.23	5.88	4	Unknown function	Poorly characterized	MEMBRANE			0.973690
I3QZ89_CORPS	CRISPR-associated protein(%)	1145.94	51.84	11	DNA Metabolism: replication, recombination and repair	Information storage and processing	CYTOPLASMIQUE			0.279476
I3QZA9_CORPS	HTH type transcriptional regulator CmtR	1260.49	52.02	5	Transcription: regulation, degradation and RNA processing	Information storage and processing	CYTOPLASMIQUE			0.058524
I3QZI5_CORPS	Trehalose 6 phosphate phosphatase	1049.36	41.22	11	Carbohydrate transport and metabolism	Metabolism	CYTOPLASMIQUE			0.060473
I3QZK8_CORPS	SPFH domain Band 7 family protein	717.2	56.05	14	Cell wall/Membrane and Envelope biogenesis	Cellular processes and signaling	CYTOPLASMIQUE			0.210508
I3QZL5_CORPS	Unknown function	343.61	26.57	4	Unknown function	Poorly characterized	MEMBRANE			0.027899
I3QZQ9_CORPS	Serine threonine protein kinase PknG	276.28	18.02	27	Signal transduction mechanisms	Cellular processes and signaling	CYTOPLASMIQUE			0.080215
I3QZR6_CORPS	Disulfide bond formation protein DsbB(%)	3764.36	55.78	29	Post-translational modification, protein turnover, chaperones	Cellular processes and signaling	PSE			0.735606
I3QZW2_CORPS	UPF0012 hydrolase	447.63	43.16	14	Energy metabolism	Metabolism	CYTOPLASMIQUE			0.058117
I3QZW6_CORPS	Aldehyde dehydrogenase (%)	103.47	29.97	19	Energy metabolism	Metabolism	CYTOPLASMIQUE
I3QZX3_CORPS	Unknown function(%)	1135.85	43.71	71	Unknown function	Poorly characterized	PSE		X	0.886547
I3QZX7_CORPS	Oligopeptide ABC transporter ATP binding	4516.08	52.19	8	Intracellular trafficking secretion and vesicular transport	Cellular processes and signaling	CYTOPLASMIQUE			0.050608
I3QZX8_CORPS	Oligopeptide transport system permease	1417.47	40.5	19	Intracellular trafficking secretion and vesicular transport	Cellular processes and signaling				0.299126
I3QZY0_CORPS	Oligopeptide binding protein oppA(%)	89.86	79.98	37	Intracellular trafficking secretion and vesicular transport	Cellular processes and signaling	SECRETED
I3R085_CORPS	Unknown function	930.32	16.81	2	Unknown function	Poorly characterized	MEMBRANE			0.967190
I3R0B9_CORPS	Carbohydrate kinase	542.55	48	18	Signal transduction mechanisms	Cellular processes and signaling	MEMBRANE			0.041271
I3R0F0_CORPS	Unknown function(%)	2041.65	63.41	16	Unknown function	Poorly characterized	CYTOPLASMIQUE			0.048393
I3R0F3_CORPS	Phytoene synthase	301.99	13.85	14	General function prediction only	Poorly characterized	CYTOPLASMIQUE			0.079833
(%) The ORF that codify these proteins are predicted like pseudogene in 1002_ovis
(&) ORF predicted only in the genome of 258_equi
(a) SecretomeP prediction of non-classical secretion.
(b) Predicted LPXTG cell wall-anchoring motif
