# Supplementary material for: Label-free quantitative proteomics of Corynebacterium pseudotuberculosis isolates reveals differences between Biovars ovis and equi strains
Source: BMC Genomics. 2017 Jun 8;18:451. doi: 10.1186/s12864-017-3835-y (PMC5463331; doi:10.1186/s12864-017-3835-y)
Supplement: Supplementary file 11 — Proteins identified in 1002_ovis by Proteogenomics. (XLSX 216 kb) [file 12864_2017_3835_MOESM11_ESM.xlsx]

## Sheet: Supp_Table S.4
protein.key	protein.Entry	protein.Accession	protein.Description	protein.dataBaseType	protein.score	protein.falsePositiveRate	protein.avgMass	protein.MatchedProducts	protein.matchedPeptides	protein.digestPeps	protein.seqCover(%)	protein.MatchedPeptideIntenSum	protein.top3MatchedPeptideIntenSum	protein.MatchedProductIntenSum	protein.fmolOnColumn	protein.ngramOnColumn	protein.AutoCurate	protein.Key_ForHomologs	protein.SumForTotalProteins	peptide.Rank	peptide.Pass	peptide.matchType	peptide.modification	peptide.mhp	peptide.seq	peptide.OriginatingSeq	peptide.seqStart	peptide.seqLength	peptide.pI	peptide.componentID	peptide.MatchedProducts	peptide.UniqueProducts	peptide.ConsectiveMatchedProducts	peptide.ComplementaryMatchedProducts	peptide.rawScore	peptide.score	peptide.(X)-P Bond	peptide.MatchedProductsSumInten	peptide.MatchedProductsTheoretical	peptide.MatchedProductsString	peptide.ModelRT	peptide.Volume	peptide.CSA	peptide.ModelDrift	peptide.RelIntensity	peptide.AutoCurate	precursor.leID	precursor.mhp	precursor.mhpCal
778	I3QZ26	I3QZ26_CORPS	Aminopeptidase N	Regular	126.146	1.39	96710.3	22	14	63	10.79	115848	8120	25215			Yellow		1	1	Pass1	PepFrag1	None	1136.56	EAGDTFIDLR	EAGDTFIDLR	47	10	3.7	30313	5	5	2	1	1872.37	5.3733		374	2	b2b4y4y5y6y8	21.5987	1030	123.306	83.3061	0.0253	Yellow	21046	1136.56	1136.56
778	I3QZ26	I3QZ26_CORPS	Aminopeptidase N	Regular	126.146	1.39	96710.3	22	14	63	10.79	115848	8120	25215			Yellow		0	2	Pass1	PepFrag1	None	1446.72	SSINLTQAEAEQR	SSINLTQAEAEQR	1	13	4.26	30316	2	2	0	0	2664.98	5.5266		775	2.1	y8y13	17.3883	1311	144.82	104.82	0.0229	Yellow	4138	1446.72	1446.72
778	I3QZ26	I3QZ26_CORPS	Aminopeptidase N	Regular	126.146	1.39	96710.3	22	14	63	10.79	115848	8120	25215			Yellow		0	3	Pass1	PepFrag1	Carbamidomethyl+C(15)	2764.36	GLTPGQHSLSVTASCLYSHTGQGLHR	GLTPGQHSLSVTASCLYSHTGQGLHR	92	26	8.9	30315	2	2	0	0	1094.07	5.1399	Identified	442	2.6	y23y26y26*	19.4437	2478	221.391	70.6956	0.0219	Yellow	61290	2764.37	2764.36
778	I3QZ26	I3QZ26_CORPS	Aminopeptidase N	Regular	126.146	1.39	96710.3	22	14	63	10.79	115848	8120	25215			Yellow		0	4	Pass1	PepFrag1	None	4048.88	SWAYHQDQLPSTHPITADASDIETVEQNFDGITYAK	SWAYHQDQLPSTHPITADASDIETVEQNFDGITYAK	370	36	3.99	30317	2	2	0	0	507.959	4.8067	Missing	747	2.5	b25y6y36	29.349	3659	287.079	103.539	0.0135	Red	32435	4048.9	4048.88
778	I3QZ26	I3QZ26_CORPS	Aminopeptidase N	Regular	126.146	1.39	96710.3	22	14	63	10.79	115848	8120	25215			Yellow		0	5	Pass1	PepFrag1	None	1077.61	NTLSNLFLR	NTLSNLFLR	767	9	11.05	30314	1	1	0	0	205.166	4.413		121	1.2	y7	23.6709	1013	121.946	81.9455	0.0077	Red	51878	1077.61	1077.61
778	I3QZ26	I3QZ26_CORPS	Aminopeptidase N	Regular	126.146	1.39	96710.3	22	14	63	10.79	115848	8120	25215			Yellow		0	6	Pass2	PepFrag2	None	2221	QGFTFYHENFGMAYPFHK	QGFTFYHENFGMAYPFHK	254	18	7.83	30326	2	2	0	0	66.2837	3.9223	Missing	16582	8.2	b18y14*y18	26.632	1982	190.764	150.764	0.7099	Red	64906	2220.98	2220.97
778	I3QZ26	I3QZ26_CORPS	Aminopeptidase N	Regular	126.146	1.39	96710.3	22	14	63	10.79	115848	8120	25215			Yellow		0	7	Pass2	PepFrag2	None	1550.81	VITNAYAEVTAVGDK	VITNAYAEVTAVGDK	165	15	4.07	30325	1	1	0	0	103.889	4.1174		80	3.1	b5	21.2926	1446	154.598	114.598	0.0594	Red	54724	1550.79	1550.78
778	I3QZ26	I3QZ26_CORPS	Aminopeptidase N	Regular	126.146	1.39	96710.3	22	14	63	10.79	115848	8120	25215			Yellow		0	8	Pass2	PepFrag2	None	2607.2	YDQIFVPEFNMGAMENAGAVTFR	YDQIFVPEFNMGAMENAGAVTFR	272	23	3.83	30324	1	1	0	0	139.897	4.2467	Missing	3662	3.4	y21*y23	38.7312	2371	214.971	103.314	0.0511	Red	44643	2607.22	2607.21
778	I3QZ26	I3QZ26_CORPS	Aminopeptidase N	Regular	126.146	1.39	96710.3	22	14	63	10.79	115848	8120	25215			Yellow		0	9	Pass2	PepFrag2	None	2607.28	DAATEFAAIVSGDSSLPGLTVDSDLR	DAATEFAAIVSGDSSLPGLTVDSDLR	679	26	3.37	30318	1	1	0	0	75.2646	3.9775	Missing	82	3.1	b8	36.1017	2394	216.359	104.24	0.0355	Red	44647	2607.28	2607.27
778	I3QZ26	I3QZ26_CORPS	Aminopeptidase N	Regular	126.146	1.39	96710.3	22	14	63	10.79	115848	8120	25215			Yellow		0	10	Pass2	MissedCleavage	None	2174.18	GAQFETEIAVLERILSQAAK	GAQFETEIAVLERILSQAAK	608	20	4.56	30320	0	0	0	0	78.6574	3.9966		121	2	b10	31.28	2056	195.483	155.483	0.0134	Red	58699	2174.21	2174.2
778	I3QZ26	I3QZ26_CORPS	Aminopeptidase N	Regular	126.146	1.39	96710.3	22	14	63	10.79	115848	8120	25215			Yellow		0	11	Pass2	MissedCleavage	None	2060.03	KHFANHAFANATFDDLLK	KHFANHAFANATFDDLLK	428	18	7.94	30319	2	2	0	0	157.105	4.2971		151	1.7	b7y18	23.5188	1894	185.074	83.3829	0.0092	Red	58059	2060.06	2060.06
778	I3QZ26	I3QZ26_CORPS	Aminopeptidase N	Regular	126.146	1.39	96710.3	22	14	63	10.79	115848	8120	25215			Yellow		0	12	Pass2	VarMod	Carbamidomethyl+C(7);Phosphoryl+STY(*)	1641.69	VYLYTQCETADAK	VYLYTQCETADAK	126	13	4.07	30321	2	2	0	0	207.558	4.418		1107	1.7	y6y8y13	17.8552	1366	148.842	108.842	0.0137	Red	4610	1641.69	1641.69
778	I3QZ26	I3QZ26_CORPS	Aminopeptidase N	Regular	126.146	1.39	96710.3	22	14	63	10.79	115848	8120	25215			Yellow		0	13	Pass2	VarMod	Oxidation+M(14)	3578.62	YDQIFVPEFNMGAMENAGAVTFRDEYVFSSK	YDQIFVPEFNMGAMENAGAVTFRDEYVFSSK	272	31	3.92	30323	0	0	0	0	124.653	4.1966	Missing	247	2	y7y14	38.1232	3233	264.34	136.227	0.009	Red	63325	3578.63	3578.63
778	I3QZ26	I3QZ26_CORPS	Aminopeptidase N	Regular	126.146	1.39	96710.3	22	14	63	10.79	115848	8120	25215			Yellow		0	14	Pass2	VarMod	Phosphoryl+STY(1)	1535.73	SLAPHLDADTLFR	SLAPHLDADTLFR	238	13	5.1	30322	1	1	0	0	91.9201	4.0643	Missing	724	1.4	y8y11y13	23.5952	1345	147.313	107.313	0.0075	Red	39724	1535.74	1535.73
778	I3QZ26	I3QZ26_CORPS	Aminopeptidase N	Regular	301.093	0.29	96710.3	30	21	63	12.86	56571	18616	13979			Green		1	1	Pass1	PepFrag1	None	4048.88	SWAYHQDQLPSTHPITADASDIETVEQNFDGITYAK	SWAYHQDQLPSTHPITADASDIETVEQNFDGITYAK	370	36	3.99	29372	3	3	1	0	3513.68	6.0245	Identified	895	4.4	b9b22b23y36*	28.9345	3659	287.079	103.539	0.1369	Green	53053	4048.89	4048.87
778	I3QZ26	I3QZ26_CORPS	Aminopeptidase N	Regular	301.093	0.29	96710.3	30	21	63	12.86	56571	18616	13979			Green		0	2	Pass1	PepFrag1	None	1147.66	ARDFVTLVAR	ARDFVTLVAR	598	10	10.89	29374	1	1	0	0	132.165	4.5998		1688	2.6	b6y10	19.5233	1083	127.501	87.5005	0.116	Red	29272	1147.67	1147.66
778	I3QZ26	I3QZ26_CORPS	Aminopeptidase N	Regular	301.093	0.29	96710.3	30	21	63	12.86	56571	18616	13979			Green		0	3	Pass1	PepFrag1	None	1136.56	EAGDTFIDLR	EAGDTFIDLR	47	10	3.7	29369	4	4	0	0	1955.29	5.7699		855	2.2	y3y5y8y10	21.1938	1030	123.306	83.3061	0.0762	Yellow	25156	1136.57	1136.56
778	I3QZ26	I3QZ26_CORPS	Aminopeptidase N	Regular	301.093	0.29	96710.3	30	21	63	12.86	56571	18616	13979			Green		0	4	Pass1	PepFrag1	Carbamidomethyl+C(15)	2764.36	GLTPGQHSLSVTASCLYSHTGQGLHR	GLTPGQHSLSVTASCLYSHTGQGLHR	92	26	8.9	29371	3	3	0	0	1872.18	5.751	Identified	1121	3.1	b26y23y26	19.1692	2478	221.391	70.6956	0.0678	Yellow	68309	2764.37	2764.36
778	I3QZ26	I3QZ26_CORPS	Aminopeptidase N	Regular	301.093	0.29	96710.3	30	21	63	12.86	56571	18616	13979			Green		0	5	Pass1	PepFrag1	None	1446.72	SSINLTQAEAEQR	SSINLTQAEAEQR	1	13	4.26	29368	4	4	1	0	2740.94	5.9166		1022	2.2	y7y8y10y13	17.0893	1311	144.82	104.82	0.0532	Green	4463	1446.72	1446.72
778	I3QZ26	I3QZ26_CORPS	Aminopeptidase N	Regular	301.093	0.29	96710.3	30	21	63	12.86	56571	18616	13979			Green		0	6	Pass1	PepFrag1	None	1931.94	HFANHAFANATFDDLLK	HFANHAFANATFDDLLK	429	17	6.02	29370	1	1	0	0	468.442	5.1494		2381	2.4	b6*y17	25.9656	1759	176.172	136.172	0.0512	Yellow	47623	1931.95	1931.94
778	I3QZ26	I3QZ26_CORPS	Aminopeptidase N	Regular	301.093	0.29	96710.3	30	21	63	12.86	56571	18616	13979			Green		0	7	Pass2	PepFrag2	None	1389.68	DLSQWADQWLK	DLSQWADQWLK	454	11	3.88	29384	0	0	0	0	86.3456	4.4149		436	2.7	b7*b8*	24.8945	1259	140.965	100.965	0.1197	Red	30730	1389.66	1389.65
778	I3QZ26	I3QZ26_CORPS	Aminopeptidase N	Regular	301.093	0.29	96710.3	30	21	63	12.86	56571	18616	13979			Green		0	8	Pass2	PepFrag2	None	1455.76	SLAPHLDADTLFR	SLAPHLDADTLFR	238	13	5.1	29388	0	0	0	0	50.5491	4.1824	Missing	74	1.9	y7	23.2897	1345	147.313	107.313	0.0377	Red	39176	1455.73	1455.72
778	I3QZ26	I3QZ26_CORPS	Aminopeptidase N	Regular	301.093	0.29	96710.3	30	21	63	12.86	56571	18616	13979			Green		0	9	Pass2	PepFrag2	None	1077.61	NTLSNLFLR	NTLSNLFLR	767	9	11.05	29386	2	2	0	0	133.953	4.6057		334	1.6	b7y9	23.6835	1013	121.946	81.9455	0.0339	Red	74044	1077.59	1077.59
778	I3QZ26	I3QZ26_CORPS	Aminopeptidase N	Regular	301.093	0.29	96710.3	30	21	63	12.86	56571	18616	13979			Green		0	10	Pass2	PepFrag2	None	1577.76	MSSINLTQAEAEQR	MSSINLTQAEAEQR	0	14	4.26	29385	2	2	0	0	172.485	4.7155		1019	1.7	y4y5y6y9y14	20.092	1435	153.813	113.813	0.0249	Red	10554	1577.78	1577.78
778	I3QZ26	I3QZ26_CORPS	Aminopeptidase N	Regular	301.093	0.29	96710.3	30	21	63	12.86	56571	18616	13979			Green		0	11	Pass2	PepFrag2	None	2237.06	AFEEASGRDLSQWADQWLK	AFEEASGRDLSQWADQWLK	446	19	4.06	29373	1	1	0	0	82.3654	4.3944		192	1.8	b7y7*	27.8467	2015	192.875	88.5835	0.0223	Red	49033	2237.06	2237.05
778	I3QZ26	I3QZ26_CORPS	Aminopeptidase N	Regular	301.093	0.29	96710.3	30	21	63	12.86	56571	18616	13979			Green		0	12	Pass2	PepFrag2	Carbamidomethyl+C(34)	5913.88	FEIDIDGAYTPVPDALGLEQADLILVNDDDLTYCLMQLDPHSLDFIIHNIDK	FEIDIDGAYTPVPDALGLEQADLILVNDDDLTYCLMQLDPHSLDFIIHNIDK	522	52	3.45	29380	0	0	0	0	139.962	4.6247	Missing	84	2.5	y28*	37.0088	5453	374.556	109.822	0.0201	Red	37798	5913.73	5913.72
778	I3QZ26	I3QZ26_CORPS	Aminopeptidase N	Regular	301.093	0.29	96710.3	30	21	63	12.86	56571	18616	13979			Green		0	13	Pass2	PepFrag2	None	1761.98	QLQAFVGREAFLAGVR	QLQAFVGREAFLAGVR	412	16	10.89	29381	1	1	0	0	122.761	4.5678		81	1.6	b6	29.9998	1658	169.362	129.362	0.019	Red	32816	1761.96	1761.95
778	I3QZ26	I3QZ26_CORPS	Aminopeptidase N	Regular	301.093	0.29	96710.3	30	21	63	12.86	56571	18616	13979			Green		0	14	Pass2	PepFrag2	None	1466.74	AKEEVFAEVTDTK	AKEEVFAEVTDTK	754	13	4.16	29382	2	2	1	0	119.585	4.5564		163	1.4	b8b9	16.6114	1353	147.897	107.897	0.0163	Red	31253	1466.72	1466.71
778	I3QZ26	I3QZ26_CORPS	Aminopeptidase N	Regular	301.093	0.29	96710.3	30	21	63	12.86	56571	18616	13979			Green		0	15	Pass2	PepFrag2	None	3562.63	YDQIFVPEFNMGAMENAGAVTFRDEYVFSSK	YDQIFVPEFNMGAMENAGAVTFRDEYVFSSK	272	31	3.92	29383	0	0	0	0	114.027	4.5357	Missing	138	1.9	b8*	38.1425	3233	264.34	136.227	0.0159	Red	37202	3562.71	3562.71
778	I3QZ26	I3QZ26_CORPS	Aminopeptidase N	Regular	301.093	0.29	96710.3	30	21	63	12.86	56571	18616	13979			Green		0	16	Pass2	PepFrag2	None	2607.28	DAATEFAAIVSGDSSLPGLTVDSDLR	DAATEFAAIVSGDSSLPGLTVDSDLR	679	26	3.37	29387	1	1	0	0	57.2728	4.2367	Missing	51	1.7	y4	36.1814	2394	216.359	104.24	0.0133	Red	35877	2607.23	2607.23
778	I3QZ26	I3QZ26_CORPS	Aminopeptidase N	Regular	301.093	0.29	96710.3	30	21	63	12.86	56571	18616	13979			Green		0	17	Pass2	MissedCleavage	None	2174.18	GAQFETEIAVLERILSQAAK	GAQFETEIAVLERILSQAAK	608	20	4.56	29378	2	2	0	0	306.55	4.9652		1559	2.4	b4y20	32.0454	2056	195.483	155.483	0.0469	Red	65560	2174.21	2174.2
778	I3QZ26	I3QZ26_CORPS	Aminopeptidase N	Regular	301.093	0.29	96710.3	30	21	63	12.86	56571	18616	13979			Green		0	18	Pass2	MissedCleavage	None	2309.19	SRILDVHHYDIALDLTQGDK	SRILDVHHYDIALDLTQGDK	14	20	5.1	29375	1	1	0	0	223.412	4.8278		264	2.3	y14	23.0181	2144	201.022	94.0144	0.0384	Red	74102	2309.19	2309.18
778	I3QZ26	I3QZ26_CORPS	Aminopeptidase N	Regular	301.093	0.29	96710.3	30	21	63	12.86	56571	18616	13979			Green		0	19	Pass2	MissedCleavage	Carbamidomethyl+C(2)	2577.19	RCDTVLHEMAHMWFGDLVTMK	RCDTVLHEMAHMWFGDLVTMK	311	21	6.02	29377	1	1	0	0	135.013	4.6091		663	2.2	y8y21	30.6416	2325	212.182	101.455	0.0346	Red	22961	2577.17	2577.16
778	I3QZ26	I3QZ26_CORPS	Aminopeptidase N	Regular	301.093	0.29	96710.3	30	21	63	12.86	56571	18616	13979			Green		0	20	Pass2	MissedCleavage	Carbamidomethyl+C(15)	3764.82	GLTPGQHSLSVTASCLYSHTGQGLHRFIDPEDQR	GLTPGQHSLSVTASCLYSHTGQGLHRFIDPEDQR	92	34	6.31	29376	0	0	0	0	77.7746	4.3695	Missing	103	2.2	b13	23.3436	3380	272.294	141.529	0.0212	Red	70724	3764.84	3764.83
778	I3QZ26	I3QZ26_CORPS	Aminopeptidase N	Regular	301.093	0.29	96710.3	30	21	63	12.86	56571	18616	13979			Green		0	21	Pass2	VarMod	Carbamidomethyl+C(1);Oxidation+M(11)	2437.08	CDTVLHEMAHMWFGDLVTMK	CDTVLHEMAHMWFGDLVTMK	312	20	5.11	29379	0	0	0	0	136.898	4.6151		761	1.8	y3y12	33.5359	2177	203.079	95.3861	0.0205	Red	22720	2437.08	2437.07
778	I3QZ26	I3QZ26_CORPS	Aminopeptidase N	Regular	301.093	0.29	96710.3	30	21	63	12.86	56571	18616	13979			Green		0	22	Pass2	InSource	Carbamidomethyl+C(12);Carbamidomethyl+C(12)	2493.21	PGQHSLSVTASCLYSHTGQGLHR	GLTPGQHSLSVTASCLYSHTGQGLHR	95	23	8.9	29371	1	1	0	0	294.496	0	Identified	95	0	y23	19.1692	2213	205.312	62.6559	0.0139	Yellow	67243	2493.22	2493.21
778	I3QZ26	I3QZ26_CORPS	Aminopeptidase N	Regular	359.771	0.2	96710.3	32	18	63	21.24	65735	24170	16283			Green		1	1	Pass1	PepFrag1	Carbamidomethyl+C(3)	1511.68	TLCWSAAWEMTR	TLCWSAAWEMTR	581	12	6.29	29137	0	0	0	0	186.857	4.8275		101	3.7	y9	25.1673	1310	144.746	104.746	0.2093	Red	32833	1511.68	1511.68
778	I3QZ26	I3QZ26_CORPS	Aminopeptidase N	Regular	359.771	0.2	96710.3	32	18	63	21.24	65735	24170	16283			Green		0	2	Pass1	PepFrag1	None	2607.2	YDQIFVPEFNMGAMENAGAVTFR	YDQIFVPEFNMGAMENAGAVTFR	272	23	3.83	29134	3	3	0	0	1227.1	5.6449	Missing	3619	3.5	b8y11y23	39.7005	2371	214.971	103.314	0.0951	Yellow	52085	2607.22	2607.21
778	I3QZ26	I3QZ26_CORPS	Aminopeptidase N	Regular	359.771	0.2	96710.3	32	18	63	21.24	65735	24170	16283			Green		0	3	Pass1	PepFrag1	None	1136.56	EAGDTFIDLR	EAGDTFIDLR	47	10	3.7	29132	7	7	3	0	6877.43	6.3935		1607	2.2	b4b5b7y1y3y4y5y6y8y10	20.895	1030	123.306	83.3061	0.0633	Green	26367	1136.56	1136.56
778	I3QZ26	I3QZ26_CORPS	Aminopeptidase N	Regular	359.771	0.2	96710.3	32	18	63	21.24	65735	24170	16283			Green		0	4	Pass1	PepFrag1	Carbamidomethyl+C(15)	2764.36	GLTPGQHSLSVTASCLYSHTGQGLHR	GLTPGQHSLSVTASCLYSHTGQGLHR	92	26	8.9	29135	3	3	0	0	1961.81	5.8487	Identified	873	2.9	b26y23y26	19.5276	2478	221.391	70.6956	0.049	Green	69866	2764.37	2764.36
778	I3QZ26	I3QZ26_CORPS	Aminopeptidase N	Regular	359.771	0.2	96710.3	32	18	63	21.24	65735	24170	16283			Green		0	5	Pass1	PepFrag1	None	1446.72	SSINLTQAEAEQR	SSINLTQAEAEQR	1	13	4.26	29130	4	4	3	0	2162.55	5.891		458	2.2	y7y8y9y10	17.5906	1311	144.82	104.82	0.0468	Green	4612	1446.72	1446.72
778	I3QZ26	I3QZ26_CORPS	Aminopeptidase N	Regular	359.771	0.2	96710.3	32	18	63	21.24	65735	24170	16283			Green		0	6	Pass1	PepFrag1	None	4048.88	SWAYHQDQLPSTHPITADASDIETVEQNFDGITYAK	SWAYHQDQLPSTHPITADASDIETVEQNFDGITYAK	370	36	3.99	29133	3	3	0	0	2001.83	5.8575	Missing	1071	2.6	b21b25y11y36	29.0521	3659	287.079	103.539	0.0282	Green	39070	4048.89	4048.87
778	I3QZ26	I3QZ26_CORPS	Aminopeptidase N	Regular	359.771	0.2	96710.3	32	18	63	21.24	65735	24170	16283			Green		0	7	Pass1	PepFrag1	Carbamidomethyl+C(7)	1561.72	VYLYTQCETADAK	VYLYTQCETADAK	126	13	4.07	29131	3	3	1	0	2351.14	5.9273		563	1.6	y9y10y13	17.3191	1366	148.842	108.842	0.0213	Green	20615	1561.73	1561.72
778	I3QZ26	I3QZ26_CORPS	Aminopeptidase N	Regular	359.771	0.2	96710.3	32	18	63	21.24	65735	24170	16283			Green		0	8	Pass1	PepFrag1	None	1019.48	FIDPEDQR	FIDPEDQR	118	8	3.7	29129	2	2	1	0	588.446	5.3257	Identified	292	1.3	b4y5y6	11.0247	902	112.866	72.8662	0.0185	Yellow	3709	1019.49	1019.48
778	I3QZ26	I3QZ26_CORPS	Aminopeptidase N	Regular	359.771	0.2	96710.3	32	18	63	21.24	65735	24170	16283			Green		0	9	Pass1	PepFrag1	None	2607.28	DAATEFAAIVSGDSSLPGLTVDSDLR	DAATEFAAIVSGDSSLPGLTVDSDLR	679	26	3.37	29138	2	2	0	0	188.666	4.8317	Missing	364	2	b9b23	36.5392	2394	216.359	104.24	0.0184	Red	52091	2607.29	2607.28
778	I3QZ26	I3QZ26_CORPS	Aminopeptidase N	Regular	359.771	0.2	96710.3	32	18	63	21.24	65735	24170	16283			Green		0	10	Pass1	PepFrag1	None	1151.62	ALQLREVDAH	ALQLREVDAH	861	10	5.22	29139	2	2	0	0	615.365	5.3452		646	1.4	b7y10	14.3918	1067	126.242	86.2416	0.0166	Yellow	30560	1151.62	1151.62
778	I3QZ26	I3QZ26_CORPS	Aminopeptidase N	Regular	359.771	0.2	96710.3	32	18	63	21.24	65735	24170	16283			Green		0	11	Pass2	PepFrag2	None	1455.76	SLAPHLDADTLFR	SLAPHLDADTLFR	238	13	5.1	29145	0	0	0	0	58.2277	4.3212	Missing	81	3.4	y9	23.2459	1345	147.313	107.313	0.1553	Red	19947	1455.72	1455.72
778	I3QZ26	I3QZ26_CORPS	Aminopeptidase N	Regular	359.771	0.2	96710.3	32	18	63	21.24	65735	24170	16283			Green		0	12	Pass2	PepFrag2	None	974.447	DEYVFSSK	DEYVFSSK	295	8	4.07	29136	1	1	0	0	691.973	5.3961		3977	2.8	y4y8	13.5944	862	109.504	69.5043	0.1507	Yellow	2312	974.449	974.445
778	I3QZ26	I3QZ26_CORPS	Aminopeptidase N	Regular	359.771	0.2	96710.3	32	18	63	21.24	65735	24170	16283			Green		0	13	Pass2	PepFrag2	None	2221	QGFTFYHENFGMAYPFHK	QGFTFYHENFGMAYPFHK	254	18	7.83	29146	0	0	0	0	52.1201	4.273	Missing	52	2	b13	26.387	1982	190.764	150.764	0.027	Red	26678	2220.98	2220.97
778	I3QZ26	I3QZ26_CORPS	Aminopeptidase N	Regular	359.771	0.2	96710.3	32	18	63	21.24	65735	24170	16283			Green		0	14	Pass2	PepFrag2	None	1931.94	HFANHAFANATFDDLLK	HFANHAFANATFDDLLK	429	17	6.02	29142	1	1	0	0	127.106	4.6602		939	2	y5y17	26.0786	1759	176.172	136.172	0.0264	Red	35048	1931.91	1931.9
778	I3QZ26	I3QZ26_CORPS	Aminopeptidase N	Regular	359.771	0.2	96710.3	32	18	63	21.24	65735	24170	16283			Green		0	15	Pass2	PepFrag2	Carbamidomethyl+C(34)	5913.88	FEIDIDGAYTPVPDALGLEQADLILVNDDDLTYCLMQLDPHSLDFIIHNIDK	FEIDIDGAYTPVPDALGLEQADLILVNDDDLTYCLMQLDPHSLDFIIHNIDK	522	52	3.45	29143	0	0	0	0	126.3	4.6574	Missing	178	2.7	b11y28*	36.8273	5453	374.556	109.822	0.0209	Red	39339	5913.73	5913.72
778	I3QZ26	I3QZ26_CORPS	Aminopeptidase N	Regular	359.771	0.2	96710.3	32	18	63	21.24	65735	24170	16283			Green		0	16	Pass2	PepFrag2	None	1389.68	DLSQWADQWLK	DLSQWADQWLK	454	11	3.88	29144	0	0	0	0	58.5064	4.3232		116	1.5	b6	25.3359	1259	140.965	100.965	0.0202	Red	8481	1389.66	1389.65
778	I3QZ26	I3QZ26_CORPS	Aminopeptidase N	Regular	359.771	0.2	96710.3	32	18	63	21.24	65735	24170	16283			Green		0	17	Pass2	MissedCleavage	None	1845.95	VISEGMSEQERALQLR	VISEGMSEQERALQLR	850	16	4.56	29140	0	0	0	0	44.938	4.2086		182	1.5	b9	22.7663	1713	173.087	133.087	0.0138	Red	48867	1845.94	1845.93
778	I3QZ26	I3QZ26_CORPS	Aminopeptidase N	Regular	359.771	0.2	96710.3	32	18	63	21.24	65735	24170	16283			Green		0	18	Pass2	VarMod	Carbamidomethyl+C(15);Phosphoryl+STY(*)	2844.32	GLTPGQHSLSVTASCLYSHTGQGLHR	GLTPGQHSLSVTASCLYSHTGQGLHR	92	26	8.9	29141	1	1	0	0	103.564	4.5712	Missing	1164	2	b10*y26	19.5276	2478	221.391	70.6956	0.0193	Red	3424	2844.33	2844.32
1387	I3QYM7	I3QYM7_CORPS	Dihydrolipoamide acyltransferase	Regular	36693.6	0	70719.2	555	38	48	57.01	2823602	1167425	2196262			Green		1	1	Pass1	PepFrag1	None	2808.36	GSGSSTDVVMPELGESVTEGTITQWLK	GSGSSTDVVMPELGESVTEGTITQWLK	110	27	3.69	2155	38	38	30	13	177999	9.815	Identified	601758	19.6	b4b4b5b5b6b6b7b7b8b8b9b9b10b10b11b12b13b13b14b15b16b17b17b18b18b19b20b22b22b23b24b25b26b27b27*y1y2y3y4y4*y5y6y7y8y8y9y9y10y10y11y11y12y12y13y14y15y17y17y18y19y22y27	32.3987	2587	227.837	111.891	0.2155	Green	64707	2808.36	2808.36
1387	I3QYM7	I3QYM7_CORPS	Dihydrolipoamide acyltransferase	Regular	36693.6	0	70719.2	555	38	48	57.01	2823602	1167425	2196262			Green		0	2	Pass1	PepFrag1	None	2066.11	AQELTLPEIAQAIVDLADR	AQELTLPEIAQAIVDLADR	539	19	3.59	2153	33	33	28	14	223798	9.9144	Identified	269264	13.7	b2b2*b3b3*b4b4*b5b5b6b6b7b7*b8b8b9b9b10b10*b10b11b12b12*b12b13b14b15b16b17*b19y1y2y3y4y5y5y6y6y7y8y9y9*y9y10y10*y10y11y11*y12y13y13*y14y15y16y17y17y19	34.364	1952	188.834	148.834	0.115	Green	58088	2066.12	2066.12
1387	I3QYM7	I3QYM7_CORPS	Dihydrolipoamide acyltransferase	Regular	36693.6	0	70719.2	555	38	48	57.01	2823602	1167425	2196262			Green		0	3	Pass1	PepFrag1	None	2542.25	AHSVEMPELGESVTEGTITQWLK	AHSVEMPELGESVTEGTITQWLK	1	23	4.25	2156	38	38	33	16	110118	9.6064	Identified	229447	13.1	b2b3b3b4b4b5b5b6b6b8b9b10b10b11b11b12b12b13b13b14b14b15b15b16b17b17b18b18b19b20b20b21b21b22b22*b23b23y1y2y3y4y4*y5y6y7y8y8y9y9y10y10*y11y11y12y12y13y14y14*y15y21y23	29.4088	2350	213.7	102.467	0.0829	Green	64748	2542.25	2542.24
1387	I3QYM7	I3QYM7_CORPS	Dihydrolipoamide acyltransferase	Regular	36693.6	0	70719.2	555	38	48	57.01	2823602	1167425	2196262			Green		0	4	Pass1	PepFrag1	None	2181.17	AVVEALVLHPNVNASYNAATK	AVVEALVLHPNVNASYNAATK	491	21	7.77	2160	23	23	16	7	33922.2	9.0951	Identified	141762	11.4	b2b3b4b5b5b6b8b9b10b11b12b14y2y4y4y5y5*y9*y10y11*y12y12*y12y13y13y14y14*y15y16y16y17y17*y17y18y19y19*y20y21	25.6259	2050	195.102	90.0681	0.0629	Green	66245	2181.18	2181.17
1387	I3QYM7	I3QYM7_CORPS	Dihydrolipoamide acyltransferase	Regular	36693.6	0	70719.2	555	38	48	57.01	2823602	1167425	2196262			Green		0	5	Pass1	PepFrag1	None	2110.13	EAAKPVDNQNVPYVTPLVR	EAAKPVDNQNVPYVTPLVR	341	19	6.95	2150	20	20	12	6	86166	9.4999	Identified	157888	10.5	b2b3b4b5b5b6b7b8b9b10b10b11b11b13b14b19y3y4y5y6y7y8y8y9y10y12y15y19y19*	20.5345	1971	190.057	86.7047	0.0551	Green	47629	2110.14	2110.13
1387	I3QYM7	I3QYM7_CORPS	Dihydrolipoamide acyltransferase	Regular	36693.6	0	70719.2	555	38	48	57.01	2823602	1167425	2196262			Green		0	6	Pass1	PepFrag1	Carbamidomethyl+C(3)	2443.08	QMCYIPFSYDHQIVDGADAGR	QMCYIPFSYDHQIVDGADAGR	622	21	4.16	2157	23	23	17	5	104364	9.5831	Identified	134381	10.7	b2b2*b3b3*b4b4*b5b5*b10b12b13b13*b15b21y3y4y6y7y8y9y10y10y11y12y13y14y15y16y16y17y17y18y19y19y21y21*	26.3201	2140	200.772	93.8477	0.052	Green	64796	2443.09	2443.08
1387	I3QYM7	I3QYM7_CORPS	Dihydrolipoamide acyltransferase	Regular	36693.6	0	70719.2	555	38	48	57.01	2823602	1167425	2196262			Green		0	7	Pass1	PepFrag1	None	1560.85	YGVNLTYLPFFVK	YGVNLTYLPFFVK	478	13	9.52	2152	18	18	13	6	50056.7	9.2641	Identified	92979	8.6	b2b3b4b4*b5b5*b6b6b7*b8*b11*b12b13b13*y1y3y4y5y7y8y8y9y10y10*y10y11y11y12y12*y13	32.082	1472	156.446	116.446	0.0472	Green	54790	1560.85	1560.85
1387	I3QYM7	I3QYM7_CORPS	Dihydrolipoamide acyltransferase	Regular	36693.6	0	70719.2	555	38	48	57.01	2823602	1167425	2196262			Green		0	8	Pass1	PepFrag1	None	4288.34	LKPNDLSGATFTVTNIGSEGALADTPILVPPQVGILGTAAIQK	LKPNDLSGATFTVTNIGSEGALADTPILVPPQVGILGTAAIQK	563	43	4.31	2158	37	37	26	14	83094.9	9.4842	Identified	114651	13	b12b16b17b23b23*b24b25b25*b25b26b26b27b28b29b29b30b33b34b35b36b37b38b39b40b41b43y2y3y4y5y6y7y8y9y10y11y13y14y15y16y18y27y43	33.1412	4093	309.353	114.676	0.044	Green	65545	4288.36	4288.35
1387	I3QYM7	I3QYM7_CORPS	Dihydrolipoamide acyltransferase	Regular	36693.6	0	70719.2	555	38	48	57.01	2823602	1167425	2196262			Green		0	9	Pass1	PepFrag1	None	3089.63	EAPKEEPAKEAAKPVDNQNVPYVTPLVR	EAPKEEPAKEAAKPVDNQNVPYVTPLVR	332	28	4.79	2151	22	22	12	5	52270.8	9.2828	Identified	50074	9.2	b2b4b5b8b9b11b12b13b16b17b18b18*b19b19*b20b23b24b28y3y4y5y6y7y8y8y9y10y16*y28	18.2944	2882	244.844	82.4219	0.0259	Green	47696	3089.64	3089.63
1387	I3QYM7	I3QYM7_CORPS	Dihydrolipoamide acyltransferase	Regular	36693.6	0	70719.2	555	38	48	57.01	2823602	1167425	2196262			Green		0	10	Pass1	PepFrag1	None	864.41	FQDDLNL	FQDDLNL	656	7	2.92	2144	9	9	5	2	23708.7	8.9395		33916	5	b2b3b4b4*b4b5b5*b5b6b6*b6b7b7*y2y5y5*y6*y7y7*	22.358	775	102.006	164.013	0.0199	Green	8162	864.414	864.411
1387	I3QYM7	I3QYM7_CORPS	Dihydrolipoamide acyltransferase	Regular	36693.6	0	70719.2	555	38	48	57.01	2823602	1167425	2196262			Green		0	11	Pass1	PepFrag1	None	1053.57	EAPAAVKDPR	EAPAAVKDPR	400	10	7.03	2140	14	14	9	6	47730.8	9.2434	Identified	25726	5.2	b2b2b3b3b4b4b5b5b6b8b8y1y2y4y5y6y7y8y10	5.6686	969	118.388	78.3883	0.0154	Green	291	1053.58	1053.57
1387	I3QYM7	I3QYM7_CORPS	Dihydrolipoamide acyltransferase	Regular	36693.6	0	70719.2	555	38	48	57.01	2823602	1167425	2196262			Green		0	12	Pass1	PepFrag1	None	977.614	GLLTPVIHK	GLLTPVIHK	530	9	10.1	2149	11	11	6	2	22105	8.9091	Identified	17440	4.8	b2b4b4b6b8b9y2y3y4y5y6y6y7y7y9	14.9473	961	117.736	77.7358	0.0139	Green	36153	977.617	977.613
1387	I3QYM7	I3QYM7_CORPS	Dihydrolipoamide acyltransferase	Regular	36693.6	0	70719.2	555	38	48	57.01	2823602	1167425	2196262			Green		0	13	Pass1	PepFrag1	None	2911.5	MVEALQISAQLTHLQEVDMTNVATLR	MVEALQISAQLTHLQEVDMTNVATLR	442	26	4.42	2159	20	20	10	6	14484.4	8.7255		16028	6.7	b3b4b5b6b7b8b13*b20b22b26y1y3y4y7y8*y9y10*y11y19y20y21y21*y22y23y24y26	36.3961	2749	237.252	118.168	0.0118	Green	65994	2911.51	2911.5
1387	I3QYM7	I3QYM7_CORPS	Dihydrolipoamide acyltransferase	Regular	36693.6	0	70719.2	555	38	48	57.01	2823602	1167425	2196262			Green		0	14	Pass1	PepFrag1	None	1061.56	DNKPAFIEK	DNKPAFIEK	469	9	7	2146	9	9	5	1	5722.1	8.3221	Identified	10802	4.3	b3*b6b8y2y2y3y4y6y7y8y9	10.4783	982	119.445	79.4448	0.0104	Green	20588	1061.57	1061.57
1387	I3QYM7	I3QYM7_CORPS	Dihydrolipoamide acyltransferase	Regular	36693.6	0	70719.2	555	38	48	57.01	2823602	1167425	2196262			Green		0	15	Pass1	PepFrag1	None	1189.66	KDNKPAFIEK	KDNKPAFIEK	468	10	9.76	2141	14	14	10	5	22360.5	8.9141	Identified	9812	4.4	b2b3b3*b4b7b8b9y1y2y2y3y5y6y7y8y9y10	4.9522	1117	130.155	90.1553	0.0099	Green	1067	1189.66	1189.66
1387	I3QYM7	I3QYM7_CORPS	Dihydrolipoamide acyltransferase	Regular	36693.6	0	70719.2	555	38	48	57.01	2823602	1167425	2196262			Green		0	16	Pass1	PepFrag1	None	3615.9	AEPTKEAPKEEPAKEAAKPVDNQNVPYVTPLVR	AEPTKEAPKEEPAKEAAKPVDNQNVPYVTPLVR	327	33	4.9	2148	11	11	6	1	11044	8.6077	Identified	14993	6.5	b8b23b24b24*b25b25*y4y5y6y7y8y31y33y33*	16.941	3376	272.079	68.8315	0.0083	Green	32210	3615.93	3615.91
1387	I3QYM7	I3QYM7_CORPS	Dihydrolipoamide acyltransferase	Regular	36693.6	0	70719.2	555	38	48	57.01	2823602	1167425	2196262			Green		0	17	Pass1	PepFrag1	None	680.398	FTATIK	FTATIK	643	6	10.1	2164	9	9	6	2	14744.7	8.7332		14424	3.3	b2b2b3b4b4b5b5b6y2y3y4y5y6	10.4957	647	90.4404	140.881	0.0075	Green	11320	680.402	680.399
1387	I3QYM7	I3QYM7_CORPS	Dihydrolipoamide acyltransferase	Regular	36693.6	0	70719.2	555	38	48	57.01	2823602	1167425	2196262			Green		0	18	Pass1	PepFrag1	None	960.536	AELIGTTQK	AELIGTTQK	422	9	7	2142	5	5	2	1	15941.1	8.7671		9103	3.6	b2y5y6y7y9	12.8537	907	113.283	73.2829	0.0061	Green	2136	960.542	960.538
1387	I3QYM7	I3QYM7_CORPS	Dihydrolipoamide acyltransferase	Regular	36693.6	0	70719.2	555	38	48	57.01	2823602	1167425	2196262			Green		0	19	Pass1	PepFrag1	None	2664.4	EEPAKEAAKPVDNQNVPYVTPLVR	EEPAKEAAKPVDNQNVPYVTPLVR	336	24	4.65	2147	10	10	6	1	13107.5	8.6821	Identified	6748	4.1	b5b14b15b16b16*y4y5y6y7y8y24	19.9637	2481	221.57	70.785	0.0034	Green	31000	2664.42	2664.4
1387	I3QYM7	I3QYM7_CORPS	Dihydrolipoamide acyltransferase	Regular	36693.6	0	70719.2	555	38	48	57.01	2823602	1167425	2196262			Green		0	20	Pass1	PepFrag1	None	808.42	YGVDLNK	YGVDLNK	365	7	6.78	2143	6	6	5	0	8701.28	8.5042		3840	2.5	y2y3y4y5y6y7	9.5386	740	98.9117	58.9117	0.003	Green	3151	808.424	808.421
1387	I3QYM7	I3QYM7_CORPS	Dihydrolipoamide acyltransferase	Regular	36693.6	0	70719.2	555	38	48	57.01	2823602	1167425	2196262			Green		0	21	Pass1	PepFrag1	None	2046.01	EITYHSDVNIAIAVDTER	EITYHSDVNIAIAVDTER	512	18	4.06	2162	2	2	0	0	164.756	6.7814		1999	3.4	b6y18	24.5167	1878	184.031	82.6871	0.0027	Green	65963	2046.02	2046.02
1387	I3QYM7	I3QYM7_CORPS	Dihydrolipoamide acyltransferase	Regular	36693.6	0	70719.2	555	38	48	57.01	2823602	1167425	2196262			Green		0	22	Pass1	PepFrag1	None	1710.95	RPVVITENGSDAIAIR	RPVVITENGSDAIAIR	606	16	7.11	2163	3	3	0	0	185.936	6.834	Missing	1445	2.8	y1y5y16	31.0172	1612	166.215	70.8099	0.0017	Green	66137	1710.95	1710.95
1387	I3QYM7	I3QYM7_CORPS	Dihydrolipoamide acyltransferase	Regular	36693.6	0	70719.2	555	38	48	57.01	2823602	1167425	2196262			Green		0	23	Pass1	PepFrag1	None	3039.6	MVEALQISAQLTHLQEVDMTNVATLRK	MVEALQISAQLTHLQEVDMTNVATLRK	442	27	5.35	2154	1	1	0	0	378.574	7.1427		834	3	y8y27	32.8302	2884	244.957	82.4785	0.0013	Green	62109	3039.61	3039.6
1387	I3QYM7	I3QYM7_CORPS	Dihydrolipoamide acyltransferase	Regular	36693.6	0	70719.2	555	38	48	57.01	2823602	1167425	2196262			Green		0	24	Pass1	PepFrag1	None	1524.79	AEPTKEAPKEEPAK	AEPTKEAPKEEPAK	327	14	4.73	2139	2	2	0	0	987.264	7.559	Identified	647	2.1	y12y14	2.7411	1405	151.662	61.1081	0.0009	Green	49	1524.8	1524.79
1387	I3QYM7	I3QYM7_CORPS	Dihydrolipoamide acyltransferase	Regular	36693.6	0	70719.2	555	38	48	57.01	2823602	1167425	2196262			Green		0	25	Pass1	PepFrag1	None	951.526	FTATIKDR	FTATIKDR	643	8	10.12	2145	3	3	1	0	805.045	7.4704		454	1.7	y5y6y8	7.6384	886	111.528	71.5275	0.0009	Green	12591	951.533	951.529
1387	I3QYM7	I3QYM7_CORPS	Dihydrolipoamide acyltransferase	Regular	36693.6	0	70719.2	555	38	48	57.01	2823602	1167425	2196262			Green		0	26	Pass1	PepFrag1	None	831.432	VEGTGVGGR	VEGTGVGGR	372	9	7	2161	4	4	1	0	269.364	6.9949		2004	1.7	b2b3y3y9	8.0726	752	99.9781	159.956	0.0008	Green	11947	831.434	831.43
1387	I3QYM7	I3QYM7_CORPS	Dihydrolipoamide acyltransferase	Regular	36693.6	0	70719.2	555	38	48	57.01	2823602	1167425	2196262			Green		0	27	Pass2	PepFrag2	None	1579.81	QDVLAAAGQGPEPAQK	QDVLAAAGQGPEPAQK	384	16	4.07	2176	2	2	0	0	120.516	6.6456	Missing	161	2.2	b2b6	18.6523	1450	154.883	63.2556	0.0009	Green	27026	1579.81	1579.8
1387	I3QYM7	I3QYM7_CORPS	Dihydrolipoamide acyltransferase	Regular	36693.6	0	70719.2	555	38	48	57.01	2823602	1167425	2196262			Green		0	28	Pass2	PepFrag2	None	2246.18	QDVLAAAGQGPEPAQKEAPAAVK	QDVLAAAGQGPEPAQKEAPAAVK	384	23	4.44	2175	1	1	0	0	82.0588	6.4787	Missing	121	1.9	b3	21.4639	2090	197.632	58.816	0.0004	Green	59136	2246.21	2246.2
1387	I3QYM7	I3QYM7_CORPS	Dihydrolipoamide acyltransferase	Regular	36693.6	0	70719.2	555	38	48	57.01	2823602	1167425	2196262			Green		0	29	Pass2	MissedCleavage	None	1620.83	YGVDLNKVEGTGVGGR	YGVDLNKVEGTGVGGR	365	16	6.95	2166	24	24	20	9	46813.7	9.235		73525	8.7	b2b3b4b5b7b8b8b9b10b11b16y3y4y5y6y7y8y8y9y10y10y11y11*y12y12*y13y13y14y14y15y16	16.3437	1492	157.86	65.24	0.0385	Green	47657	1620.84	1620.83
1387	I3QYM7	I3QYM7_CORPS	Dihydrolipoamide acyltransferase	Regular	36693.6	0	70719.2	555	38	48	57.01	2823602	1167425	2196262			Green		0	30	Pass2	MissedCleavage	None	1557.85	SVDPAKAELIGTTQK	SVDPAKAELIGTTQK	416	15	7	2167	18	18	14	5	76400.3	9.4477	Identified	39627	6.8	b2b3b8b9b10b15y2y2*y3y4y4y5y6y7y9y9*y10y11y12y12y13y13y14y15	15.4016	1468	156.163	116.163	0.021	Green	47721	1557.85	1557.85
1387	I3QYM7	I3QYM7_CORPS	Dihydrolipoamide acyltransferase	Regular	36693.6	0	70719.2	555	38	48	57.01	2823602	1167425	2196262			Green		0	31	Pass2	MissedCleavage	None	1063.54	AKFQDDLNL	AKFQDDLNL	654	9	3.88	2170	11	11	7	3	11352.5	8.6197		7725	4.2	b2b3b4b5b5*b6b6*b7b7*b8b8*y1y2y2*y7y7*y9	18.8368	977	119.039	79.039	0.0095	Green	20622	1063.54	1063.54
1387	I3QYM7	I3QYM7_CORPS	Dihydrolipoamide acyltransferase	Regular	36693.6	0	70719.2	555	38	48	57.01	2823602	1167425	2196262			Green		0	32	Pass2	MissedCleavage	None	3233.59	EAPKGSGSSTDVVMPELGESVTEGTITQWLK	EAPKGSGSSTDVVMPELGESVTEGTITQWLK	106	31	4	2165	4	4	0	0	676.943	7.3951	Identified	3650	3.1	b31y10y15*y17y31	28.2702	2988	250.811	127.207	0.0012	Green	46279	3233.59	3233.58
1387	I3QYM7	I3QYM7_CORPS	Dihydrolipoamide acyltransferase	Regular	36693.6	0	70719.2	555	38	48	57.01	2823602	1167425	2196262			Green		0	33	Pass2	MissedCleavage	None	3039.6	KMVEALQISAQLTHLQEVDMTNVATLR	KMVEALQISAQLTHLQEVDMTNVATLR	441	27	5.35	2168	1	1	0	0	127.094	6.6687		56	2.9	y6	34.3103	2884	244.957	82.4785	0.0011	Green	62108	3039.61	3039.59
1387	I3QYM7	I3QYM7_CORPS	Dihydrolipoamide acyltransferase	Regular	36693.6	0	70719.2	555	38	48	57.01	2823602	1167425	2196262			Green		0	34	Pass2	MissedCleavage	None	3722.99	YGVNLTYLPFFVKAVVEALVLHPNVNASYNAATK	YGVNLTYLPFFVKAVVEALVLHPNVNASYNAATK	478	34	9.35	2169	2	2	0	0	440.905	7.2089	Identified	2131	2.6	b9y10y12y34	36.881	3522	279.868	99.9338	0.0007	Green	63511	3723.01	3722.99
1387	I3QYM7	I3QYM7_CORPS	Dihydrolipoamide acyltransferase	Regular	36693.6	0	70719.2	555	38	48	57.01	2823602	1167425	2196262			Green		0	35	Pass2	VarMod	Phosphoryl+STY(*)	4708.23	MAHSVEMPELGESVTEGTITQWLKSVGDTVAVDEPLLEVSTDK	MAHSVEMPELGESVTEGTITQWLKSVGDTVAVDEPLLEVSTDK	0	43	3.81	2173	3	3	0	0	227.137	6.9209	Missing	2953	8.4	b11b14y11y24*y41y43y43*	32.6746	4305	319.945	119.972	0.013	Green	48226	4708.24	4708.23
1387	I3QYM7	I3QYM7_CORPS	Dihydrolipoamide acyltransferase	Regular	36693.6	0	70719.2	555	38	48	57.01	2823602	1167425	2196262			Green		0	36	Pass2	VarMod	Phosphoryl+STY(*)	2744.37	EEPAKEAAKPVDNQNVPYVTPLVR	EEPAKEAAKPVDNQNVPYVTPLVR	336	24	4.65	2174	1	1	0	0	124.343	6.6592	Missing	3056	3.6	y10y24	19.9637	2481	221.57	107.713	0.0023	Green	61222	2744.38	2744.37
1387	I3QYM7	I3QYM7_CORPS	Dihydrolipoamide acyltransferase	Regular	36693.6	0	70719.2	555	38	48	57.01	2823602	1167425	2196262			Green		0	37	Pass2	VarMod	Phosphoryl+STY(5)	2146.08	AQELTLPEIAQAIVDLADR	AQELTLPEIAQAIVDLADR	539	19	3.59	2172	3	3	0	0	334.917	7.0895	Missing	2966	2.9	b16b16*y1y4y19y19*	34.364	1952	188.834	85.8891	0.0016	Green	29621	2146.09	2146.08
1387	I3QYM7	I3QYM7_CORPS	Dihydrolipoamide acyltransferase	Regular	36693.6	0	70719.2	555	38	48	57.01	2823602	1167425	2196262			Green		0	38	Pass2	VarMod	Phosphoryl+STY(20)	2744.37	EEPAKEAAKPVDNQNVPYVTPLVR	EEPAKEAAKPVDNQNVPYVTPLVR	336	24	4.65	2171	1	1	0	0	99.3225	6.5616	Missing	1485	2.5	y6y19*y24	19.9637	2481	221.57	107.713	0.0008	Green	45134	2744.38	2744.37
1387	I3QYM7	I3QYM7_CORPS	Dihydrolipoamide acyltransferase	Regular	36693.6	0	70719.2	555	38	48	57.01	2823602	1167425	2196262			Green		0	39	Pass2	InSource	None	944.556	PYVTPLVR	EAAKPVDNQNVPYVTPLVR	352	8	9.84	2150	6	6	4	1	14942.6	0	Identified	29375	0	b3y4y5y6y7y8	20.5345	896	112.365	184.73	0.0138	Green	23479	944.562	944.558
1387	I3QYM7	I3QYM7_CORPS	Dihydrolipoamide acyltransferase	Regular	36693.6	0	70719.2	555	38	48	57.01	2823602	1167425	2196262			Green		0	40	Pass2	InSource	None	2011.06	VEALVLHPNVNASYNAATK	AVVEALVLHPNVNASYNAATK	493	19	7.77	2160	2	2	0	0	945.856	0	Missing	9975	0	y7y19	25.6259	1878	184.031	144.031	0.006	Green	57763	2011.07	2011.06
1387	I3QYM7	I3QYM7_CORPS	Dihydrolipoamide acyltransferase	Regular	36693.6	0	70719.2	555	38	48	57.01	2823602	1167425	2196262			Green		0	41	Pass2	InSource	None	593.377	PVIHK	GLLTPVIHK	534	5	10.1	2149	7	7	4	2	11389.4	0	Identified	4688	0	b2b3b4b5y2y3y5	14.9473	572	83.3087	126.617	0.0034	Green	34260	593.38	593.378
1387	I3QYM7	I3QYM7_CORPS	Dihydrolipoamide acyltransferase	Regular	36693.6	0	70719.2	555	38	48	57.01	2823602	1167425	2196262			Green		0	42	Pass2	InSource	None	1410.76	PEIAQAIVDLADR	AQELTLPEIAQAIVDLADR	545	13	3.7	2153	1	1	0	0	246.862	0	Identified	622	0	y13	34.364	1321	145.555	105.555	0.0032	Green	53768	1410.76	1410.76
1387	I3QYM7	I3QYM7_CORPS	Dihydrolipoamide acyltransferase	Regular	36693.6	0	70719.2	555	38	48	57.01	2823602	1167425	2196262			Green		0	43	Pass2	InSource	None	1911.99	EALVLHPNVNASYNAATK	AVVEALVLHPNVNASYNAATK	494	18	7.77	2160	3	3	0	0	575.293	0	Identified	728	0	b6b18y6	25.6259	1773	177.106	137.106	0.0031	Green	57159	1912	1911.99
1387	I3QYM7	I3QYM7_CORPS	Dihydrolipoamide acyltransferase	Regular	36693.6	0	70719.2	555	38	48	57.01	2823602	1167425	2196262			Green		0	44	Pass2	InSource	None	1301.68	DLNKVEGTGVGGR	YGVDLNKVEGTGVGGR	368	13	7.03	2166	4	4	1	0	1302.46	0		3312	0	y7y8y10y13	16.3437	1198	136.374	96.3738	0.0027	Green	25368	1301.69	1301.68
1387	I3QYM7	I3QYM7_CORPS	Dihydrolipoamide acyltransferase	Regular	36693.6	0	70719.2	555	38	48	57.01	2823602	1167425	2196262			Green		0	45	Pass2	InSource	None	1256.72	PAKAELIGTTQK	SVDPAKAELIGTTQK	419	12	9.88	2167	1	1	0	0	250.708	0	Identified	3122	0	y12	15.4016	1199	136.45	96.4496	0.0025	Green	33119	1256.73	1256.72
1387	I3QYM7	I3QYM7_CORPS	Dihydrolipoamide acyltransferase	Regular	36693.6	0	70719.2	555	38	48	57.01	2823602	1167425	2196262			Green		0	46	Pass2	InSource	None	946.536	GTITQWLK	GSGSSTDVVMPELGESVTEGTITQWLK	129	8	10.1	2155	1	1	0	0	265.131	0		41	0	b8	32.3987	894	112.198	184.396	0.0022	Green	35951	946.539	946.535
1387	I3QYM7	I3QYM7_CORPS	Dihydrolipoamide acyltransferase	Regular	36693.6	0	70719.2	555	38	48	57.01	2823602	1167425	2196262			Green		0	47	Pass2	InSource	None	807.509	LTPVIHK	GLLTPVIHK	532	7	10.1	2149	3	3	0	0	1672.79	0	Identified	2558	0	y2y5y7	14.9473	789	103.231	166.462	0.0021	Green	35162	807.514	807.511
1387	I3QYM7	I3QYM7_CORPS	Dihydrolipoamide acyltransferase	Regular	36693.6	0	70719.2	555	38	48	57.01	2823602	1167425	2196262			Green		0	48	Pass2	InSource	None	733.315	FQDDLN	FQDDLNL	656	6	2.92	2144	4	4	2	0	5902.54	0		2062	0	b2b4b5b6b6*y4	22.358	651	90.8128	141.626	0.0021	Green	8161	733.318	733.315
1387	I3QYM7	I3QYM7_CORPS	Dihydrolipoamide acyltransferase	Regular	36693.6	0	70719.2	555	38	48	57.01	2823602	1167425	2196262			Green		0	49	Pass2	InSource	None	533.329	TATIK	FTATIK	644	5	10.1	2164	6	6	2	2	7254.56	0		2569	0	b2b3b3b5y2y3y5	10.4957	512	77.376	114.752	0.0019	Green	10880	533.333	533.33
1387	I3QYM7	I3QYM7_CORPS	Dihydrolipoamide acyltransferase	Regular	36693.6	0	70719.2	555	38	48	57.01	2823602	1167425	2196262			Green		0	50	Pass2	InSource	None	760.456	LIGTTQK	AELIGTTQK	424	7	10.1	2142	3	3	0	0	3467.57	0		3282	0	b7y5y7	12.8537	731	98.108	156.216	0.0019	Green	2121	760.461	760.458
1387	I3QYM7	I3QYM7_CORPS	Dihydrolipoamide acyltransferase	Regular	36693.6	0	70719.2	555	38	48	57.01	2823602	1167425	2196262			Green		0	51	Pass2	InSource	None	1176.63	TEGTITQWLK	GSGSSTDVVMPELGESVTEGTITQWLK	127	10	7	2155	5	5	1	0	6858.02	0		4463	0	b10y5y6y8y10	32.3987	1096	128.519	217.038	0.0018	Green	37408	1176.63	1176.63
1387	I3QYM7	I3QYM7_CORPS	Dihydrolipoamide acyltransferase	Regular	36693.6	0	70719.2	555	38	48	57.01	2823602	1167425	2196262			Green		0	52	Pass2	InSource	None	645.357	GVDLNK	YGVDLNK	366	6	6.78	2143	2	2	0	0	332	0		2429	0	b3y6	9.5386	599	85.9101	131.82	0.0017	Green	3149	645.36	645.357
1387	I3QYM7	I3QYM7_CORPS	Dihydrolipoamide acyltransferase	Regular	36693.6	0	70719.2	555	38	48	57.01	2823602	1167425	2196262			Green		0	53	Pass2	InSource	None	688.362	VDLADR	AQELTLPEIAQAIVDLADR	552	6	3.88	2153	0	0	0	0	39.7767	0		0	0		34.364	626	88.4727	136.945	0.0017	Green	50221	688.366	688.363
1387	I3QYM7	I3QYM7_CORPS	Dihydrolipoamide acyltransferase	Regular	36693.6	0	70719.2	555	38	48	57.01	2823602	1167425	2196262			Green		0	54	Pass2	InSource	None	506.188	FQDD	FQDDLNL	656	4	2.92	2144	3	3	2	0	5735.86	0		787	0	b2b2*b3b4b4*y3	22.358	431	68.9834	97.9668	0.0014	Green	8169	506.191	506.189
1387	I3QYM7	I3QYM7_CORPS	Dihydrolipoamide acyltransferase	Regular	36693.6	0	70719.2	555	38	48	57.01	2823602	1167425	2196262			Green		0	55	Pass2	InSource	None	647.372	IGTTQK	AELIGTTQK	425	6	10.1	2142	1	1	0	0	255.84	0		1937	0	y6	12.8537	607	86.6733	133.347	0.0013	Green	2135	647.376	647.373
1387	I3QYM7	I3QYM7_CORPS	Dihydrolipoamide acyltransferase	Regular	36693.6	0	70719.2	555	38	48	57.01	2823602	1167425	2196262			Green		0	56	Pass2	InSource	None	872.484	AIVDLADR	AQELTLPEIAQAIVDLADR	550	8	3.88	2153	0	0	0	0	63.9984	0		0	0		34.364	817	105.659	171.319	0.0013	Green	50909	872.488	872.484
1387	I3QYM7	I3QYM7_CORPS	Dihydrolipoamide acyltransferase	Regular	36693.6	0	70719.2	555	38	48	57.01	2823602	1167425	2196262			Green		0	57	Pass2	InSource	None	1711.91	LVLHPNVNASYNAATK	AVVEALVLHPNVNASYNAATK	496	16	9.72	2160	1	1	0	0	392.376	0	Identified	117	0	y12	25.6259	1597	165.182	125.182	0.0013	Green	55837	1711.92	1711.91
1387	I3QYM7	I3QYM7_CORPS	Dihydrolipoamide acyltransferase	Regular	36693.6	0	70719.2	555	38	48	57.01	2823602	1167425	2196262			Green		0	58	Pass2	InSource	None	853.489	PAAVKDPR	EAPAAVKDPR	402	8	10.12	2140	5	5	1	2	6699.65	0	Identified	1502	0	b2b3b6b6y2y6	5.6686	793	103.58	63.5798	0.0013	Green	297	853.495	853.491
1387	I3QYM7	I3QYM7_CORPS	Dihydrolipoamide acyltransferase	Regular	36693.6	0	70719.2	555	38	48	57.01	2823602	1167425	2196262			Green		0	59	Pass2	InSource	None	921.398	GSGSSTDVVM	GSGSSTDVVMPELGESVTEGTITQWLK	110	10	3.1	2155	0	0	0	0	124.833	0		0	0		32.3987	833	107.034	174.069	0.0013	Green	35824	921.403	921.399
1387	I3QYM7	I3QYM7_CORPS	Dihydrolipoamide acyltransferase	Regular	36693.6	0	70719.2	555	38	48	57.01	2823602	1167425	2196262			Green		0	60	Pass2	InSource	None	1596.72	AHSVEMPELGESVTE	AHSVEMPELGESVTEGTITQWLK	1	15	3.79	2156	0	0	0	0	158.278	0	Missing	0	0		29.4088	1456	155.31	115.31	0.0012	Green	40055	1596.73	1596.72
1387	I3QYM7	I3QYM7_CORPS	Dihydrolipoamide acyltransferase	Regular	36693.6	0	70719.2	555	38	48	57.01	2823602	1167425	2196262			Green		0	61	Pass2	InSource	None	534.288	GTTQK	AELIGTTQK	426	5	10.1	2142	3	3	0	0	6389.8	0		1232	0	b5y3y5	12.8537	483	74.426	108.852	0.0012	Green	2122	534.292	534.29
1387	I3QYM7	I3QYM7_CORPS	Dihydrolipoamide acyltransferase	Regular	36693.6	0	70719.2	555	38	48	57.01	2823602	1167425	2196262			Green		0	62	Pass2	InSource	None	1867.87	AHSVEMPELGESVTEGTI	AHSVEMPELGESVTEGTITQWLK	1	18	3.79	2156	1	1	0	0	561.037	0	Missing	2327	0	b17b18	29.4088	1721	173.626	133.626	0.0012	Green	41583	1867.88	1867.88
1387	I3QYM7	I3QYM7_CORPS	Dihydrolipoamide acyltransferase	Regular	36693.6	0	70719.2	555	38	48	57.01	2823602	1167425	2196262			Green		0	63	Pass2	InSource	None	534.288	GTTQK	SVDPAKAELIGTTQK	426	5	10.1	2167	0	0	0	0	29.1047	0		0	0		15.4016	483	74.426	108.852	0.0011	Green	10882	534.289	534.287
1387	I3QYM7	I3QYM7_CORPS	Dihydrolipoamide acyltransferase	Regular	36693.6	0	70719.2	555	38	48	57.01	2823602	1167425	2196262			Green		0	64	Pass2	InSource	None	2396.14	AHSVEMPELGESVTEGTITQWL	AHSVEMPELGESVTEGTITQWLK	1	22	3.79	2156	1	1	0	0	143.568	0	Missing	871	0	b11b22*	29.4088	2215	205.435	165.435	0.0011	Green	43933	2396.15	2396.14
1387	I3QYM7	I3QYM7_CORPS	Dihydrolipoamide acyltransferase	Regular	36693.6	0	70719.2	555	38	48	57.01	2823602	1167425	2196262			Green		0	65	Pass2	InSource	None	1386.68	HPNVNASYNAATK	AVVEALVLHPNVNASYNAATK	499	13	9.72	2160	1	1	0	0	374.508	0	Missing	55	0	b11	25.6259	1244	139.843	99.8427	0.0011	Green	53564	1386.68	1386.68
1387	I3QYM7	I3QYM7_CORPS	Dihydrolipoamide acyltransferase	Regular	36693.6	0	70719.2	555	38	48	57.01	2823602	1167425	2196262			Green		0	66	Pass2	InSource	None	619.272	FQDDL	FQDDLNL	656	5	2.92	2144	3	3	1	0	4532.53	0		490	0	b2b4b5	22.358	555	81.6498	123.3	0.0011	Green	8163	619.275	619.273
1387	I3QYM7	I3QYM7_CORPS	Dihydrolipoamide acyltransferase	Regular	36693.6	0	70719.2	555	38	48	57.01	2823602	1167425	2196262			Green		0	67	Pass2	InSource	None	1176.63	TEGTITQWLK	AHSVEMPELGESVTEGTITQWLK	14	10	7	2156	2	2	0	0	803.405	0		2070	0	y8y10	29.4088	1096	128.519	217.038	0.001	Green	37410	1176.63	1176.63
1387	I3QYM7	I3QYM7_CORPS	Dihydrolipoamide acyltransferase	Regular	36693.6	0	70719.2	555	38	48	57.01	2823602	1167425	2196262			Green		0	68	Pass2	InSource	None	2549.17	GSGSSTDVVMPELGESVTEGTITQW	GSGSSTDVVMPELGESVTEGTITQWLK	110	25	2.89	2155	0	0	0	0	200.74	0	Missing	0	0		32.3987	2328	212.364	172.364	0.001	Green	44471	2549.17	2549.17
1387	I3QYM7	I3QYM7_CORPS	Dihydrolipoamide acyltransferase	Regular	36693.6	0	70719.2	555	38	48	57.01	2823602	1167425	2196262			Green		0	69	Pass2	InSource	None	1366.63	AHSVEMPELGESV	AHSVEMPELGESVTEGTITQWLK	1	13	3.96	2156	0	0	0	0	143.532	0	Missing	0	0		29.4088	1254	140.591	100.591	0.001	Green	38638	1366.64	1366.63
1387	I3QYM7	I3QYM7_CORPS	Dihydrolipoamide acyltransferase	Regular	36693.6	0	70719.2	555	38	48	57.01	2823602	1167425	2196262			Green		0	70	Pass2	InSource	None	1392.82	PPQVGILGTAAIQK	LKPNDLSGATFTVTNIGSEGALADTPILVPPQVGILGTAAIQK	592	14	10.1	2158	1	1	0	0	411.447	0	Identified	1545	0	y14	33.1412	1343	147.167	107.167	0.0009	Green	53631	1392.82	1392.82
1387	I3QYM7	I3QYM7_CORPS	Dihydrolipoamide acyltransferase	Regular	36693.6	0	70719.2	555	38	48	57.01	2823602	1167425	2196262			Green		0	71	Pass2	InSource	None	1632.74	GSGSSTDVVMPELGESV	GSGSSTDVVMPELGESVTEGTITQWLK	110	17	2.94	2155	2	2	1	0	2112.65	0	Identified	1988	0	b9b10b17	32.3987	1491	157.789	117.789	0.0009	Green	40272	1632.75	1632.74
1387	I3QYM7	I3QYM7_CORPS	Dihydrolipoamide acyltransferase	Regular	36693.6	0	70719.2	555	38	48	57.01	2823602	1167425	2196262			Green		0	72	Pass2	InSource	None	675.382	TQWLK	GSGSSTDVVMPELGESVTEGTITQWLK	132	5	10.1	2155	2	2	1	0	338.794	0		207	0	b2b3	32.3987	629	88.7551	137.51	0.0008	Green	34542	675.387	675.384
1387	I3QYM7	I3QYM7_CORPS	Dihydrolipoamide acyltransferase	Regular	36693.6	0	70719.2	555	38	48	57.01	2823602	1167425	2196262			Green		0	73	Pass2	InSource	None	782.404	EAPAAVKD	EAPAAVKDPR	400	8	4.07	2140	1	1	0	0	171.775	0	Missing	1600	0	b8b8	5.6686	731	98.108	156.216	0.0008	Green	294	782.408	782.405
1387	I3QYM7	I3QYM7_CORPS	Dihydrolipoamide acyltransferase	Regular	36693.6	0	70719.2	555	38	48	57.01	2823602	1167425	2196262			Green		0	74	Pass2	InSource	None	589.294	DLADR	AQELTLPEIAQAIVDLADR	553	5	3.88	2153	2	2	1	0	504.966	0		1227	0	y4y5	34.364	521	78.2801	116.56	0.0007	Green	49806	589.298	589.295
1387	I3QYM7	I3QYM7_CORPS	Dihydrolipoamide acyltransferase	Regular	36693.6	0	70719.2	555	38	48	57.01	2823602	1167425	2196262			Green		0	75	Pass2	InSource	None	2096.98	AHSVEMPELGESVTEGTITQ	AHSVEMPELGESVTEGTITQWLK	1	20	3.79	2156	0	0	0	0	200.496	0	Missing	33	0	y2	29.4088	1928	187.283	147.283	0.0007	Green	42611	2096.99	2096.98
1387	I3QYM7	I3QYM7_CORPS	Dihydrolipoamide acyltransferase	Regular	36693.6	0	70719.2	555	38	48	57.01	2823602	1167425	2196262			Green		0	76	Pass2	InSource	None	656.361	AQELTL	AQELTLPEIAQAIVDLADR	539	6	3.31	2153	0	0	0	0	42.0128	0		0	0		34.364	631	88.9432	137.886	0.0007	Green	50106	656.364	656.361
1387	I3QYM7	I3QYM7_CORPS	Dihydrolipoamide acyltransferase	Regular	36693.6	0	70719.2	555	38	48	57.01	2823602	1167425	2196262			Green		0	77	Pass2	InSource	None	1499.76	LHPNVNASYNAATK	AVVEALVLHPNVNASYNAATK	498	14	9.72	2160	0	0	0	0	115.449	0	Missing	0	0		25.6259	1368	148.988	108.988	0.0007	Green	54382	1499.77	1499.76
1387	I3QYM7	I3QYM7_CORPS	Dihydrolipoamide acyltransferase	Regular	36693.6	0	70719.2	555	38	48	57.01	2823602	1167425	2196262			Green		0	78	Pass2	InSource	None	2606.31	EAPKEEPAKEAAKPVDNQNVPYVT	EAPKEEPAKEAAKPVDNQNVPYVTPLVR	332	24	4.36	2151	0	0	0	0	142.842	0	Missing	160	0	y2	18.2944	2415	217.623	68.8114	0.0006	Green	30866	2606.33	2606.32
1387	I3QYM7	I3QYM7_CORPS	Dihydrolipoamide acyltransferase	Regular	36693.6	0	70719.2	555	38	48	57.01	2823602	1167425	2196262			Green		0	79	Pass2	InSource	None	790.358	GSGSSTDVV	GSGSSTDVVMPELGESVTEGTITQWLK	110	9	3.1	2155	0	0	0	0	127.003	0		0	0		32.3987	709	96.1296	152.259	0.0006	Green	35075	790.361	790.358
1387	I3QYM7	I3QYM7_CORPS	Dihydrolipoamide acyltransferase	Regular	36693.6	0	70719.2	555	38	48	57.01	2823602	1167425	2196262			Green		0	80	Pass2	InSource	None	2115.98	GSGSSTDVVMPELGESVTEGTI	GSGSSTDVVMPELGESVTEGTITQWLK	110	22	2.89	2155	2	2	1	0	626.984	0	Missing	1735	0	b8b9b9	32.3987	1958	189.22	149.22	0.0006	Green	42722	2115.99	2115.98
1387	I3QYM7	I3QYM7_CORPS	Dihydrolipoamide acyltransferase	Regular	36693.6	0	70719.2	555	38	48	57.01	2823602	1167425	2196262			Green		0	81	Pass2	InSource	None	1075.58	EGTITQWLK	GSGSSTDVVMPELGESVTEGTITQWLK	128	9	7	2155	1	1	0	0	88.2651	0		266	0	b9	32.3987	1003	121.142	202.283	0.0006	Green	36760	1075.58	1075.58
1387	I3QYM7	I3QYM7_CORPS	Dihydrolipoamide acyltransferase	Regular	36693.6	0	70719.2	555	38	48	57.01	2823602	1167425	2196262			Green		0	82	Pass2	InSource	None	1523.84	LPEIAQAIVDLADR	AQELTLPEIAQAIVDLADR	544	14	3.7	2153	0	0	0	0	123.7	0	Missing	157	0	y14*	34.364	1445	154.527	114.527	0.0006	Green	54552	1523.85	1523.84
1387	I3QYM7	I3QYM7_CORPS	Dihydrolipoamide acyltransferase	Regular	36693.6	0	70719.2	555	38	48	57.01	2823602	1167425	2196262			Green		0	83	Pass2	InSource	None	1075.58	EGTITQWLK	AHSVEMPELGESVTEGTITQWLK	15	9	7	2156	1	1	0	0	30.2442	0		90	0	y1	29.4088	1003	121.142	202.283	0.0006	Green	66818	1075.58	1075.58
1387	I3QYM7	I3QYM7_CORPS	Dihydrolipoamide acyltransferase	Regular	36693.6	0	70719.2	555	38	48	57.01	2823602	1167425	2196262			Green		0	84	Pass2	InSource	None	1614.73	GSGSSTDVVMPELGESV	GSGSSTDVVMPELGESVTEGTITQWLK	110	17	2.94	2155	0	0	0	0	152.976	0	Missing	0	0		32.3987	1491	157.789	117.789	0.0006	Green	40169	1614.74	1614.73
1387	I3QYM7	I3QYM7_CORPS	Dihydrolipoamide acyltransferase	Regular	36693.6	0	70719.2	555	38	48	57.01	2823602	1167425	2196262			Green		0	85	Pass2	InSource	None	995.541	AQELTLPEI	AQELTLPEIAQAIVDLADR	539	9	3.13	2153	1	1	0	0	154.042	0	Missing	328	0	b9	34.364	954	117.163	194.327	0.0006	Green	51444	995.547	995.543
1387	I3QYM7	I3QYM7_CORPS	Dihydrolipoamide acyltransferase	Regular	36693.6	0	70719.2	555	38	48	57.01	2823602	1167425	2196262			Green		0	86	Pass2	InSource	None	944.556	PYVTPLVR	EAPKEEPAKEAAKPVDNQNVPYVTPLVR	352	8	9.84	2151	0	0	0	0	93.9003	0	Missing	0	0		18.2944	896	112.365	184.73	0.0005	Green	23478	944.56	944.557
1387	I3QYM7	I3QYM7_CORPS	Dihydrolipoamide acyltransferase	Regular	36693.6	0	70719.2	555	38	48	57.01	2823602	1167425	2196262			Green		0	87	Pass2	InSource	None	675.382	TQWLK	AHSVEMPELGESVTEGTITQWLK	19	5	10.1	2156	2	2	0	0	446.192	0		885	0	b3y5	29.4088	629	88.7551	137.51	0.0005	Green	34541	675.386	675.384
1387	I3QYM7	I3QYM7_CORPS	Dihydrolipoamide acyltransferase	Regular	36693.6	0	70719.2	555	38	48	57.01	2823602	1167425	2196262			Green		0	88	Pass2	InSource	None	1747.8	PFSYDHQIVDGADAGR	QMCYIPFSYDHQIVDGADAGR	627	16	4.16	2157	0	0	0	0	152.539	0	Missing	0	0		26.3201	1551	161.995	121.995	0.0005	Green	40902	1747.81	1747.81
1387	I3QYM7	I3QYM7_CORPS	Dihydrolipoamide acyltransferase	Regular	36693.6	0	70719.2	555	38	48	57.01	2823602	1167425	2196262			Green		0	89	Pass2	InSource	None	911.483	SVDPAKAEL	SVDPAKAELIGTTQK	416	9	4.07	2167	1	1	0	0	1711.91	0	Identified	666	0	b9y6	15.4016	861	109.42	178.839	0.0004	Green	12355	911.487	911.483
1387	I3QYM7	I3QYM7_CORPS	Dihydrolipoamide acyltransferase	Regular	36693.6	0	70719.2	555	38	48	57.01	2823602	1167425	2196262			Green		0	90	Pass2	InSource	None	953.469	EAAKPVDNQ	EAAKPVDNQNVPYVTPLVR	341	9	4.07	2150	1	1	0	0	180.495	0	Missing	548	0	b9b9	20.5345	874	110.518	70.5182	0.0004	Green	23520	953.476	953.472
1387	I3QYM7	I3QYM7_CORPS	Dihydrolipoamide acyltransferase	Regular	36693.6	0	70719.2	555	38	48	57.01	2823602	1167425	2196262			Green		0	91	Pass2	InSource	None	2283.06	AHSVEMPELGESVTEGTITQW	AHSVEMPELGESVTEGTITQWLK	1	21	3.79	2156	0	0	0	0	186.359	0	Missing	0	0		29.4088	2091	197.695	157.695	0.0004	Green	43480	2283.06	2283.06
1387	I3QYM7	I3QYM7_CORPS	Dihydrolipoamide acyltransferase	Regular	36693.6	0	70719.2	555	38	48	57.01	2823602	1167425	2196262			Green		0	92	Pass2	InSource	None	1705.94	AQELTLPEIAQAIVDL	AQELTLPEIAQAIVDLADR	539	16	2.94	2153	0	0	0	0	87.2315	0	Missing	0	0		34.364	1646	168.544	128.544	0.0004	Green	55794	1705.95	1705.94
1387	I3QYM7	I3QYM7_CORPS	Dihydrolipoamide acyltransferase	Regular	36693.6	0	70719.2	555	38	48	57.01	2823602	1167425	2196262			Green		0	93	Pass2	InSource	None	1548.79	GESVTEGTITQWLK	GSGSSTDVVMPELGESVTEGTITQWLK	123	14	4.26	2155	2	2	0	0	1200.35	0		832	0	y8y10y10*	32.3987	1431	153.527	113.527	0.0004	Green	39814	1548.79	1548.79
1387	I3QYM7	I3QYM7_CORPS	Dihydrolipoamide acyltransferase	Regular	36693.6	0	70719.2	555	38	48	57.01	2823602	1167425	2196262			Green		0	94	Pass2	InSource	None	603.321	GTGVGGR	YGVDLNKVEGTGVGGR	374	7	11.05	2166	0	0	0	0	59.5794	0		0	0		16.3437	538	79.9738	119.948	0.0003	Green	21924	603.323	603.321
1387	I3QYM7	I3QYM7_CORPS	Dihydrolipoamide acyltransferase	Regular	36693.6	0	70719.2	555	38	48	57.01	2823602	1167425	2196262			Green		0	95	Pass2	InSource	None	1869.96	PELGESVTEGTITQWLK	GSGSSTDVVMPELGESVTEGTITQWLK	120	17	3.96	2155	3	3	1	0	448.433	0	Missing	1680	0	b2b3b5b12b15	32.3987	1754	175.838	135.838	0.0003	Green	41589	1869.96	1869.95
1387	I3QYM7	I3QYM7_CORPS	Dihydrolipoamide acyltransferase	Regular	36693.6	0	70719.2	555	38	48	57.01	2823602	1167425	2196262			Green		0	96	Pass2	InSource	None	882.457	AQELTLPE	AQELTLPEIAQAIVDLADR	539	8	3.13	2153	1	1	0	0	101.719	0	Missing	181	0	b8	34.364	830	106.777	173.554	0.0003	Green	50953	882.462	882.459
1387	I3QYM7	I3QYM7_CORPS	Dihydrolipoamide acyltransferase	Regular	36693.6	0	70719.2	555	38	48	57.01	2823602	1167425	2196262			Green		0	97	Pass2	InSource	None	847.504	YVTPLVR	EAAKPVDNQNVPYVTPLVR	353	7	9.84	2150	0	0	0	0	84.7916	0	Missing	0	0		20.5345	806	104.709	169.418	0.0003	Green	22993	847.507	847.504
1387	I3QYM7	I3QYM7_CORPS	Dihydrolipoamide acyltransferase	Regular	36693.6	0	70719.2	555	38	48	57.01	2823602	1167425	2196262			Green		0	98	Pass2	InSource	None	585.372	TPLVR	EAPKEEPAKEAAKPVDNQNVPYVTPLVR	355	5	11.05	2151	1	1	0	0	297.921	0	Missing	406	0	y5	18.2944	560	82.1394	124.279	0.0003	Green	21865	585.375	585.372
1387	I3QYM7	I3QYM7_CORPS	Dihydrolipoamide acyltransferase	Regular	36693.6	0	70719.2	555	38	48	57.01	2823602	1167425	2196262			Green		0	99	Pass2	InSource	None	1043.62	VPYVTPLVR	EAAKPVDNQNVPYVTPLVR	351	9	9.84	2150	0	0	0	0	80.737	0	Missing	186	0	b6	20.5345	1001	120.981	80.9806	0.0003	Green	24007	1043.63	1043.63
1387	I3QYM7	I3QYM7_CORPS	Dihydrolipoamide acyltransferase	Regular	36693.6	0	70719.2	555	38	48	57.01	2823602	1167425	2196262			Green		0	100	Pass2	InSource	None	1362.73	SVTEGTITQWLK	GSGSSTDVVMPELGESVTEGTITQWLK	125	12	7	2155	0	0	0	0	108.724	0		0	0		32.3987	1274	142.082	102.082	0.0003	Green	38602	1362.73	1362.72
1387	I3QYM7	I3QYM7_CORPS	Dihydrolipoamide acyltransferase	Regular	36693.6	0	70719.2	555	38	48	57.01	2823602	1167425	2196262			Green		0	101	Pass2	NeutralLoss_H2O	None	2790.35	GSGSSTDVVMPELGESVTEGTITQWLK	GSGSSTDVVMPELGESVTEGTITQWLK	110	27	3.69	2155	0	0	0	0	182.536	0	Missing	0	0		32.3987	2587	227.837	111.891	0.0023	Green	45259	2790.36	2790.36
1387	I3QYM7	I3QYM7_CORPS	Dihydrolipoamide acyltransferase	Regular	36693.6	0	70719.2	555	38	48	57.01	2823602	1167425	2196262			Green		0	102	Pass2	NeutralLoss_H2O	None	3071.62	EAPKEEPAKEAAKPVDNQNVPYVTPLVR	EAPKEEPAKEAAKPVDNQNVPYVTPLVR	332	28	4.79	2151	0	0	0	0	122.832	0	Missing	0	0		18.2944	2882	244.844	57.9375	0.0005	Green	31684	3071.65	3071.63
1387	I3QYM7	I3QYM7_CORPS	Dihydrolipoamide acyltransferase	Regular	36693.6	0	70719.2	555	38	48	57.01	2823602	1167425	2196262			Green		0	103	Pass2	NeutralLoss_H2O	None	1043.55	DNKPAFIEK	DNKPAFIEK	469	9	7	2146	1	1	0	0	90.7931	0	Identified	264	0	y6	10.4783	982	119.445	79.4448	0.0004	Green	13107	1043.56	1043.55
1387	I3QYM7	I3QYM7_CORPS	Dihydrolipoamide acyltransferase	Regular	36693.6	0	70719.2	555	38	48	57.01	2823602	1167425	2196262			Green		0	104	Pass2	NeutralLoss_H2O	None	2048.1	AQELTLPEIAQAIVDLADR	AQELTLPEIAQAIVDLADR	539	19	3.59	2153	5	5	1	0	1780.34	0	Identified	789	0	b6b6b8y5y6y8	34.364	1952	188.834	85.8891	0.0003	Green	57986	2048.11	2048.1
1387	I3QYM7	I3QYM7_CORPS	Dihydrolipoamide acyltransferase	Regular	36693.6	0	70719.2	555	38	48	57.01	2823602	1167425	2196262			Green		0	105	Pass2	NeutralLoss_NH3	None	1172.63	KDNKPAFIEK	KDNKPAFIEK	468	10	9.76	2141	0	0	0	0	34.3869	0	Missing	0	0		4.9522	1117	130.155	46.7702	0.0009	Green	1074	1172.64	1172.64
1387	I3QYM7	I3QYM7_CORPS	Dihydrolipoamide acyltransferase	Regular	36693.6	0	70719.2	555	38	48	57.01	2823602	1167425	2196262			Green		0	106	Pass2	NeutralLoss_NH3	None	847.383	FQDDLNL	FQDDLNL	656	7	2.92	2144	0	0	0	0	37.3716	0		0	0		22.358	775	102.006	62.0064	0.0006	Green	8165	847.39	847.386
1387	I3QYM7	I3QYM7_CORPS	Dihydrolipoamide acyltransferase	Regular	36709.9	0	70719.2	549	33	48	52.49	2879401	1183483	2257745			Green		1	1	Pass1	PepFrag1	None	2808.36	GSGSSTDVVMPELGESVTEGTITQWLK	GSGSSTDVVMPELGESVTEGTITQWLK	110	27	3.69	2553	42	42	34	16	241837	9.9483	Identified	598095	19.9	b2b4b4b5b5b6b6b7b7b8b8b9b9b10b10b11b12b13b13b14b15b15b16b16b17b17b18b18b19b20b22b22b23b24b24b25b25b26b26b27b27*y1y2y3y4y4*y5y6y7y8y8y9y9y10y10y11y12y12y14y14y15y15y17y17y18y18y19y20y27	32.0552	2587	227.837	111.891	0.218	Green	71906	2808.36	2808.35
1387	I3QYM7	I3QYM7_CORPS	Dihydrolipoamide acyltransferase	Regular	36709.9	0	70719.2	549	33	48	52.49	2879401	1183483	2257745			Green		0	2	Pass1	PepFrag1	None	2066.11	AQELTLPEIAQAIVDLADR	AQELTLPEIAQAIVDLADR	539	19	3.59	2550	35	35	31	16	214218	9.8956	Identified	276211	13.7	b2b2*b3b3*b4b4*b4b5b5b6b6b7b7*b7b8b8b9b9b10b10b11b12b12b13b14b15b16b17b17*b19y1y2y3y4y5y5y6y6y7y7y8y9y9*y9y10y10*y11y11*y12y12*y13y13*y14y15y16y17y19	34.9101	1952	188.834	148.834	0.1112	Green	64892	2066.12	2066.12
1387	I3QYM7	I3QYM7_CORPS	Dihydrolipoamide acyltransferase	Regular	36709.9	0	70719.2	549	33	48	52.49	2879401	1183483	2257745			Green		0	3	Pass1	PepFrag1	None	2542.25	AHSVEMPELGESVTEGTITQWLK	AHSVEMPELGESVTEGTITQWLK	1	23	4.25	2554	38	38	34	15	144099	9.7234	Identified	233297	13.1	b2b3b3b4b4b5b5b6b6b7b8b9b10b11b11b12b12b13b13b14b14b15b15b16b17b17b18b18b19b19b20b20b21b22b22b23b23y2y3y4y4*y5y5*y6y7y8y8y9y9y10y10*y11y11*y11y12y12y13y14y14y15y15y21y23	29.1883	2350	213.7	102.467	0.0819	Green	71953	2542.25	2542.24
1387	I3QYM7	I3QYM7_CORPS	Dihydrolipoamide acyltransferase	Regular	36709.9	0	70719.2	549	33	48	52.49	2879401	1183483	2257745			Green		0	4	Pass1	PepFrag1	None	2181.17	AVVEALVLHPNVNASYNAATK	AVVEALVLHPNVNASYNAATK	491	21	7.77	2551	21	21	11	4	42484.6	9.193	Identified	147913	11.5	b2b5b5b6b9b10b12b14y1y2y3y4y4y5y5*y9*y10y11*y12y12*y12y13y13y14y14*y15y16y17y17y18y18y19y21y21*	25.8224	2050	195.102	90.0681	0.0631	Green	65619	2181.18	2181.17
1387	I3QYM7	I3QYM7_CORPS	Dihydrolipoamide acyltransferase	Regular	36709.9	0	70719.2	549	33	48	52.49	2879401	1183483	2257745			Green		0	5	Pass1	PepFrag1	None	2110.13	EAAKPVDNQNVPYVTPLVR	EAAKPVDNQNVPYVTPLVR	341	19	6.95	2547	20	20	13	5	67723.5	9.3955	Identified	155331	10.4	b2b3b4b5b5b6b6b8b8b9b9*b9b10b11b11b12b13b14b19y2y3y4y5y5y6y7y8y8y10y15y19y19*	20.8913	1971	190.057	86.7047	0.0527	Green	53502	2110.14	2110.13
1387	I3QYM7	I3QYM7_CORPS	Dihydrolipoamide acyltransferase	Regular	36709.9	0	70719.2	549	33	48	52.49	2879401	1183483	2257745			Green		0	6	Pass1	PepFrag1	Carbamidomethyl+C(3)	2443.08	QMCYIPFSYDHQIVDGADAGR	QMCYIPFSYDHQIVDGADAGR	622	21	4.16	2555	20	20	14	4	80451.4	9.4703	Identified	138229	10.7	b2b2*b3b3*b4b4*b5b5*b10b12b13*b15b18b21y3y6y7y8y9y10y11y12y13y14y14*y15y16y16y17y17y18y19y19y21y21*	26.336	2140	200.772	93.8477	0.052	Green	72001	2443.08	2443.07
1387	I3QYM7	I3QYM7_CORPS	Dihydrolipoamide acyltransferase	Regular	36709.9	0	70719.2	549	33	48	52.49	2879401	1183483	2257745			Green		0	7	Pass1	PepFrag1	None	1560.85	YGVNLTYLPFFVK	YGVNLTYLPFFVK	478	13	9.52	2549	19	19	13	6	48321.6	9.2489	Identified	98268	8.7	b2b3b4b4*b5b5*b6b6*b6b7b8b8*b10*b12b13b13*y1y2y3y4y5y7y8y8y9y10y10y11*y12y12*y12y13	31.3138	1472	156.446	116.446	0.0468	Green	61340	1560.86	1560.85
1387	I3QYM7	I3QYM7_CORPS	Dihydrolipoamide acyltransferase	Regular	36709.9	0	70719.2	549	33	48	52.49	2879401	1183483	2257745			Green		0	8	Pass1	PepFrag1	None	4288.34	LKPNDLSGATFTVTNIGSEGALADTPILVPPQVGILGTAAIQK	LKPNDLSGATFTVTNIGSEGALADTPILVPPQVGILGTAAIQK	563	43	4.31	2558	32	32	18	8	42219.8	9.1903	Identified	127330	13.3	b2b9b14b15b16b16*b19b21b23b24b25b25b26b26b28b29b29b35b38b39b39b40b41y2y3y3*y4y5y6y7y8y8*y9y10y10y11y13y14y15y18y34*y43	33.8228	4093	309.353	114.676	0.046	Green	73490	4288.37	4288.36
1387	I3QYM7	I3QYM7_CORPS	Dihydrolipoamide acyltransferase	Regular	36709.9	0	70719.2	549	33	48	52.49	2879401	1183483	2257745			Green		0	9	Pass1	PepFrag1	None	3089.63	EAPKEEPAKEAAKPVDNQNVPYVTPLVR	EAPKEEPAKEAAKPVDNQNVPYVTPLVR	332	28	4.79	2548	17	17	8	4	53767.7	9.2953	Identified	43588	9.2	b2b12b15b16b17*b18b18*b19b20b23b24b28y3y4y5y6y8y8y9y28y28*	19.3334	2882	244.844	82.4219	0.0252	Green	53570	3089.64	3089.63
1387	I3QYM7	I3QYM7_CORPS	Dihydrolipoamide acyltransferase	Regular	36709.9	0	70719.2	549	33	48	52.49	2879401	1183483	2257745			Green		0	10	Pass1	PepFrag1	None	864.41	FQDDLNL	FQDDLNL	656	7	2.92	2540	9	9	5	2	22387.4	8.9148		34649	5.1	b2b3b4b4*b4b5b5*b5b6b6*b6b7b7*y2y5y5*y5y6*y7y7*	21.6143	775	102.006	164.013	0.0206	Green	8949	864.413	864.41
1387	I3QYM7	I3QYM7_CORPS	Dihydrolipoamide acyltransferase	Regular	36709.9	0	70719.2	549	33	48	52.49	2879401	1183483	2257745			Green		0	11	Pass1	PepFrag1	None	2911.5	MVEALQISAQLTHLQEVDMTNVATLR	MVEALQISAQLTHLQEVDMTNVATLR	442	26	4.42	2556	13	13	6	3	6065.54	8.3477		15378	8.2	b3b4b5b6y3y4y7y9*y10*y12y19y19*y20y21y21*y23y26	36.6071	2749	237.252	118.168	0.0203	Green	72489	2911.51	2911.5
1387	I3QYM7	I3QYM7_CORPS	Dihydrolipoamide acyltransferase	Regular	36709.9	0	70719.2	549	33	48	52.49	2879401	1183483	2257745			Green		0	12	Pass1	PepFrag1	None	1053.57	EAPAAVKDPR	EAPAAVKDPR	400	10	7.03	2536	13	13	8	5	45794.4	9.2256	Identified	27657	5.3	b2b2b3b3b4b4b5b5b8b8y1y2y4y5y6y7y8y10	5.9962	969	118.388	78.3883	0.0157	Green	340	1053.57	1053.57
1387	I3QYM7	I3QYM7_CORPS	Dihydrolipoamide acyltransferase	Regular	36709.9	0	70719.2	549	33	48	52.49	2879401	1183483	2257745			Green		0	13	Pass1	PepFrag1	None	977.614	GLLTPVIHK	GLLTPVIHK	530	9	10.1	2546	11	11	6	2	25063.8	8.9638	Identified	17879	5	b2b4b4b8b9y2y3y4y5y6y6y7y7y9	14.6276	961	117.736	77.7358	0.0146	Green	41864	977.619	977.615
1387	I3QYM7	I3QYM7_CORPS	Dihydrolipoamide acyltransferase	Regular	36709.9	0	70719.2	549	33	48	52.49	2879401	1183483	2257745			Green		0	14	Pass1	PepFrag1	None	1189.66	KDNKPAFIEK	KDNKPAFIEK	468	10	9.76	2537	14	14	10	4	35047.6	9.1094	Identified	12276	4.8	b2b3b3*b4b4*b7b8b10y2y2y3y4y5y6y7y8y9y9y10y10*	6.7099	1117	130.155	90.1553	0.0118	Green	1194	1189.66	1189.66
1387	I3QYM7	I3QYM7_CORPS	Dihydrolipoamide acyltransferase	Regular	36709.9	0	70719.2	549	33	48	52.49	2879401	1183483	2257745			Green		0	15	Pass1	PepFrag1	None	1061.56	DNKPAFIEK	DNKPAFIEK	469	9	7	2543	9	9	5	1	7357.37	8.4315	Identified	12854	4.6	b3*b6b8y2y2y3y5y6y7y8y9	10.903	982	119.445	79.4448	0.0116	Green	24463	1061.57	1061.57
1387	I3QYM7	I3QYM7_CORPS	Dihydrolipoamide acyltransferase	Regular	36709.9	0	70719.2	549	33	48	52.49	2879401	1183483	2257745			Green		0	16	Pass1	PepFrag1	None	680.398	FTATIK	FTATIK	643	6	10.1	2560	10	10	7	3	18430.7	8.8303		18532	3.7	b2b2b3b4b4b5b5b6y1y2y3y4y5y6	10.2793	647	90.4404	140.881	0.0096	Green	14123	680.401	680.399
1387	I3QYM7	I3QYM7_CORPS	Dihydrolipoamide acyltransferase	Regular	36709.9	0	70719.2	549	33	48	52.49	2879401	1183483	2257745			Green		0	17	Pass1	PepFrag1	None	3615.9	AEPTKEAPKEEPAKEAAKPVDNQNVPYVTPLVR	AEPTKEAPKEEPAKEAAKPVDNQNVPYVTPLVR	327	33	4.9	2545	11	11	7	1	12537.3	8.663	Identified	14343	6.5	b17b22b23b24b24*b25b25*y4y5y6y7y8y33y33*	18.3005	3376	272.079	68.8315	0.0084	Green	37292	3615.93	3615.91
1387	I3QYM7	I3QYM7_CORPS	Dihydrolipoamide acyltransferase	Regular	36709.9	0	70719.2	549	33	48	52.49	2879401	1183483	2257745			Green		0	18	Pass1	PepFrag1	None	960.536	AELIGTTQK	AELIGTTQK	422	9	7	2538	6	6	2	1	20505.9	8.8767		10820	3.7	b2y2y5y5y6y7y9	12.4841	907	113.283	73.2829	0.0066	Green	2323	960.541	960.537
1387	I3QYM7	I3QYM7_CORPS	Dihydrolipoamide acyltransferase	Regular	36709.9	0	70719.2	549	33	48	52.49	2879401	1183483	2257745			Green		0	19	Pass1	PepFrag1	None	808.42	YGVDLNK	YGVDLNK	365	7	6.78	2539	7	7	5	1	8585.12	8.4985		6687	2.9	b2y2y3y4y5y6y7y7*	8.4006	740	98.9117	157.823	0.0042	Green	3399	808.425	808.421
1387	I3QYM7	I3QYM7_CORPS	Dihydrolipoamide acyltransferase	Regular	36709.9	0	70719.2	549	33	48	52.49	2879401	1183483	2257745			Green		0	20	Pass1	PepFrag1	None	2664.4	EEPAKEAAKPVDNQNVPYVTPLVR	EEPAKEAAKPVDNQNVPYVTPLVR	336	24	4.65	2544	11	11	5	1	14673.7	8.7313	Identified	6749	4.1	b2b5b15b15b16b24y4y5y6y7y8y24	20.6181	2481	221.57	70.785	0.0034	Green	36017	2664.42	2664.4
1387	I3QYM7	I3QYM7_CORPS	Dihydrolipoamide acyltransferase	Regular	36709.9	0	70719.2	549	33	48	52.49	2879401	1183483	2257745			Green		0	21	Pass1	PepFrag1	None	2046.01	EITYHSDVNIAIAVDTER	EITYHSDVNIAIAVDTER	512	18	4.06	2557	4	4	0	0	500.206	7.2639		872	3.7	b6b9y6y8	24.4539	1878	184.031	82.6871	0.0032	Green	73189	2046.02	2046.02
1387	I3QYM7	I3QYM7_CORPS	Dihydrolipoamide acyltransferase	Regular	36709.9	0	70719.2	549	33	48	52.49	2879401	1183483	2257745			Green		0	22	Pass1	PepFrag1	None	1524.79	AEPTKEAPKEEPAK	AEPTKEAPKEEPAK	327	14	4.73	2535	6	6	0	1	2109.72	7.889	Identified	2859	3.3	b2y3y5y7y12y13y14	3.7879	1405	151.662	61.1081	0.003	Green	57	1524.8	1524.79
1387	I3QYM7	I3QYM7_CORPS	Dihydrolipoamide acyltransferase	Regular	36709.9	0	70719.2	549	33	48	52.49	2879401	1183483	2257745			Green		0	23	Pass1	PepFrag1	None	1710.95	RPVVITENGSDAIAIR	RPVVITENGSDAIAIR	606	16	7.11	2559	5	5	1	0	917.033	7.5272	Missing	970	2.7	b4b5y1y5y16	24.344	1612	166.215	70.8099	0.0015	Green	73590	1710.96	1710.95
1387	I3QYM7	I3QYM7_CORPS	Dihydrolipoamide acyltransferase	Regular	36709.9	0	70719.2	549	33	48	52.49	2879401	1183483	2257745			Green		0	24	Pass1	PepFrag1	None	3039.6	MVEALQISAQLTHLQEVDMTNVATLRK	MVEALQISAQLTHLQEVDMTNVATLRK	442	27	5.35	2552	1	1	0	0	175.918	6.8101		629	3.1	y8y25	33.3201	2884	244.957	82.4785	0.0013	Green	69173	3039.61	3039.6
1387	I3QYM7	I3QYM7_CORPS	Dihydrolipoamide acyltransferase	Regular	36709.9	0	70719.2	549	33	48	52.49	2879401	1183483	2257745			Green		0	25	Pass1	PepFrag1	None	951.526	FTATIKDR	FTATIKDR	643	8	10.12	2542	4	4	1	0	1258.19	7.6645		544	1.7	y3y5y6y8	8.1851	886	111.528	71.5275	0.0009	Green	15579	951.533	951.529
1387	I3QYM7	I3QYM7_CORPS	Dihydrolipoamide acyltransferase	Regular	36709.9	0	70719.2	549	33	48	52.49	2879401	1183483	2257745			Green		0	26	Pass1	PepFrag1	None	831.432	VEGTGVGGR	VEGTGVGGR	372	9	7	2541	4	4	1	0	371.423	7.1347		2311	1.8	b2b3y3y9	7.0216	752	99.9781	159.956	0.0009	Green	14866	831.435	831.432
1387	I3QYM7	I3QYM7_CORPS	Dihydrolipoamide acyltransferase	Regular	36709.9	0	70719.2	549	33	48	52.49	2879401	1183483	2257745			Green		0	27	Pass2	MissedCleavage	None	1620.83	YGVDLNKVEGTGVGGR	YGVDLNKVEGTGVGGR	365	16	6.95	2562	24	24	19	9	44903.8	9.2171		73613	8.7	b2b3b4b5b6*b7b8b8*b9b10b11b12b16b16*y3y4y5y6y7y7y8y8y9y9y10y10y11y11*y11y12y13y13*y14y14y15y16	15.5711	1492	157.86	65.24	0.0385	Green	53533	1620.84	1620.83
1387	I3QYM7	I3QYM7_CORPS	Dihydrolipoamide acyltransferase	Regular	36709.9	0	70719.2	549	33	48	52.49	2879401	1183483	2257745			Green		0	28	Pass2	MissedCleavage	None	1557.85	SVDPAKAELIGTTQK	SVDPAKAELIGTTQK	416	15	7	2564	18	18	13	6	38840.3	9.1541	Identified	51335	6.9	b2b2b3b7b8b9b10b15y2y2*y3y5y5y6y7y8y9y11y12y13y14y15	15.1731	1468	156.163	64.1084	0.0218	Green	53595	1557.85	1557.85
1387	I3QYM7	I3QYM7_CORPS	Dihydrolipoamide acyltransferase	Regular	36709.9	0	70719.2	549	33	48	52.49	2879401	1183483	2257745			Green		0	29	Pass2	MissedCleavage	None	1063.54	AKFQDDLNL	AKFQDDLNL	654	9	3.88	2566	10	10	5	3	17159	8.7993		5965	4.1	b2b3b4b6b6*b6b7b7*b7b8y1y2y2*y7y7*y9	18.9535	977	119.039	79.039	0.0087	Green	24511	1063.55	1063.54
1387	I3QYM7	I3QYM7_CORPS	Dihydrolipoamide acyltransferase	Regular	36709.9	0	70719.2	549	33	48	52.49	2879401	1183483	2257745			Green		0	30	Pass2	MissedCleavage	None	1303.66	ANWSTKSVDPAK	ANWSTKSVDPAK	410	12	9.88	2563	1	1	0	0	160.722	6.7709	Identified	3858	3.1	b9y12	8.0277	1188	135.614	95.6138	0.0029	Green	38350	1303.66	1303.65
1387	I3QYM7	I3QYM7_CORPS	Dihydrolipoamide acyltransferase	Regular	36709.9	0	70719.2	549	33	48	52.49	2879401	1183483	2257745			Green		0	31	Pass2	MissedCleavage	None	3039.6	KMVEALQISAQLTHLQEVDMTNVATLR	KMVEALQISAQLTHLQEVDMTNVATLR	441	27	5.35	2565	1	1	0	0	81.0695	6.4736		162	3.1	b1b8*	35.683	2884	244.957	82.4785	0.0013	Green	69172	3039.61	3039.6
1387	I3QYM7	I3QYM7_CORPS	Dihydrolipoamide acyltransferase	Regular	36709.9	0	70719.2	549	33	48	52.49	2879401	1183483	2257745			Green		0	32	Pass2	MissedCleavage	None	3233.59	EAPKGSGSSTDVVMPELGESVTEGTITQWLK	EAPKGSGSSTDVVMPELGESVTEGTITQWLK	106	31	4	2561	5	5	0	0	1380.73	7.7049	Identified	3472	3	b17y8y9*y10y17y31y31*	28.1984	2988	250.811	127.207	0.0011	Green	52165	3233.59	3233.59
1387	I3QYM7	I3QYM7_CORPS	Dihydrolipoamide acyltransferase	Regular	36709.9	0	70719.2	549	33	48	52.49	2879401	1183483	2257745			Green		0	33	Pass2	VarMod	Carbamidomethyl+C(3);Oxidation+M(2)	2459.08	QMCYIPFSYDHQIVDGADAGR	QMCYIPFSYDHQIVDGADAGR	622	21	4.16	2567	3	3	0	0	2026.72	7.8716	Identified	1557	2.6	y4y16y21	26.336	2140	200.772	93.8477	0.001	Green	54603	2459.09	2459.08
1387	I3QYM7	I3QYM7_CORPS	Dihydrolipoamide acyltransferase	Regular	36709.9	0	70719.2	549	33	48	52.49	2879401	1183483	2257745			Green		0	34	Pass2	InSource	None	944.556	PYVTPLVR	EAAKPVDNQNVPYVTPLVR	352	8	9.84	2547	9	9	7	2	36934.6	0	Identified	33499	0	b2b3y2y3y4y5y6y7y8	20.8913	896	112.365	184.73	0.0152	Green	28150	944.561	944.558
1387	I3QYM7	I3QYM7_CORPS	Dihydrolipoamide acyltransferase	Regular	36709.9	0	70719.2	549	33	48	52.49	2879401	1183483	2257745			Green		0	35	Pass2	InSource	None	2011.06	VEALVLHPNVNASYNAATK	AVVEALVLHPNVNASYNAATK	493	19	7.77	2551	2	2	0	0	691.557	0	Missing	11404	0	y7y19	25.8224	1878	184.031	144.031	0.0067	Green	64543	2011.07	2011.06
1387	I3QYM7	I3QYM7_CORPS	Dihydrolipoamide acyltransferase	Regular	36709.9	0	70719.2	549	33	48	52.49	2879401	1183483	2257745			Green		0	36	Pass2	InSource	None	932.447	AKFQDDLN	AKFQDDLNL	654	8	3.88	2566	2	2	0	0	279.554	0		1544	0	b6b8	18.9535	853	108.741	177.481	0.0033	Green	7839	932.446	932.442
1387	I3QYM7	I3QYM7_CORPS	Dihydrolipoamide acyltransferase	Regular	36709.9	0	70719.2	549	33	48	52.49	2879401	1183483	2257745			Green		0	37	Pass2	InSource	None	733.315	FQDDLN	FQDDLNL	656	6	2.92	2540	5	5	4	0	8039.97	0		2788	0	b2b3b4b5b6b6*b6y4	21.6143	651	90.8128	141.626	0.0027	Green	8956	733.317	733.314
1387	I3QYM7	I3QYM7_CORPS	Dihydrolipoamide acyltransferase	Regular	36709.9	0	70719.2	549	33	48	52.49	2879401	1183483	2257745			Green		0	38	Pass2	InSource	None	760.456	LIGTTQK	AELIGTTQK	424	7	10.1	2538	2	2	0	0	3684.66	0		3591	0	y5y7	12.4841	731	98.108	156.216	0.0021	Green	2302	760.461	760.457
1387	I3QYM7	I3QYM7_CORPS	Dihydrolipoamide acyltransferase	Regular	36709.9	0	70719.2	549	33	48	52.49	2879401	1183483	2257745			Green		0	39	Pass2	InSource	None	807.509	LTPVIHK	GLLTPVIHK	532	7	10.1	2546	3	3	0	0	1282.84	0	Identified	2601	0	y2y5y7	14.6276	789	103.231	166.462	0.0021	Green	40796	807.514	807.511
1387	I3QYM7	I3QYM7_CORPS	Dihydrolipoamide acyltransferase	Regular	36709.9	0	70719.2	549	33	48	52.49	2879401	1183483	2257745			Green		0	40	Pass2	InSource	None	1176.63	TEGTITQWLK	GSGSSTDVVMPELGESVTEGTITQWLK	127	10	7	2553	4	4	1	0	8535.39	0		622	0	b10y5y6y8	32.0552	1096	128.519	217.038	0.002	Green	43120	1176.63	1176.63
1387	I3QYM7	I3QYM7_CORPS	Dihydrolipoamide acyltransferase	Regular	36709.9	0	70719.2	549	33	48	52.49	2879401	1183483	2257745			Green		0	41	Pass2	InSource	None	1782.95	ALVLHPNVNASYNAATK	AVVEALVLHPNVNASYNAATK	495	17	9.72	2551	2	2	0	1	711.374	0	Identified	1169	0	b5y12	25.8224	1664	169.77	129.77	0.0019	Green	62969	1782.96	1782.95
1387	I3QYM7	I3QYM7_CORPS	Dihydrolipoamide acyltransferase	Regular	36709.9	0	70719.2	549	33	48	52.49	2879401	1183483	2257745			Green		0	42	Pass2	InSource	None	506.188	FQDD	FQDDLNL	656	4	2.92	2540	3	3	2	0	3169.13	0		1040	0	b2b2*b3b4b4*y3	21.6143	431	68.9834	97.9668	0.0018	Green	8953	506.191	506.189
1387	I3QYM7	I3QYM7_CORPS	Dihydrolipoamide acyltransferase	Regular	36709.9	0	70719.2	549	33	48	52.49	2879401	1183483	2257745			Green		0	43	Pass2	InSource	None	2133.99	GSGSSTDVVMPELGESVTEGTI	GSGSSTDVVMPELGESVTEGTITQWLK	110	22	2.89	2553	2	2	0	0	993.033	0	Missing	5560	0	b9b22b22	32.0552	1958	189.22	149.22	0.0018	Green	48576	2133.99	2133.99
1387	I3QYM7	I3QYM7_CORPS	Dihydrolipoamide acyltransferase	Regular	36709.9	0	70719.2	549	33	48	52.49	2879401	1183483	2257745			Green		0	44	Pass2	InSource	None	818.404	AKFQDDL	AKFQDDLNL	654	7	3.88	2566	1	1	0	0	85.1817	0		2511	0	b7b7*	18.9535	757	100.421	160.842	0.0016	Green	7841	818.408	818.405
1387	I3QYM7	I3QYM7_CORPS	Dihydrolipoamide acyltransferase	Regular	36709.9	0	70719.2	549	33	48	52.49	2879401	1183483	2257745			Green		0	45	Pass2	InSource	None	1711.91	LVLHPNVNASYNAATK	AVVEALVLHPNVNASYNAATK	496	16	9.72	2551	1	1	0	0	299.217	0	Missing	3231	0	y16	25.8224	1597	165.182	125.182	0.0015	Green	62481	1711.92	1711.91
1387	I3QYM7	I3QYM7_CORPS	Dihydrolipoamide acyltransferase	Regular	36709.9	0	70719.2	549	33	48	52.49	2879401	1183483	2257745			Green		0	46	Pass2	InSource	None	534.288	GTTQK	SVDPAKAELIGTTQK	426	5	10.1	2564	0	0	0	0	28.4996	0		0	0		15.1731	483	74.426	108.852	0.0014	Green	13572	534.289	534.287
1387	I3QYM7	I3QYM7_CORPS	Dihydrolipoamide acyltransferase	Regular	36709.9	0	70719.2	549	33	48	52.49	2879401	1183483	2257745			Green		0	47	Pass2	InSource	None	647.372	IGTTQK	AELIGTTQK	425	6	10.1	2538	1	1	0	0	297.565	0		2727	0	y6	12.4841	607	86.6733	133.347	0.0014	Green	2304	647.376	647.373
1387	I3QYM7	I3QYM7_CORPS	Dihydrolipoamide acyltransferase	Regular	36709.9	0	70719.2	549	33	48	52.49	2879401	1183483	2257745			Green		0	48	Pass2	InSource	None	534.288	GTTQK	AELIGTTQK	426	5	10.1	2538	3	3	0	0	3263.4	0		1578	0	b3b5y3y5	12.4841	483	74.426	108.852	0.0014	Green	2299	534.292	534.289
1387	I3QYM7	I3QYM7_CORPS	Dihydrolipoamide acyltransferase	Regular	36709.9	0	70719.2	549	33	48	52.49	2879401	1183483	2257745			Green		0	49	Pass2	InSource	None	921.398	GSGSSTDVVM	GSGSSTDVVMPELGESVTEGTITQWLK	110	10	3.1	2553	0	0	0	0	137.478	0		0	0		32.0552	833	107.034	174.069	0.0014	Green	41495	921.402	921.398
1387	I3QYM7	I3QYM7_CORPS	Dihydrolipoamide acyltransferase	Regular	36709.9	0	70719.2	549	33	48	52.49	2879401	1183483	2257745			Green		0	50	Pass2	InSource	None	1867.87	AHSVEMPELGESVTEGTI	AHSVEMPELGESVTEGTITQWLK	1	18	3.79	2554	1	1	0	0	491.745	0	Missing	2216	0	b17b18	29.1883	1721	173.626	133.626	0.0014	Green	47313	1867.88	1867.87
1387	I3QYM7	I3QYM7_CORPS	Dihydrolipoamide acyltransferase	Regular	36709.9	0	70719.2	549	33	48	52.49	2879401	1183483	2257745			Green		0	51	Pass2	InSource	None	619.272	FQDDL	FQDDLNL	656	5	2.92	2540	4	4	3	0	8929.16	0		765	0	b2b3b4b5y4	21.6143	555	81.6498	123.3	0.0014	Green	8952	619.275	619.273
1387	I3QYM7	I3QYM7_CORPS	Dihydrolipoamide acyltransferase	Regular	36709.9	0	70719.2	549	33	48	52.49	2879401	1183483	2257745			Green		0	52	Pass2	InSource	None	1867.02	ELTLPEIAQAIVDLADR	AQELTLPEIAQAIVDLADR	541	17	3.59	2550	2	2	0	0	446.502	0	Missing	2056	0	b3y17	34.9101	1771	176.972	136.972	0.0013	Green	63602	1867.02	1867.02
1387	I3QYM7	I3QYM7_CORPS	Dihydrolipoamide acyltransferase	Regular	36709.9	0	70719.2	549	33	48	52.49	2879401	1183483	2257745			Green		0	53	Pass2	InSource	None	853.489	PAAVKDPR	EAPAAVKDPR	402	8	10.12	2536	4	4	1	1	3596.13	0	Identified	1650	0	b2b3b6b6y2	5.9962	793	103.58	63.5798	0.0013	Green	341	853.495	853.491
1387	I3QYM7	I3QYM7_CORPS	Dihydrolipoamide acyltransferase	Regular	36709.9	0	70719.2	549	33	48	52.49	2879401	1183483	2257745			Green		0	54	Pass2	InSource	None	1596.72	AHSVEMPELGESVTE	AHSVEMPELGESVTEGTITQWLK	1	15	3.79	2554	1	1	0	0	102.642	0	Missing	73	0	b15	29.1883	1456	155.31	115.31	0.0013	Green	45788	1596.73	1596.72
1387	I3QYM7	I3QYM7_CORPS	Dihydrolipoamide acyltransferase	Regular	36709.9	0	70719.2	549	33	48	52.49	2879401	1183483	2257745			Green		0	55	Pass2	InSource	None	1598.83	VLHPNVNASYNAATK	AVVEALVLHPNVNASYNAATK	497	15	9.72	2551	4	4	1	1	1671.86	0	Identified	2383	0	b3y12y13y15	25.8224	1473	156.517	116.517	0.0012	Green	61641	1598.83	1598.83
1387	I3QYM7	I3QYM7_CORPS	Dihydrolipoamide acyltransferase	Regular	36709.9	0	70719.2	549	33	48	52.49	2879401	1183483	2257745			Green		0	56	Pass2	InSource	None	2396.14	AHSVEMPELGESVTEGTITQWL	AHSVEMPELGESVTEGTITQWLK	1	22	3.79	2554	0	0	0	0	198.863	0	Missing	197	0	b22	29.1883	2215	205.435	165.435	0.0012	Green	49722	2396.15	2396.14
1387	I3QYM7	I3QYM7_CORPS	Dihydrolipoamide acyltransferase	Regular	36709.9	0	70719.2	549	33	48	52.49	2879401	1183483	2257745			Green		0	57	Pass2	InSource	None	2549.17	GSGSSTDVVMPELGESVTEGTITQW	GSGSSTDVVMPELGESVTEGTITQWLK	110	25	2.89	2553	0	0	0	0	155.267	0	Missing	0	0		32.0552	2328	212.364	172.364	0.0011	Green	50281	2549.17	2549.16
1387	I3QYM7	I3QYM7_CORPS	Dihydrolipoamide acyltransferase	Regular	36709.9	0	70719.2	549	33	48	52.49	2879401	1183483	2257745			Green		0	58	Pass2	InSource	None	1066.58	AQELTLPEIA	AQELTLPEIAQAIVDLADR	539	10	3.13	2550	3	3	0	0	2181.34	0	Identified	1310	0	b6b6b8b10b10	34.9101	1021	122.587	82.5867	0.0011	Green	58104	1066.58	1066.58
1387	I3QYM7	I3QYM7_CORPS	Dihydrolipoamide acyltransferase	Regular	36709.9	0	70719.2	549	33	48	52.49	2879401	1183483	2257745			Green		0	59	Pass2	InSource	None	1733.79	GSGSSTDVVMPELGESVT	GSGSSTDVVMPELGESVTEGTITQWLK	110	18	2.94	2553	3	3	0	1	1234.37	0	Missing	457	0	b4b7b8y14	32.0552	1584	164.284	124.284	0.001	Green	46564	1733.8	1733.79
1387	I3QYM7	I3QYM7_CORPS	Dihydrolipoamide acyltransferase	Regular	36709.9	0	70719.2	549	33	48	52.49	2879401	1183483	2257745			Green		0	60	Pass2	InSource	None	1176.63	TEGTITQWLK	AHSVEMPELGESVTEGTITQWLK	14	10	7	2554	2	2	0	0	528.261	0		2197	0	y8y10	29.1883	1096	128.519	217.038	0.001	Green	43121	1176.63	1176.63
1387	I3QYM7	I3QYM7_CORPS	Dihydrolipoamide acyltransferase	Regular	36709.9	0	70719.2	549	33	48	52.49	2879401	1183483	2257745			Green		0	61	Pass2	InSource	None	1392.82	PPQVGILGTAAIQK	LKPNDLSGATFTVTNIGSEGALADTPILVPPQVGILGTAAIQK	592	14	10.1	2558	1	1	0	0	552.659	0	Identified	1491	0	y14	33.8228	1343	147.167	107.167	0.001	Green	60089	1392.83	1392.82
1387	I3QYM7	I3QYM7_CORPS	Dihydrolipoamide acyltransferase	Regular	36709.9	0	70719.2	549	33	48	52.49	2879401	1183483	2257745			Green		0	62	Pass2	InSource	None	1366.63	AHSVEMPELGESV	AHSVEMPELGESVTEGTITQWLK	1	13	3.96	2554	0	0	0	0	135.578	0	Missing	0	0		29.1883	1254	140.591	100.591	0.0009	Green	44327	1366.64	1366.63
1387	I3QYM7	I3QYM7_CORPS	Dihydrolipoamide acyltransferase	Regular	36709.9	0	70719.2	549	33	48	52.49	2879401	1183483	2257745			Green		0	63	Pass2	InSource	None	782.404	EAPAAVKD	EAPAAVKDPR	400	8	4.07	2536	1	1	0	0	181.689	0	Missing	1915	0	b8b8	5.9962	731	98.108	156.216	0.0009	Green	337	782.407	782.404
1387	I3QYM7	I3QYM7_CORPS	Dihydrolipoamide acyltransferase	Regular	36709.9	0	70719.2	549	33	48	52.49	2879401	1183483	2257745			Green		0	64	Pass2	InSource	None	911.483	SVDPAKAEL	SVDPAKAELIGTTQK	416	9	4.07	2564	1	1	0	0	1548.33	0	Identified	888	0	b9y6y7	15.1731	861	109.42	178.839	0.0009	Green	15340	911.487	911.483
1387	I3QYM7	I3QYM7_CORPS	Dihydrolipoamide acyltransferase	Regular	36709.9	0	70719.2	549	33	48	52.49	2879401	1183483	2257745			Green		0	65	Pass2	InSource	None	1632.74	GSGSSTDVVMPELGESV	GSGSSTDVVMPELGESVTEGTITQWLK	110	17	2.94	2553	3	3	1	0	1112.67	0	Missing	1115	0	b8b9b12b13	32.0552	1491	157.789	117.789	0.0009	Green	46022	1632.75	1632.74
1387	I3QYM7	I3QYM7_CORPS	Dihydrolipoamide acyltransferase	Regular	36709.9	0	70719.2	549	33	48	52.49	2879401	1183483	2257745			Green		0	66	Pass2	InSource	None	675.382	TQWLK	GSGSSTDVVMPELGESVTEGTITQWLK	132	5	10.1	2553	3	3	2	0	674.531	0		545	0	b2b3b4	32.0552	629	88.7551	137.51	0.0009	Green	40098	675.385	675.382
1387	I3QYM7	I3QYM7_CORPS	Dihydrolipoamide acyltransferase	Regular	36709.9	0	70719.2	549	33	48	52.49	2879401	1183483	2257745			Green		0	67	Pass2	InSource	None	1249.62	PNVNASYNAATK	AVVEALVLHPNVNASYNAATK	500	12	9.72	2551	1	1	0	0	61.7044	0	Missing	148	0	b2	25.8224	1126	130.853	90.8535	0.0008	Green	59164	1249.62	1249.62
1387	I3QYM7	I3QYM7_CORPS	Dihydrolipoamide acyltransferase	Regular	36709.9	0	70719.2	549	33	48	52.49	2879401	1183483	2257745			Green		0	68	Pass2	InSource	None	1499.76	LHPNVNASYNAATK	AVVEALVLHPNVNASYNAATK	498	14	9.72	2551	0	0	0	0	130.832	0	Missing	0	0		25.8224	1368	148.988	108.988	0.0008	Green	60897	1499.77	1499.76
1387	I3QYM7	I3QYM7_CORPS	Dihydrolipoamide acyltransferase	Regular	36709.9	0	70719.2	549	33	48	52.49	2879401	1183483	2257745			Green		0	69	Pass2	InSource	None	2505.26	EAPKEEPAKEAAKPVDNQNVPYV	EAPKEEPAKEAAKPVDNQNVPYVTPLVR	332	23	4.36	2548	0	0	0	0	533.787	0	Identified	325	0	y17	19.3334	2322	211.999	65.9997	0.0008	Green	35692	2505.29	2505.27
1387	I3QYM7	I3QYM7_CORPS	Dihydrolipoamide acyltransferase	Regular	36709.9	0	70719.2	549	33	48	52.49	2879401	1183483	2257745			Green		0	70	Pass2	InSource	None	589.294	DLADR	AQELTLPEIAQAIVDLADR	553	5	3.88	2550	2	2	1	0	544.735	0		1475	0	y4y5	34.9101	521	78.2801	116.56	0.0008	Green	55819	589.298	589.295
1387	I3QYM7	I3QYM7_CORPS	Dihydrolipoamide acyltransferase	Regular	36709.9	0	70719.2	549	33	48	52.49	2879401	1183483	2257745			Green		0	71	Pass2	InSource	None	2096.98	AHSVEMPELGESVTEGTITQ	AHSVEMPELGESVTEGTITQWLK	1	20	3.79	2554	1	1	0	0	282.166	0	Missing	1669	0	b20y2	29.1883	1928	187.283	147.283	0.0008	Green	48365	2096.99	2096.98
1387	I3QYM7	I3QYM7_CORPS	Dihydrolipoamide acyltransferase	Regular	36709.9	0	70719.2	549	33	48	52.49	2879401	1183483	2257745			Green		0	72	Pass2	InSource	None	656.361	AQELTL	AQELTLPEIAQAIVDLADR	539	6	3.31	2550	0	0	0	0	40.4727	0		0	0		34.9101	631	88.9432	137.886	0.0008	Green	56174	656.365	656.362
1387	I3QYM7	I3QYM7_CORPS	Dihydrolipoamide acyltransferase	Regular	36709.9	0	70719.2	549	33	48	52.49	2879401	1183483	2257745			Green		0	73	Pass2	InSource	None	1968.92	AHSVEMPELGESVTEGTIT	AHSVEMPELGESVTEGTITQWLK	1	19	3.79	2554	1	1	0	0	203.349	0	Missing	1560	0	b19b19	29.1883	1814	179.825	139.825	0.0007	Green	47781	1968.93	1968.93
1387	I3QYM7	I3QYM7_CORPS	Dihydrolipoamide acyltransferase	Regular	36709.9	0	70719.2	549	33	48	52.49	2879401	1183483	2257745			Green		0	74	Pass2	InSource	None	790.358	GSGSSTDVV	GSGSSTDVVMPELGESVTEGTITQWLK	110	9	3.1	2553	0	0	0	0	106.319	0		0	0		32.0552	709	96.1296	152.259	0.0007	Green	40694	790.36	790.357
1387	I3QYM7	I3QYM7_CORPS	Dihydrolipoamide acyltransferase	Regular	36709.9	0	70719.2	549	33	48	52.49	2879401	1183483	2257745			Green		0	75	Pass2	InSource	None	1075.58	EGTITQWLK	GSGSSTDVVMPELGESVTEGTITQWLK	128	9	7	2553	0	0	0	0	118.684	0		0	0		32.0552	1003	121.142	202.283	0.0006	Green	42484	1075.58	1075.58
1387	I3QYM7	I3QYM7_CORPS	Dihydrolipoamide acyltransferase	Regular	36709.9	0	70719.2	549	33	48	52.49	2879401	1183483	2257745			Green		0	76	Pass2	InSource	None	995.541	AQELTLPEI	AQELTLPEIAQAIVDLADR	539	9	3.13	2550	3	3	0	0	796.155	0	Identified	798	0	b2b6b6b9b9	34.9101	954	117.163	194.327	0.0006	Green	57695	995.546	995.543
1387	I3QYM7	I3QYM7_CORPS	Dihydrolipoamide acyltransferase	Regular	36709.9	0	70719.2	549	33	48	52.49	2879401	1183483	2257745			Green		0	77	Pass2	InSource	None	2606.31	EAPKEEPAKEAAKPVDNQNVPYVT	EAPKEEPAKEAAKPVDNQNVPYVTPLVR	332	24	4.36	2548	0	0	0	0	238.347	0	Missing	162	0	y1y2	19.3334	2415	217.623	68.8114	0.0006	Green	35874	2606.32	2606.31
1387	I3QYM7	I3QYM7_CORPS	Dihydrolipoamide acyltransferase	Regular	36709.9	0	70719.2	549	33	48	52.49	2879401	1183483	2257745			Green		0	78	Pass2	InSource	None	1067.51	EAAKPVDNQN	EAAKPVDNQNVPYVTPLVR	341	10	4.07	2547	0	0	0	0	159.309	0	Missing	102	0	b10	20.8913	970	118.47	196.939	0.0005	Green	28835	1067.52	1067.51
1387	I3QYM7	I3QYM7_CORPS	Dihydrolipoamide acyltransferase	Regular	36709.9	0	70719.2	549	33	48	52.49	2879401	1183483	2257745			Green		0	79	Pass2	InSource	None	953.469	EAAKPVDNQ	EAAKPVDNQNVPYVTPLVR	341	9	4.07	2547	1	1	0	0	103.552	0	Missing	669	0	b9b9*	20.8913	874	110.518	70.5182	0.0005	Green	28193	953.474	953.47
1387	I3QYM7	I3QYM7_CORPS	Dihydrolipoamide acyltransferase	Regular	36709.9	0	70719.2	549	33	48	52.49	2879401	1183483	2257745			Green		0	80	Pass2	InSource	None	1614.73	GSGSSTDVVMPELGESV	GSGSSTDVVMPELGESVTEGTITQWLK	110	17	2.94	2553	0	0	0	0	176.358	0	Missing	0	0		32.0552	1491	157.789	117.789	0.0005	Green	45905	1614.74	1614.73
1387	I3QYM7	I3QYM7_CORPS	Dihydrolipoamide acyltransferase	Regular	36709.9	0	70719.2	549	33	48	52.49	2879401	1183483	2257745			Green		0	81	Pass2	InSource	None	944.556	PYVTPLVR	EAPKEEPAKEAAKPVDNQNVPYVTPLVR	352	8	9.84	2548	0	0	0	0	91.9481	0	Missing	0	0		19.3334	896	112.365	184.73	0.0005	Green	28151	944.562	944.558
1387	I3QYM7	I3QYM7_CORPS	Dihydrolipoamide acyltransferase	Regular	36709.9	0	70719.2	549	33	48	52.49	2879401	1183483	2257745			Green		0	82	Pass2	InSource	None	1014.57	TYLPFFVK	YGVNLTYLPFFVK	483	8	9.72	2549	0	0	0	0	73.2495	0	Missing	0	0		31.3138	958	117.491	194.981	0.0005	Green	57819	1014.57	1014.57
1387	I3QYM7	I3QYM7_CORPS	Dihydrolipoamide acyltransferase	Regular	36709.9	0	70719.2	549	33	48	52.49	2879401	1183483	2257745			Green		0	83	Pass2	InSource	None	675.382	TQWLK	AHSVEMPELGESVTEGTITQWLK	19	5	10.1	2554	2	2	0	0	4628.17	0		920	0	y3y5	29.1883	629	88.7551	137.51	0.0005	Green	40099	675.385	675.383
1387	I3QYM7	I3QYM7_CORPS	Dihydrolipoamide acyltransferase	Regular	36709.9	0	70719.2	549	33	48	52.49	2879401	1183483	2257745			Green		0	84	Pass2	InSource	None	1427.8	AVVEALVLHPNVNA	AVVEALVLHPNVNASYNAATK	491	14	5.13	2551	2	2	1	0	556.54	0	Missing	367	0	y8y9	25.8224	1378	149.713	109.713	0.0005	Green	60366	1427.8	1427.8
1387	I3QYM7	I3QYM7_CORPS	Dihydrolipoamide acyltransferase	Regular	36709.9	0	70719.2	549	33	48	52.49	2879401	1183483	2257745			Green		0	85	Pass2	InSource	None	2283.06	AHSVEMPELGESVTEGTITQW	AHSVEMPELGESVTEGTITQWLK	1	21	3.79	2554	0	0	0	0	211.129	0	Missing	0	0		29.1883	2091	197.695	157.695	0.0005	Green	49262	2283.07	2283.06
1387	I3QYM7	I3QYM7_CORPS	Dihydrolipoamide acyltransferase	Regular	36709.9	0	70719.2	549	33	48	52.49	2879401	1183483	2257745			Green		0	86	Pass2	InSource	None	1176.59	YGVDLNKVEGT	YGVDLNKVEGTGVGGR	365	11	4.07	2562	0	0	0	0	60.185	0		0	0		15.5711	1095	128.441	88.4406	0.0004	Green	29437	1176.6	1176.59
1387	I3QYM7	I3QYM7_CORPS	Dihydrolipoamide acyltransferase	Regular	36709.9	0	70719.2	549	33	48	52.49	2879401	1183483	2257745			Green		0	87	Pass2	InSource	None	1653.74	AHSVEMPELGESVTEG	AHSVEMPELGESVTEGTITQWLK	1	16	3.79	2554	0	0	0	0	125.972	0	Missing	171	0	y9	29.1883	1504	158.705	118.705	0.0004	Green	46126	1653.75	1653.75
1387	I3QYM7	I3QYM7_CORPS	Dihydrolipoamide acyltransferase	Regular	36709.9	0	70719.2	549	33	48	52.49	2879401	1183483	2257745			Green		0	88	Pass2	InSource	None	705.32	AKFQDD	AKFQDDLNL	654	6	3.88	2566	1	1	0	0	174.154	0		596	0	b6	18.9535	633	89.131	138.262	0.0004	Green	7837	705.325	705.322
1387	I3QYM7	I3QYM7_CORPS	Dihydrolipoamide acyltransferase	Regular	36709.9	0	70719.2	549	33	48	52.49	2879401	1183483	2257745			Green		0	89	Pass2	InSource	None	2345.08	GSGSSTDVVMPELGESVTEGTITQ	GSGSSTDVVMPELGESVTEGTITQWLK	110	24	2.89	2553	2	2	0	0	1338.66	0	Identified	1943	0	b8b9b15b24y14y15	32.0552	2165	202.332	162.332	0.0004	Green	49518	2345.09	2345.08
1387	I3QYM7	I3QYM7_CORPS	Dihydrolipoamide acyltransferase	Regular	36709.9	0	70719.2	549	33	48	52.49	2879401	1183483	2257745			Green		0	90	Pass2	InSource	None	704.398	PAFIEK	DNKPAFIEK	472	6	7	2543	0	0	0	0	31.4252	0	Missing	0	0		10.903	660	91.6478	143.296	0.0004	Green	2580	704.402	704.4
1387	I3QYM7	I3QYM7_CORPS	Dihydrolipoamide acyltransferase	Regular	36709.9	0	70719.2	549	33	48	52.49	2879401	1183483	2257745			Green		0	91	Pass2	InSource	None	732.364	EGTGVGGR	YGVDLNKVEGTGVGGR	373	8	7	2562	0	0	0	0	68.75	0		0	0		15.5711	647	90.4404	140.881	0.0004	Green	27049	732.367	732.364
1387	I3QYM7	I3QYM7_CORPS	Dihydrolipoamide acyltransferase	Regular	36709.9	0	70719.2	549	33	48	52.49	2879401	1183483	2257745			Green		0	92	Pass2	InSource	None	603.321	GTGVGGR	YGVDLNKVEGTGVGGR	374	7	11.05	2562	0	0	0	0	58.5636	0		0	0		15.5711	538	79.9738	119.948	0.0004	Green	26481	603.323	603.321
1387	I3QYM7	I3QYM7_CORPS	Dihydrolipoamide acyltransferase	Regular	36709.9	0	70719.2	549	33	48	52.49	2879401	1183483	2257745			Green		0	93	Pass2	InSource	None	1548.79	GESVTEGTITQWLK	GSGSSTDVVMPELGESVTEGTITQWLK	123	14	4.26	2553	1	1	0	0	103.988	0		357	0	y9	32.0552	1431	153.527	113.527	0.0004	Green	45532	1548.79	1548.79
1387	I3QYM7	I3QYM7_CORPS	Dihydrolipoamide acyltransferase	Regular	36709.9	0	70719.2	549	33	48	52.49	2879401	1183483	2257745			Green		0	94	Pass2	InSource	None	798.399	SVDPAKAE	SVDPAKAELIGTTQK	416	8	4.07	2564	1	1	0	0	232.53	0	Missing	679	0	b8	15.1731	737	98.6441	157.288	0.0003	Green	14685	798.404	798.401
1387	I3QYM7	I3QYM7_CORPS	Dihydrolipoamide acyltransferase	Regular	36709.9	0	70719.2	549	33	48	52.49	2879401	1183483	2257745			Green		0	95	Pass2	InSource	None	882.457	AQELTLPE	AQELTLPEIAQAIVDLADR	539	8	3.13	2550	2	2	0	0	1819.32	0	Identified	462	0	b6b8	34.9101	830	106.777	173.554	0.0003	Green	57121	882.463	882.46
1387	I3QYM7	I3QYM7_CORPS	Dihydrolipoamide acyltransferase	Regular	36709.9	0	70719.2	549	33	48	52.49	2879401	1183483	2257745			Green		0	96	Pass2	InSource	None	585.372	TPLVR	EAAKPVDNQNVPYVTPLVR	355	5	11.05	2547	1	1	0	0	351.07	0	Missing	542	0	y5	20.8913	560	82.1394	124.279	0.0003	Green	26413	585.374	585.372
1387	I3QYM7	I3QYM7_CORPS	Dihydrolipoamide acyltransferase	Regular	36709.9	0	70719.2	549	33	48	52.49	2879401	1183483	2257745			Green		0	97	Pass2	InSource	None	1075.58	EGTITQWLK	AHSVEMPELGESVTEGTITQWLK	15	9	7	2554	0	0	0	0	94.9572	0		0	0		29.1883	1003	121.142	202.283	0.0003	Green	42485	1075.58	1075.58
1387	I3QYM7	I3QYM7_CORPS	Dihydrolipoamide acyltransferase	Regular	36709.9	0	70719.2	549	33	48	52.49	2879401	1183483	2257745			Green		0	98	Pass2	InSource	None	585.372	TPLVR	EAPKEEPAKEAAKPVDNQNVPYVTPLVR	355	5	11.05	2548	1	1	0	0	276.235	0	Missing	443	0	y5	19.3334	560	82.1394	124.279	0.0003	Green	26412	585.373	585.37
1387	I3QYM7	I3QYM7_CORPS	Dihydrolipoamide acyltransferase	Regular	36709.9	0	70719.2	549	33	48	52.49	2879401	1183483	2257745			Green		0	99	Pass2	InSource	None	685.399	AVKDPR	EAPAAVKDPR	404	6	10.12	2536	2	2	0	0	133.924	0	Identified	700	0	y2y6	5.9962	636	89.4124	138.825	0.0003	Green	339	685.4	685.398
1387	I3QYM7	I3QYM7_CORPS	Dihydrolipoamide acyltransferase	Regular	36709.9	0	70719.2	549	33	48	52.49	2879401	1183483	2257745			Green		0	100	Pass2	NeutralLoss_H2O	None	2790.35	GSGSSTDVVMPELGESVTEGTITQWLK	GSGSSTDVVMPELGESVTEGTITQWLK	110	27	3.69	2553	3	3	0	0	3840.44	0	Identified	2645	0	b27y10y10y14y17y18	32.0552	2587	227.837	111.891	0.0007	Green	51099	2790.36	2790.35
1387	I3QYM7	I3QYM7_CORPS	Dihydrolipoamide acyltransferase	Regular	36709.9	0	70719.2	549	33	48	52.49	2879401	1183483	2257745			Green		0	101	Pass2	NeutralLoss_H2O	None	2524.24	AHSVEMPELGESVTEGTITQWLK	AHSVEMPELGESVTEGTITQWLK	1	23	4.25	2554	5	5	0	0	570.591	0	Missing	3242	0	b2b11b12b12b17b23b23*y14	29.1883	2350	213.7	102.467	0.0006	Green	50186	2524.25	2524.24
1387	I3QYM7	I3QYM7_CORPS	Dihydrolipoamide acyltransferase	Regular	36709.9	0	70719.2	549	33	48	52.49	2879401	1183483	2257745			Green		0	102	Pass2	NeutralLoss_H2O	None	3071.62	EAPKEEPAKEAAKPVDNQNVPYVTPLVR	EAPKEEPAKEAAKPVDNQNVPYVTPLVR	332	28	4.79	2548	0	0	0	0	204.525	0	Missing	0	0		19.3334	2882	244.844	57.9375	0.0004	Green	36724	3071.64	3071.62
1387	I3QYM7	I3QYM7_CORPS	Dihydrolipoamide acyltransferase	Regular	36709.9	0	70719.2	549	33	48	52.49	2879401	1183483	2257745			Green		0	103	Pass2	NeutralLoss_NH3	None	1046.52	AKFQDDLNL	AKFQDDLNL	654	9	3.88	2566	0	0	0	0	59.8118	0		414	0	b8*y9*	18.9535	977	119.039	79.039	0.0025	Green	7838	1046.52	1046.52
1387	I3QYM7	I3QYM7_CORPS	Dihydrolipoamide acyltransferase	Regular	36709.9	0	70719.2	549	33	48	52.49	2879401	1183483	2257745			Green		0	104	Pass2	NeutralLoss_NH3	None	1172.63	KDNKPAFIEK	KDNKPAFIEK	468	10	9.76	2537	0	0	0	0	47.2764	0	Missing	0	0		6.7099	1117	130.155	46.7702	0.001	Green	1197	1172.64	1172.63
1387	I3QYM7	I3QYM7_CORPS	Dihydrolipoamide acyltransferase	Regular	36709.9	0	70719.2	549	33	48	52.49	2879401	1183483	2257745			Green		0	105	Pass2	NeutralLoss_NH3	None	847.383	FQDDLNL	FQDDLNL	656	7	2.92	2540	0	0	0	0	49.8154	0		0	0		21.6143	775	102.006	62.0064	0.0007	Green	8957	847.388	847.384
1387	I3QYM7	I3QYM7_CORPS	Dihydrolipoamide acyltransferase	Regular	37518.9	0	70719.2	559	35	48	57.01	2958480	1225744	2285168			Green		1	1	Pass1	PepFrag1	None	2808.36	GSGSSTDVVMPELGESVTEGTITQWLK	GSGSSTDVVMPELGESVTEGTITQWLK	110	27	3.69	2527	41	41	34	16	243639	9.961	Identified	614556	20	b3b4b4b5b5b6b6b7b7b8b8b9b9b10b10b11b12b13b14b15b15b16b16b17b17b18b18b19b20b22b22b23b24b24b25b26b27b27*y1y2y3y4y4*y5y5*y6y7y8y8y9y9y10y10y11y11y12y13y14y15y15y16y17y17y18y18y19y22y23*y27y27*	33.0171	2587	227.837	111.891	0.2159	Green	73442	2808.36	2808.36
1387	I3QYM7	I3QYM7_CORPS	Dihydrolipoamide acyltransferase	Regular	37518.9	0	70719.2	559	35	48	57.01	2958480	1225744	2285168			Green		0	2	Pass1	PepFrag1	None	2066.11	AQELTLPEIAQAIVDLADR	AQELTLPEIAQAIVDLADR	539	19	3.59	2526	34	34	30	15	220985	9.9186	Identified	297496	14	b2b2*b3b3*b4b4*b5b5b6b6b7b8b8b9b9b10b10*b10b11b12b12b13b13b14b15b16b17*b19y1y2y3y4y5y5y6y6y7y7y8y9y9*y9y10y10*y11y11*y12y13y13*y14y15y16y17y19	34.2031	1952	188.834	148.834	0.1157	Green	66477	2066.12	2066.12
1387	I3QYM7	I3QYM7_CORPS	Dihydrolipoamide acyltransferase	Regular	37518.9	0	70719.2	559	35	48	57.01	2958480	1225744	2285168			Green		0	3	Pass1	PepFrag1	None	4288.34	LKPNDLSGATFTVTNIGSEGALADTPILVPPQVGILGTAAIQK	LKPNDLSGATFTVTNIGSEGALADTPILVPPQVGILGTAAIQK	563	43	4.31	2530	39	39	25	13	40226	9.1788	Identified	205881	16.7	b2b7b9b10b12*b13b15b16b16*b22b23b24b25b26b26b27b28b29b29b30b33b34b35b36b37b39b39b40b41y2y3y4y5y6y7y7*y8y9y10y11y13y14y15y18y24y27y43	33.8785	4093	309.353	114.676	0.0827	Green	73584	4288.37	4288.35
1387	I3QYM7	I3QYM7_CORPS	Dihydrolipoamide acyltransferase	Regular	37518.9	0	70719.2	559	35	48	57.01	2958480	1225744	2285168			Green		0	4	Pass1	PepFrag1	None	2542.25	AHSVEMPELGESVTEGTITQWLK	AHSVEMPELGESVTEGTITQWLK	1	23	4.25	2528	36	36	30	14	146244	9.7393	Identified	235160	13	b2b3b3b4b4b5b5b6b6b8b8b9b10b11b11b12b12b13b13b14b14b15b15b16b17b17b18b18b19b19b20b21b21b22b23b23*y2y3y4y4*y5y5*y6y7y8y8y9y9y10y10*y10y11y11y12y12y14y14*y14y15y15y21y23	29.9944	2350	213.7	102.467	0.0777	Green	73490	2542.25	2542.24
1387	I3QYM7	I3QYM7_CORPS	Dihydrolipoamide acyltransferase	Regular	37518.9	0	70719.2	559	35	48	57.01	2958480	1225744	2285168			Green		0	5	Pass1	PepFrag1	None	2110.13	EAAKPVDNQNVPYVTPLVR	EAAKPVDNQNVPYVTPLVR	341	19	6.95	2524	19	19	11	5	60383	9.3552	Identified	158282	10.5	b2b3b4b5b6b8b8b9b9*b9b10b10b11b11b12b14b19y3y4y5y6y7y8y8y10y15y19y19*	19.9244	1971	190.057	86.7047	0.0526	Green	55153	2110.14	2110.13
1387	I3QYM7	I3QYM7_CORPS	Dihydrolipoamide acyltransferase	Regular	37518.9	0	70719.2	559	35	48	57.01	2958480	1225744	2285168			Green		0	6	Pass1	PepFrag1	Carbamidomethyl+C(3)	2443.08	QMCYIPFSYDHQIVDGADAGR	QMCYIPFSYDHQIVDGADAGR	622	21	4.16	2529	23	23	19	4	148325	9.7455	Identified	133522	10.7	b2b2*b3b3*b4b4*b5b5*b10b12b15b21y3y5y6y7y8y9y10y10y11y12y13y14y14*y15y16y17y17y18y19y19*y19y20y21y21*	25.5648	2140	200.772	93.8477	0.0498	Green	73548	2443.09	2443.08
1387	I3QYM7	I3QYM7_CORPS	Dihydrolipoamide acyltransferase	Regular	37518.9	0	70719.2	559	35	48	57.01	2958480	1225744	2285168			Green		0	7	Pass1	PepFrag1	None	1560.85	YGVNLTYLPFFVK	YGVNLTYLPFFVK	478	13	9.52	2525	18	18	11	6	52279.5	9.2926	Identified	109003	9	b2b3b4b4*b5b5*b6b6*b6b7*b7b8b10b10*b12b13b13*y1y2y3y5y7y8y8y9y10y10*y10y11*y12y12*y12y13	32.7732	1472	156.446	116.446	0.0497	Green	62928	1560.86	1560.85
1387	I3QYM7	I3QYM7_CORPS	Dihydrolipoamide acyltransferase	Regular	37518.9	0	70719.2	559	35	48	57.01	2958480	1225744	2285168			Green		0	8	Pass1	PepFrag1	None	864.41	FQDDLNL	FQDDLNL	656	7	2.92	2516	10	10	6	3	24007.8	8.9546		40899	5.4	b2b2*b3b4b4*b4b5b5*b5b6b6*b6b7b7*y2y3y5y5*y6*y7y7*	21.212	775	102.006	164.013	0.0228	Green	9198	864.412	864.409
1387	I3QYM7	I3QYM7_CORPS	Dihydrolipoamide acyltransferase	Regular	37518.9	0	70719.2	559	35	48	57.01	2958480	1225744	2285168			Green		0	9	Pass1	PepFrag1	None	2911.5	MVEALQISAQLTHLQEVDMTNVATLR	MVEALQISAQLTHLQEVDMTNVATLR	442	26	4.42	2531	15	15	8	4	4967.12	8.2704		12345	8.5	b4b6b7b17y3y4y7y8y9y19y20y21y22y23y24y26	36.2988	2749	237.252	118.168	0.0215	Green	73970	2911.51	2911.5
1387	I3QYM7	I3QYM7_CORPS	Dihydrolipoamide acyltransferase	Regular	37518.9	0	70719.2	559	35	48	57.01	2958480	1225744	2285168			Green		0	10	Pass1	PepFrag1	None	2181.17	AVVEALVLHPNVNASYNAATK	AVVEALVLHPNVNASYNAATK	491	21	7.77	2535	23	23	16	6	62502.5	9.3701	Identified	24931	7.1	b2b3b4b5b6b7b8y1y2y3y4y6y8y9y11y12y13y13y14y16y17y18y18y19y19*y21y21*	25.6363	2050	195.102	90.0681	0.0164	Green	39458	2181.18	2181.17
1387	I3QYM7	I3QYM7_CORPS	Dihydrolipoamide acyltransferase	Regular	37518.9	0	70719.2	559	35	48	57.01	2958480	1225744	2285168			Green		0	11	Pass1	PepFrag1	None	1053.57	EAPAAVKDPR	EAPAAVKDPR	400	10	7.03	2512	14	14	10	5	50732.4	9.2795	Identified	28923	5.3	b2b2b3b3b4b4b5b5b6b8b8y1y2y3y4y5y6y7y8y10	4.4258	969	118.388	78.3883	0.0155	Green	347	1053.57	1053.57
1387	I3QYM7	I3QYM7_CORPS	Dihydrolipoamide acyltransferase	Regular	37518.9	0	70719.2	559	35	48	57.01	2958480	1225744	2285168			Green		0	12	Pass1	PepFrag1	None	977.614	GLLTPVIHK	GLLTPVIHK	530	9	10.1	2523	11	11	6	2	25086.3	8.9737	Identified	19005	5	b2b4b4b8b9y2y3y4y5y6y6y7y7y9	14.28	961	117.736	77.7358	0.0144	Green	43441	977.618	977.614
1387	I3QYM7	I3QYM7_CORPS	Dihydrolipoamide acyltransferase	Regular	37518.9	0	70719.2	559	35	48	57.01	2958480	1225744	2285168			Green		0	13	Pass1	PepFrag1	None	1189.66	KDNKPAFIEK	KDNKPAFIEK	468	10	9.76	2513	14	14	9	4	28459.3	9.0285	Identified	13446	4.8	b1b2b3*b4b4*b7b8b10y2y2y3y4y5y6y7y8y9y9y10y10*	5.6733	1117	130.155	90.1553	0.0117	Green	1255	1189.66	1189.66
1387	I3QYM7	I3QYM7_CORPS	Dihydrolipoamide acyltransferase	Regular	37518.9	0	70719.2	559	35	48	57.01	2958480	1225744	2285168			Green		0	14	Pass1	PepFrag1	None	1061.56	DNKPAFIEK	DNKPAFIEK	469	9	7	2519	8	8	4	1	3808.78	8.155	Identified	12231	4.5	b3*b6b8y2y3y6y7y8y9	9.9079	982	119.445	79.4448	0.0112	Green	25655	1061.57	1061.57
1387	I3QYM7	I3QYM7_CORPS	Dihydrolipoamide acyltransferase	Regular	37518.9	0	70719.2	559	35	48	57.01	2958480	1225744	2285168			Green		0	15	Pass1	PepFrag1	None	680.398	FTATIK	FTATIK	643	6	10.1	2538	10	10	7	3	19988.2	8.875		19822	3.7	b2b2b3b4b4b5b5b6y1y2y3y4y4y5y6	9.7421	647	90.4404	140.881	0.0096	Green	15056	680.402	680.399
1387	I3QYM7	I3QYM7_CORPS	Dihydrolipoamide acyltransferase	Regular	37518.9	0	70719.2	559	35	48	57.01	2958480	1225744	2285168			Green		0	16	Pass1	PepFrag1	None	3615.9	AEPTKEAPKEEPAKEAAKPVDNQNVPYVTPLVR	AEPTKEAPKEEPAKEAAKPVDNQNVPYVTPLVR	327	33	4.9	2522	9	9	6	1	9463.12	8.5503	Identified	14756	6.5	b23b23*b24b25b25*y4y5y6y7y8y33y33*	16.4276	3376	272.079	68.8315	0.0083	Green	38807	3615.93	3615.91
1387	I3QYM7	I3QYM7_CORPS	Dihydrolipoamide acyltransferase	Regular	37518.9	0	70719.2	559	35	48	57.01	2958480	1225744	2285168			Green		0	17	Pass1	PepFrag1	None	960.536	AELIGTTQK	AELIGTTQK	422	9	7	2514	6	6	2	1	13861.2	8.7161		11542	3.7	b2y2y5y6y6*y7y9	12.4823	907	113.283	73.2829	0.0065	Green	2411	960.542	960.538
1387	I3QYM7	I3QYM7_CORPS	Dihydrolipoamide acyltransferase	Regular	37518.9	0	70719.2	559	35	48	57.01	2958480	1225744	2285168			Green		0	18	Pass1	PepFrag1	None	808.42	YGVDLNK	YGVDLNK	365	7	6.78	2515	7	7	5	1	9772.1	8.5642		6576	2.9	b2y2y3y4y5y6y7	9.3721	740	98.9117	157.823	0.0043	Green	3505	808.426	808.423
1387	I3QYM7	I3QYM7_CORPS	Dihydrolipoamide acyltransferase	Regular	37518.9	0	70719.2	559	35	48	57.01	2958480	1225744	2285168			Green		0	19	Pass1	PepFrag1	None	2664.4	EEPAKEAAKPVDNQNVPYVTPLVR	EEPAKEAAKPVDNQNVPYVTPLVR	336	24	4.65	2521	8	8	2	1	7263.42	8.4354	Identified	5591	4.1	b5b16y4y6y7y8y22y24y24*	19.2939	2481	221.57	70.785	0.0032	Green	37471	2664.42	2664.4
1387	I3QYM7	I3QYM7_CORPS	Dihydrolipoamide acyltransferase	Regular	37518.9	0	70719.2	559	35	48	57.01	2958480	1225744	2285168			Green		0	20	Pass1	PepFrag1	None	2046.01	EITYHSDVNIAIAVDTER	EITYHSDVNIAIAVDTER	512	18	4.06	2536	3	3	0	0	396.487	7.1725		3893	3.6	b9y6y18	24.1115	1878	184.031	82.6871	0.0029	Green	55885	2046.02	2046.01
1387	I3QYM7	I3QYM7_CORPS	Dihydrolipoamide acyltransferase	Regular	37518.9	0	70719.2	559	35	48	57.01	2958480	1225744	2285168			Green		0	21	Pass1	PepFrag1	None	1524.79	AEPTKEAPKEEPAK	AEPTKEAPKEEPAK	327	14	4.73	2511	5	5	0	1	911.924	7.5342	Identified	2758	3.1	b2y3y5y7y12y13y14	1.6672	1405	151.662	61.1081	0.0026	Green	56	1524.8	1524.79
1387	I3QYM7	I3QYM7_CORPS	Dihydrolipoamide acyltransferase	Regular	37518.9	0	70719.2	559	35	48	57.01	2958480	1225744	2285168			Green		0	22	Pass1	PepFrag1	None	3039.6	MVEALQISAQLTHLQEVDMTNVATLRK	MVEALQISAQLTHLQEVDMTNVATLRK	442	27	5.35	2534	1	1	0	0	226.083	6.9285		118	3.9	y25	32.831	2884	244.957	82.4785	0.0025	Green	39991	3039.6	3039.59
1387	I3QYM7	I3QYM7_CORPS	Dihydrolipoamide acyltransferase	Regular	37518.9	0	70719.2	559	35	48	57.01	2958480	1225744	2285168			Green		0	23	Pass1	PepFrag1	None	1710.95	RPVVITENGSDAIAIR	RPVVITENGSDAIAIR	606	16	7.11	2537	6	6	2	0	1187.16	7.6488	Missing	563	2.9	b4b5y1y3y5y6y11*	23.6917	1612	166.215	70.8099	0.0018	Green	75025	1710.95	1710.94
1387	I3QYM7	I3QYM7_CORPS	Dihydrolipoamide acyltransferase	Regular	37518.9	0	70719.2	559	35	48	57.01	2958480	1225744	2285168			Green		0	24	Pass1	PepFrag1	None	1579.81	QDVLAAAGQGPEPAQK	QDVLAAAGQGPEPAQK	384	16	4.07	2520	2	2	0	0	295.372	7.0446	Missing	381	2.8	b5y8	17.8093	1450	154.883	63.2556	0.0017	Green	33197	1579.82	1579.82
1387	I3QYM7	I3QYM7_CORPS	Dihydrolipoamide acyltransferase	Regular	37518.9	0	70719.2	559	35	48	57.01	2958480	1225744	2285168			Green		0	25	Pass1	PepFrag1	None	831.432	VEGTGVGGR	VEGTGVGGR	372	9	7	2517	4	4	1	0	580.703	7.3382		2457	1.8	b2b3y3y9	7.4008	752	99.9781	159.956	0.0009	Green	15821	831.435	831.432
1387	I3QYM7	I3QYM7_CORPS	Dihydrolipoamide acyltransferase	Regular	37518.9	0	70719.2	559	35	48	57.01	2958480	1225744	2285168			Green		0	26	Pass1	PepFrag1	None	951.526	FTATIKDR	FTATIKDR	643	8	10.12	2518	3	3	1	0	790.185	7.472		505	1.7	y5y6y8	6.9676	886	111.528	71.5275	0.0009	Green	16573	951.532	951.529
1387	I3QYM7	I3QYM7_CORPS	Dihydrolipoamide acyltransferase	Regular	37518.9	0	70719.2	559	35	48	57.01	2958480	1225744	2285168			Green		0	27	Pass2	PepFrag2	None	3089.63	EAPKEEPAKEAAKPVDNQNVPYVTPLVR	EAPKEEPAKEAAKPVDNQNVPYVTPLVR	332	28	4.79	2533	19	19	10	4	19201.1	8.8576	Identified	46494	9	b2b5b8b8b12b13b15b16b18b18*b19b20b20b24b28y4y5y6y7y8y8y9y10y14y28	17.6914	2882	244.844	82.4219	0.0236	Green	38227	3089.67	3089.65
1387	I3QYM7	I3QYM7_CORPS	Dihydrolipoamide acyltransferase	Regular	37518.9	0	70719.2	559	35	48	57.01	2958480	1225744	2285168			Green		0	28	Pass2	PepFrag2	None	1973.99	SVGDTVAVDEPLLEVSTDK	SVGDTVAVDEPLLEVSTDK	24	19	3.43	2532	1	1	0	0	133.611	6.7001	Missing	199	2.9	b13y7	27.4383	1831	180.947	80.6315	0.0016	Green	75042	1973.98	1973.97
1387	I3QYM7	I3QYM7_CORPS	Dihydrolipoamide acyltransferase	Regular	37518.9	0	70719.2	559	35	48	57.01	2958480	1225744	2285168			Green	261	0	29	Pass2	PepFrag2	None	572.304	QEAPK	QEAPK	96	5	7	2545	1	1	0	0	23.4798	5.9449	Missing	619	1.5	b4*y5	-3.3597	515	77.678	115.356	0.001	Green	1321	572.294	572.291
1387	I3QYM7	I3QYM7_CORPS	Dihydrolipoamide acyltransferase	Regular	37518.9	0	70719.2	559	35	48	57.01	2958480	1225744	2285168			Green		0	30	Pass2	MissedCleavage	None	1620.83	YGVDLNKVEGTGVGGR	YGVDLNKVEGTGVGGR	365	16	6.95	2539	23	23	18	8	85571.2	9.5066		76645	8.8	b2b3b4b5b6*b7b8b9b12b16y3y4y5y6y7y7y8y8y9y10y10y11y11*y11y12y13y14y14y15y16	16.9755	1492	157.86	65.24	0.0384	Green	55180	1620.84	1620.83
1387	I3QYM7	I3QYM7_CORPS	Dihydrolipoamide acyltransferase	Regular	37518.9	0	70719.2	559	35	48	57.01	2958480	1225744	2285168			Green		0	31	Pass2	MissedCleavage	None	1557.85	SVDPAKAELIGTTQK	SVDPAKAELIGTTQK	416	15	7	2540	20	20	17	6	73506.9	9.4406	Identified	50982	7.1	b2b2b3b3b7b8b9b10b15y2y2*y3y3y4y5y6y7y8y9y10y11y12y12y13y13y14y15	15.1465	1468	156.163	116.163	0.0225	Green	55229	1557.85	1557.85
1387	I3QYM7	I3QYM7_CORPS	Dihydrolipoamide acyltransferase	Regular	37518.9	0	70719.2	559	35	48	57.01	2958480	1225744	2285168			Green		0	32	Pass2	MissedCleavage	None	1063.54	AKFQDDLNL	AKFQDDLNL	654	9	3.88	2543	9	9	5	2	15225.1	8.7568		5962	4	b2b3b4b6b6*b6b7b7*b7b8y1y2y2*y9y9*	18.8043	977	119.039	79.039	0.008	Green	25712	1063.55	1063.54
1387	I3QYM7	I3QYM7_CORPS	Dihydrolipoamide acyltransferase	Regular	37518.9	0	70719.2	559	35	48	57.01	2958480	1225744	2285168			Green		0	33	Pass2	MissedCleavage	None	3039.6	KMVEALQISAQLTHLQEVDMTNVATLR	KMVEALQISAQLTHLQEVDMTNVATLR	441	27	5.35	2541	4	4	0	0	681.822	7.4079		2013	3.2	b7b19y4y9y27	36.1231	2884	244.957	82.4785	0.0015	Green	70731	3039.61	3039.59
1387	I3QYM7	I3QYM7_CORPS	Dihydrolipoamide acyltransferase	Regular	37518.9	0	70719.2	559	35	48	57.01	2958480	1225744	2285168			Green		0	34	Pass2	MissedCleavage	None	3722.99	YGVNLTYLPFFVKAVVEALVLHPNVNASYNAATK	YGVNLTYLPFFVKAVVEALVLHPNVNASYNAATK	478	34	9.35	2542	3	3	1	0	815.026	7.4854	Missing	1419	2.3	y10y11y34	37.9014	3522	279.868	99.9338	0.0005	Green	72178	3723.01	3722.99
1387	I3QYM7	I3QYM7_CORPS	Dihydrolipoamide acyltransferase	Regular	37518.9	0	70719.2	559	35	48	57.01	2958480	1225744	2285168			Green		0	35	Pass2	VarMod	Phosphoryl+STY(20)	2744.37	EEPAKEAAKPVDNQNVPYVTPLVR	EEPAKEAAKPVDNQNVPYVTPLVR	336	24	4.65	2544	2	2	0	0	241.392	6.957	Missing	4134	3.9	y5y24	19.2939	2481	221.57	107.713	0.0028	Green	69793	2744.38	2744.37
1387	I3QYM7	I3QYM7_CORPS	Dihydrolipoamide acyltransferase	Regular	37518.9	0	70719.2	559	35	48	57.01	2958480	1225744	2285168			Green		0	36	Pass2	InSource	None	944.556	PYVTPLVR	EAAKPVDNQNVPYVTPLVR	352	8	9.84	2524	7	7	5	2	12983.9	0	Identified	30827	0	b2b3y4y5y6y7y8	19.9244	896	112.365	184.73	0.0135	Green	29358	944.562	944.558
1387	I3QYM7	I3QYM7_CORPS	Dihydrolipoamide acyltransferase	Regular	37518.9	0	70719.2	559	35	48	57.01	2958480	1225744	2285168			Green		0	37	Pass2	InSource	None	2011.06	VEALVLHPNVNASYNAATK	AVVEALVLHPNVNASYNAATK	493	19	7.77	2535	3	3	0	0	1088.49	0	Identified	10453	0	b7y7y19	25.6363	1878	184.031	144.031	0.0058	Green	66133	2011.07	2011.06
1387	I3QYM7	I3QYM7_CORPS	Dihydrolipoamide acyltransferase	Regular	37518.9	0	70719.2	559	35	48	57.01	2958480	1225744	2285168			Green		0	38	Pass2	InSource	None	1410.76	PEIAQAIVDLADR	AQELTLPEIAQAIVDLADR	545	13	3.7	2526	1	1	0	0	304.794	0	Identified	785	0	y13	34.2031	1321	145.555	105.555	0.0034	Green	61843	1410.76	1410.76
1387	I3QYM7	I3QYM7_CORPS	Dihydrolipoamide acyltransferase	Regular	37518.9	0	70719.2	559	35	48	57.01	2958480	1225744	2285168			Green		0	39	Pass2	InSource	None	1911.99	EALVLHPNVNASYNAATK	AVVEALVLHPNVNASYNAATK	494	18	7.77	2535	3	3	0	0	317.2	0	Identified	648	0	b6b18y6	25.6363	1773	177.106	137.106	0.003	Green	65495	1912	1911.99
1387	I3QYM7	I3QYM7_CORPS	Dihydrolipoamide acyltransferase	Regular	37518.9	0	70719.2	559	35	48	57.01	2958480	1225744	2285168			Green		0	40	Pass2	InSource	None	1301.68	DLNKVEGTGVGGR	YGVDLNKVEGTGVGGR	368	13	7.03	2539	3	3	0	0	440.231	0		3358	0	y7y9y13	16.9755	1198	136.374	96.3738	0.0028	Green	31463	1301.69	1301.68
1387	I3QYM7	I3QYM7_CORPS	Dihydrolipoamide acyltransferase	Regular	37518.9	0	70719.2	559	35	48	57.01	2958480	1225744	2285168			Green		0	41	Pass2	InSource	None	946.536	GTITQWLK	GSGSSTDVVMPELGESVTEGTITQWLK	129	8	10.1	2527	1	1	0	0	414.201	0		5177	0	y8	33.0171	894	112.198	184.396	0.0027	Green	43211	946.539	946.535
1387	I3QYM7	I3QYM7_CORPS	Dihydrolipoamide acyltransferase	Regular	37518.9	0	70719.2	559	35	48	57.01	2958480	1225744	2285168			Green		0	42	Pass2	InSource	None	760.456	LIGTTQK	AELIGTTQK	424	7	10.1	2514	3	3	0	0	2671.8	0		3995	0	b7y5y7	12.4823	731	98.108	156.216	0.0023	Green	2400	760.462	760.459
1387	I3QYM7	I3QYM7_CORPS	Dihydrolipoamide acyltransferase	Regular	37518.9	0	70719.2	559	35	48	57.01	2958480	1225744	2285168			Green		0	43	Pass2	InSource	None	533.329	TATIK	FTATIK	644	5	10.1	2538	7	7	3	2	8302.01	0		3297	0	b2b3b3b4b5y1y2y3y5	9.7421	512	77.376	114.752	0.0023	Green	14498	533.332	533.33
1387	I3QYM7	I3QYM7_CORPS	Dihydrolipoamide acyltransferase	Regular	37518.9	0	70719.2	559	35	48	57.01	2958480	1225744	2285168			Green		0	44	Pass2	InSource	None	733.315	FQDDLN	FQDDLNL	656	6	2.92	2516	5	5	4	0	6325.36	0		2461	0	b2b3b4b5b6b6*b6y4	21.212	651	90.8128	141.626	0.0022	Green	9206	733.317	733.314
1387	I3QYM7	I3QYM7_CORPS	Dihydrolipoamide acyltransferase	Regular	37518.9	0	70719.2	559	35	48	57.01	2958480	1225744	2285168			Green		0	45	Pass2	InSource	None	807.509	LTPVIHK	GLLTPVIHK	532	7	10.1	2523	3	3	0	0	2245.96	0	Identified	2793	0	y2y5y7	14.28	789	103.231	166.462	0.0021	Green	42350	807.513	807.51
1387	I3QYM7	I3QYM7_CORPS	Dihydrolipoamide acyltransferase	Regular	37518.9	0	70719.2	559	35	48	57.01	2958480	1225744	2285168			Green		0	46	Pass2	InSource	None	1067.51	EAAKPVDNQN	EAAKPVDNQNVPYVTPLVR	341	10	4.07	2524	1	1	0	0	103.817	0	Missing	1601	0	b10b10*	19.9244	970	118.47	78.4697	0.0019	Green	30093	1067.52	1067.51
1387	I3QYM7	I3QYM7_CORPS	Dihydrolipoamide acyltransferase	Regular	37518.9	0	70719.2	559	35	48	57.01	2958480	1225744	2285168			Green		0	47	Pass2	InSource	None	1176.63	TEGTITQWLK	GSGSSTDVVMPELGESVTEGTITQWLK	127	10	7	2527	3	3	0	0	1235.05	0		1819	0	b10y6y8	33.0171	1096	128.519	217.038	0.0019	Green	44733	1176.63	1176.63
1387	I3QYM7	I3QYM7_CORPS	Dihydrolipoamide acyltransferase	Regular	37518.9	0	70719.2	559	35	48	57.01	2958480	1225744	2285168			Green		0	48	Pass2	InSource	None	2133.99	GSGSSTDVVMPELGESVTEGTI	GSGSSTDVVMPELGESVTEGTITQWLK	110	22	2.89	2527	0	0	0	0	242.398	0	Missing	3390	0	b22	33.0171	1958	189.22	149.22	0.0018	Green	50222	2133.99	2133.98
1387	I3QYM7	I3QYM7_CORPS	Dihydrolipoamide acyltransferase	Regular	37518.9	0	70719.2	559	35	48	57.01	2958480	1225744	2285168			Green		0	49	Pass2	InSource	None	688.362	VDLADR	AQELTLPEIAQAIVDLADR	552	6	3.88	2526	0	0	0	0	35.2292	0		0	0		34.2031	626	88.4727	136.945	0.0018	Green	57925	688.366	688.363
1387	I3QYM7	I3QYM7_CORPS	Dihydrolipoamide acyltransferase	Regular	37518.9	0	70719.2	559	35	48	57.01	2958480	1225744	2285168			Green		0	50	Pass2	InSource	None	801.447	IVDLADR	AQELTLPEIAQAIVDLADR	551	7	3.88	2526	0	0	0	0	44.3086	0		0	0		34.2031	750	99.8008	159.602	0.0017	Green	58383	801.451	801.448
1387	I3QYM7	I3QYM7_CORPS	Dihydrolipoamide acyltransferase	Regular	37518.9	0	70719.2	559	35	48	57.01	2958480	1225744	2285168			Green		0	51	Pass2	InSource	None	818.404	AKFQDDL	AKFQDDLNL	654	7	3.88	2543	1	1	0	0	149.605	0		2588	0	b7b7*y5	18.8043	757	100.421	160.842	0.0015	Green	8108	818.409	818.405
1387	I3QYM7	I3QYM7_CORPS	Dihydrolipoamide acyltransferase	Regular	37518.9	0	70719.2	559	35	48	57.01	2958480	1225744	2285168			Green		0	52	Pass2	InSource	None	647.372	IGTTQK	AELIGTTQK	425	6	10.1	2514	1	1	0	0	217.16	0		2745	0	y6	12.4823	607	86.6733	133.347	0.0015	Green	2402	647.377	647.374
1387	I3QYM7	I3QYM7_CORPS	Dihydrolipoamide acyltransferase	Regular	37518.9	0	70719.2	559	35	48	57.01	2958480	1225744	2285168			Green		0	53	Pass2	InSource	None	506.188	FQDD	FQDDLNL	656	4	2.92	2516	3	3	2	0	3860.35	0		928	0	b2b2*b3b4b4*y3	21.212	431	68.9834	97.9668	0.0015	Green	9209	506.19	506.188
1387	I3QYM7	I3QYM7_CORPS	Dihydrolipoamide acyltransferase	Regular	37518.9	0	70719.2	559	35	48	57.01	2958480	1225744	2285168			Green		0	54	Pass2	InSource	None	647.372	IGTTQK	SVDPAKAELIGTTQK	425	6	10.1	2540	1	1	0	0	187.04	0		1693	0	y6	15.1465	607	86.6733	133.347	0.0014	Green	14886	647.374	647.372
1387	I3QYM7	I3QYM7_CORPS	Dihydrolipoamide acyltransferase	Regular	37518.9	0	70719.2	559	35	48	57.01	2958480	1225744	2285168			Green		0	55	Pass2	InSource	None	534.288	GTTQK	AELIGTTQK	426	5	10.1	2514	3	3	0	0	4816.43	0		1634	0	b3b5y3y5	12.4823	483	74.426	108.852	0.0014	Green	2403	534.292	534.29
1387	I3QYM7	I3QYM7_CORPS	Dihydrolipoamide acyltransferase	Regular	37518.9	0	70719.2	559	35	48	57.01	2958480	1225744	2285168			Green		0	56	Pass2	InSource	None	921.398	GSGSSTDVVM	GSGSSTDVVMPELGESVTEGTITQWLK	110	10	3.1	2527	0	0	0	0	152.379	0		0	0		33.0171	833	107.034	174.069	0.0014	Green	43072	921.401	921.398
1387	I3QYM7	I3QYM7_CORPS	Dihydrolipoamide acyltransferase	Regular	37518.9	0	70719.2	559	35	48	57.01	2958480	1225744	2285168			Green		0	57	Pass2	InSource	None	534.288	GTTQK	SVDPAKAELIGTTQK	426	5	10.1	2540	0	0	0	0	24.8802	0		0	0		15.1465	483	74.426	108.852	0.0013	Green	14500	534.288	534.286
1387	I3QYM7	I3QYM7_CORPS	Dihydrolipoamide acyltransferase	Regular	37518.9	0	70719.2	559	35	48	57.01	2958480	1225744	2285168			Green		0	58	Pass2	InSource	None	872.484	AIVDLADR	AQELTLPEIAQAIVDLADR	550	8	3.88	2526	0	0	0	0	50.5138	0		0	0		34.2031	817	105.659	171.319	0.0013	Green	58706	872.489	872.485
1387	I3QYM7	I3QYM7_CORPS	Dihydrolipoamide acyltransferase	Regular	37518.9	0	70719.2	559	35	48	57.01	2958480	1225744	2285168			Green		0	59	Pass2	InSource	None	853.489	PAAVKDPR	EAPAAVKDPR	402	8	10.12	2512	2	2	0	0	1863.35	0	Identified	286	0	b6b6y6	4.4258	793	103.58	63.5798	0.0013	Green	353	853.495	853.491
1387	I3QYM7	I3QYM7_CORPS	Dihydrolipoamide acyltransferase	Regular	37518.9	0	70719.2	559	35	48	57.01	2958480	1225744	2285168			Green		0	60	Pass2	InSource	None	1711.91	LVLHPNVNASYNAATK	AVVEALVLHPNVNASYNAATK	496	16	9.72	2535	1	1	0	0	401.113	0	Missing	2839	0	y16	25.6363	1597	165.182	125.182	0.0013	Green	64041	1711.92	1711.91
1387	I3QYM7	I3QYM7_CORPS	Dihydrolipoamide acyltransferase	Regular	37518.9	0	70719.2	559	35	48	57.01	2958480	1225744	2285168			Green		0	61	Pass2	InSource	None	1733.79	GSGSSTDVVMPELGESVT	GSGSSTDVVMPELGESVTEGTITQWLK	110	18	2.94	2527	0	0	0	0	384.971	0	Missing	236	0	b8	33.0171	1584	164.284	124.284	0.0013	Green	48196	1733.8	1733.79
1387	I3QYM7	I3QYM7_CORPS	Dihydrolipoamide acyltransferase	Regular	37518.9	0	70719.2	559	35	48	57.01	2958480	1225744	2285168			Green		0	62	Pass2	InSource	None	2363.09	GSGSSTDVVMPELGESVTEGTITQ	GSGSSTDVVMPELGESVTEGTITQWLK	110	24	2.89	2527	5	5	3	0	3080.03	0	Missing	8274	0	b8b8b9b9b22b23b24b24y15	33.0171	2165	202.332	162.332	0.0013	Green	51238	2363.1	2363.09
1387	I3QYM7	I3QYM7_CORPS	Dihydrolipoamide acyltransferase	Regular	37518.9	0	70719.2	559	35	48	57.01	2958480	1225744	2285168			Green		0	63	Pass2	InSource	None	619.272	FQDDL	FQDDLNL	656	5	2.92	2516	4	4	3	0	6516.63	0		699	0	b2b3b4b5y3	21.212	555	81.6498	123.3	0.0012	Green	9193	619.275	619.272
1387	I3QYM7	I3QYM7_CORPS	Dihydrolipoamide acyltransferase	Regular	37518.9	0	70719.2	559	35	48	57.01	2958480	1225744	2285168			Green		0	64	Pass2	InSource	None	1867.87	AHSVEMPELGESVTEGTI	AHSVEMPELGESVTEGTITQWLK	1	18	3.79	2528	1	1	0	0	713.627	0	Missing	1853	0	b18	29.9944	1721	173.626	133.626	0.0012	Green	48956	1867.88	1867.88
1387	I3QYM7	I3QYM7_CORPS	Dihydrolipoamide acyltransferase	Regular	37518.9	0	70719.2	559	35	48	57.01	2958480	1225744	2285168			Green		0	65	Pass2	InSource	None	1386.68	HPNVNASYNAATK	AVVEALVLHPNVNASYNAATK	499	13	9.72	2535	5	5	1	0	1149.27	0	Missing	2918	0	b3b11b13y2y3y4y5*	25.6363	1244	139.843	99.8427	0.0012	Green	61629	1386.68	1386.68
1387	I3QYM7	I3QYM7_CORPS	Dihydrolipoamide acyltransferase	Regular	37518.9	0	70719.2	559	35	48	57.01	2958480	1225744	2285168			Green		0	66	Pass2	InSource	None	2396.14	AHSVEMPELGESVTEGTITQWL	AHSVEMPELGESVTEGTITQWLK	1	22	3.79	2528	0	0	0	0	227.984	0	Missing	349	0	b22*	29.9944	2215	205.435	165.435	0.0011	Green	51355	2396.15	2396.14
1387	I3QYM7	I3QYM7_CORPS	Dihydrolipoamide acyltransferase	Regular	37518.9	0	70719.2	559	35	48	57.01	2958480	1225744	2285168			Green		0	67	Pass2	InSource	None	2549.17	GSGSSTDVVMPELGESVTEGTITQW	GSGSSTDVVMPELGESVTEGTITQWLK	110	25	2.89	2527	0	0	0	0	245.881	0	Missing	0	0		33.0171	2328	212.364	172.364	0.001	Green	51912	2549.18	2549.17
1387	I3QYM7	I3QYM7_CORPS	Dihydrolipoamide acyltransferase	Regular	37518.9	0	70719.2	559	35	48	57.01	2958480	1225744	2285168			Green		0	68	Pass2	InSource	None	1176.63	TEGTITQWLK	AHSVEMPELGESVTEGTITQWLK	14	10	7	2528	2	2	0	0	991.607	0		2107	0	y8y10	29.9944	1096	128.519	217.038	0.001	Green	44734	1176.63	1176.63
1387	I3QYM7	I3QYM7_CORPS	Dihydrolipoamide acyltransferase	Regular	37518.9	0	70719.2	559	35	48	57.01	2958480	1225744	2285168			Green		0	69	Pass2	InSource	None	782.404	EAPAAVKD	EAPAAVKDPR	400	8	4.07	2512	1	1	0	0	169.871	0	Missing	2004	0	b8b8	4.4258	731	98.108	156.216	0.001	Green	349	782.408	782.405
1387	I3QYM7	I3QYM7_CORPS	Dihydrolipoamide acyltransferase	Regular	37518.9	0	70719.2	559	35	48	57.01	2958480	1225744	2285168			Green		0	70	Pass2	InSource	None	1392.82	PPQVGILGTAAIQK	LKPNDLSGATFTVTNIGSEGALADTPILVPPQVGILGTAAIQK	592	14	10.1	2530	1	1	0	0	358.771	0	Identified	1522	0	y14	33.8785	1343	147.167	107.167	0.001	Green	40355	1392.83	1392.82
1387	I3QYM7	I3QYM7_CORPS	Dihydrolipoamide acyltransferase	Regular	37518.9	0	70719.2	559	35	48	57.01	2958480	1225744	2285168			Green		0	71	Pass2	InSource	None	1066.58	AQELTLPEIA	AQELTLPEIAQAIVDLADR	539	10	3.13	2526	4	4	1	0	1812.85	0	Identified	1272	0	b2b3b6b8b10b10	34.2031	1021	122.587	82.5867	0.001	Green	59746	1066.58	1066.58
1387	I3QYM7	I3QYM7_CORPS	Dihydrolipoamide acyltransferase	Regular	37518.9	0	70719.2	559	35	48	57.01	2958480	1225744	2285168			Green		0	72	Pass2	InSource	None	1366.63	AHSVEMPELGESV	AHSVEMPELGESVTEGTITQWLK	1	13	3.96	2528	0	0	0	0	152.152	0	Missing	0	0		29.9944	1254	140.591	100.591	0.0009	Green	45967	1366.64	1366.63
1387	I3QYM7	I3QYM7_CORPS	Dihydrolipoamide acyltransferase	Regular	37518.9	0	70719.2	559	35	48	57.01	2958480	1225744	2285168			Green		0	73	Pass2	InSource	None	1632.74	GSGSSTDVVMPELGESV	GSGSSTDVVMPELGESVTEGTITQWLK	110	17	2.94	2527	1	1	0	0	381.079	0	Missing	424	0	b16b17y8	33.0171	1491	157.789	117.789	0.0009	Green	47627	1632.75	1632.74
1387	I3QYM7	I3QYM7_CORPS	Dihydrolipoamide acyltransferase	Regular	37518.9	0	70719.2	559	35	48	57.01	2958480	1225744	2285168			Green		0	74	Pass2	InSource	None	675.382	TQWLK	GSGSSTDVVMPELGESVTEGTITQWLK	132	5	10.1	2527	2	2	1	0	584.841	0		204	0	b2b3	33.0171	629	88.7551	137.51	0.0009	Green	41641	675.385	675.383
1387	I3QYM7	I3QYM7_CORPS	Dihydrolipoamide acyltransferase	Regular	37518.9	0	70719.2	559	35	48	57.01	2958480	1225744	2285168			Green		0	75	Pass2	InSource	None	1525.76	EAAKPVDNQNVPYV	EAAKPVDNQNVPYVTPLVR	341	14	4.07	2524	1	1	0	0	2016.62	0	Identified	78	0	b11	19.9244	1411	152.094	112.094	0.0008	Green	32907	1525.77	1525.76
1387	I3QYM7	I3QYM7_CORPS	Dihydrolipoamide acyltransferase	Regular	37518.9	0	70719.2	559	35	48	57.01	2958480	1225744	2285168			Green		0	76	Pass2	InSource	None	911.483	SVDPAKAEL	SVDPAKAELIGTTQK	416	9	4.07	2540	1	1	0	0	1831.8	0	Identified	1234	0	b9y6y7	15.1465	861	109.42	178.839	0.0008	Green	16318	911.486	911.483
1387	I3QYM7	I3QYM7_CORPS	Dihydrolipoamide acyltransferase	Regular	37518.9	0	70719.2	559	35	48	57.01	2958480	1225744	2285168			Green		0	77	Pass2	InSource	None	656.361	AQELTL	AQELTLPEIAQAIVDLADR	539	6	3.31	2526	0	0	0	0	39.2146	0		0	0		34.2031	631	88.9432	137.886	0.0008	Green	57790	656.364	656.362
1387	I3QYM7	I3QYM7_CORPS	Dihydrolipoamide acyltransferase	Regular	37518.9	0	70719.2	559	35	48	57.01	2958480	1225744	2285168			Green		0	78	Pass2	InSource	None	589.294	DLADR	AQELTLPEIAQAIVDLADR	553	5	3.88	2526	0	0	0	0	24.6976	0		0	0		34.2031	521	78.2801	116.56	0.0007	Green	57442	589.297	589.295
1387	I3QYM7	I3QYM7_CORPS	Dihydrolipoamide acyltransferase	Regular	37518.9	0	70719.2	559	35	48	57.01	2958480	1225744	2285168			Green		0	79	Pass2	InSource	None	1523.84	LPEIAQAIVDLADR	AQELTLPEIAQAIVDLADR	544	14	3.7	2526	1	1	0	0	124.926	0	Missing	1416	0	b6y14	34.2031	1445	154.527	114.527	0.0007	Green	62666	1523.85	1523.84
1387	I3QYM7	I3QYM7_CORPS	Dihydrolipoamide acyltransferase	Regular	37518.9	0	70719.2	559	35	48	57.01	2958480	1225744	2285168			Green		0	80	Pass2	InSource	None	1737.97	LTLPEIAQAIVDLADR	AQELTLPEIAQAIVDLADR	542	16	3.7	2526	4	4	1	0	3255.62	0	Identified	3270	0	y4y5y13y16	34.2031	1662	169.634	129.634	0.0007	Green	64243	1737.98	1737.97
1387	I3QYM7	I3QYM7_CORPS	Dihydrolipoamide acyltransferase	Regular	37518.9	0	70719.2	559	35	48	57.01	2958480	1225744	2285168			Green		0	81	Pass2	InSource	None	1249.62	PNVNASYNAATK	AVVEALVLHPNVNASYNAATK	500	12	9.72	2535	2	2	0	0	230.356	0	Missing	260	0	b2y4	25.6363	1126	130.853	90.8535	0.0007	Green	60771	1249.62	1249.62
1387	I3QYM7	I3QYM7_CORPS	Dihydrolipoamide acyltransferase	Regular	37518.9	0	70719.2	559	35	48	57.01	2958480	1225744	2285168			Green		0	82	Pass2	InSource	None	1075.58	EGTITQWLK	GSGSSTDVVMPELGESVTEGTITQWLK	128	9	7	2527	0	0	0	0	130.367	0		0	0		33.0171	1003	121.142	202.283	0.0007	Green	44080	1075.58	1075.58
1387	I3QYM7	I3QYM7_CORPS	Dihydrolipoamide acyltransferase	Regular	37518.9	0	70719.2	559	35	48	57.01	2958480	1225744	2285168			Green		0	83	Pass2	InSource	None	2096.98	AHSVEMPELGESVTEGTITQ	AHSVEMPELGESVTEGTITQWLK	1	20	3.79	2528	0	0	0	0	191.649	0	Missing	71	0	y13	29.9944	1928	187.283	147.283	0.0007	Green	50024	2096.99	2096.98
1387	I3QYM7	I3QYM7_CORPS	Dihydrolipoamide acyltransferase	Regular	37518.9	0	70719.2	559	35	48	57.01	2958480	1225744	2285168			Green		0	84	Pass2	InSource	None	790.358	GSGSSTDVV	GSGSSTDVVMPELGESVTEGTITQWLK	110	9	3.1	2527	0	0	0	0	126.513	0		0	0		33.0171	709	96.1296	152.259	0.0007	Green	42256	790.36	790.357
1387	I3QYM7	I3QYM7_CORPS	Dihydrolipoamide acyltransferase	Regular	37518.9	0	70719.2	559	35	48	57.01	2958480	1225744	2285168			Green		0	85	Pass2	InSource	None	1968.92	AHSVEMPELGESVTEGTIT	AHSVEMPELGESVTEGTITQWLK	1	19	3.79	2528	1	1	0	0	311.202	0	Missing	1471	0	b19b19	29.9944	1814	179.825	139.825	0.0006	Green	49445	1968.93	1968.92
1387	I3QYM7	I3QYM7_CORPS	Dihydrolipoamide acyltransferase	Regular	37518.9	0	70719.2	559	35	48	57.01	2958480	1225744	2285168			Green		0	86	Pass2	InSource	None	944.556	PYVTPLVR	EEPAKEAAKPVDNQNVPYVTPLVR	352	8	9.84	2521	1	1	0	0	156.528	0	Identified	954	0	y8	19.2939	896	112.365	72.3652	0.0006	Green	29359	944.562	944.559
1387	I3QYM7	I3QYM7_CORPS	Dihydrolipoamide acyltransferase	Regular	37518.9	0	70719.2	559	35	48	57.01	2958480	1225744	2285168			Green		0	87	Pass2	InSource	None	995.541	AQELTLPEI	AQELTLPEIAQAIVDLADR	539	9	3.13	2526	3	3	0	0	1176.77	0	Identified	839	0	b2b6b6b9b9	34.2031	954	117.163	194.327	0.0006	Green	59340	995.545	995.541
1387	I3QYM7	I3QYM7_CORPS	Dihydrolipoamide acyltransferase	Regular	37518.9	0	70719.2	559	35	48	57.01	2958480	1225744	2285168			Green		0	88	Pass2	InSource	None	1614.73	GSGSSTDVVMPELGESV	GSGSSTDVVMPELGESVTEGTITQWLK	110	17	2.94	2527	0	0	0	0	184.271	0	Missing	0	0		33.0171	1491	157.789	117.789	0.0006	Green	47529	1614.74	1614.73
1387	I3QYM7	I3QYM7_CORPS	Dihydrolipoamide acyltransferase	Regular	37518.9	0	70719.2	559	35	48	57.01	2958480	1225744	2285168			Green		0	89	Pass2	InSource	None	944.556	PYVTPLVR	EAPKEEPAKEAAKPVDNQNVPYVTPLVR	352	8	9.84	2533	0	0	0	0	70.5763	0	Missing	0	0		17.6914	896	112.365	184.73	0.0005	Green	29356	944.559	944.555
1387	I3QYM7	I3QYM7_CORPS	Dihydrolipoamide acyltransferase	Regular	37518.9	0	70719.2	559	35	48	57.01	2958480	1225744	2285168			Green		0	90	Pass2	InSource	None	2283.06	AHSVEMPELGESVTEGTITQW	AHSVEMPELGESVTEGTITQWLK	1	21	3.79	2528	0	0	0	0	185.74	0	Missing	0	0		29.9944	2091	197.695	157.695	0.0004	Green	50896	2283.07	2283.06
1387	I3QYM7	I3QYM7_CORPS	Dihydrolipoamide acyltransferase	Regular	37518.9	0	70719.2	559	35	48	57.01	2958480	1225744	2285168			Green		0	91	Pass2	InSource	None	953.469	EAAKPVDNQ	EAAKPVDNQNVPYVTPLVR	341	9	4.07	2524	1	1	0	0	284.36	0	Missing	527	0	b9	19.9244	874	110.518	70.5182	0.0004	Green	29414	953.473	953.47
1387	I3QYM7	I3QYM7_CORPS	Dihydrolipoamide acyltransferase	Regular	37518.9	0	70719.2	559	35	48	57.01	2958480	1225744	2285168			Green		0	92	Pass2	InSource	None	1653.74	AHSVEMPELGESVTEG	AHSVEMPELGESVTEGTITQWLK	1	16	3.79	2528	2	2	1	0	219.914	0	Missing	214	0	b2b3	29.9944	1504	158.705	118.705	0.0004	Green	47743	1653.75	1653.74
1387	I3QYM7	I3QYM7_CORPS	Dihydrolipoamide acyltransferase	Regular	37518.9	0	70719.2	559	35	48	57.01	2958480	1225744	2285168			Green		0	93	Pass2	InSource	None	704.398	PAFIEK	DNKPAFIEK	472	6	7	2519	1	1	0	0	99.1414	0	Identified	834	0	y6	9.9079	660	91.6478	143.296	0.0004	Green	2683	704.403	704.4
1387	I3QYM7	I3QYM7_CORPS	Dihydrolipoamide acyltransferase	Regular	37518.9	0	70719.2	559	35	48	57.01	2958480	1225744	2285168			Green		0	94	Pass2	InSource	None	1754.79	AHSVEMPELGESVTEGT	AHSVEMPELGESVTEGTITQWLK	1	17	3.79	2528	4	4	1	1	1317.53	0	Missing	2514	0	b5b11b12b13b14y9y12	29.9944	1597	165.182	125.182	0.0004	Green	48310	1754.8	1754.8
1387	I3QYM7	I3QYM7_CORPS	Dihydrolipoamide acyltransferase	Regular	37518.9	0	70719.2	559	35	48	57.01	2958480	1225744	2285168			Green		0	95	Pass2	InSource	None	1014.57	TYLPFFVK	YGVNLTYLPFFVK	483	8	9.72	2525	0	0	0	0	85.5587	0	Missing	0	0		32.7732	958	117.491	194.981	0.0004	Green	59452	1014.57	1014.57
1387	I3QYM7	I3QYM7_CORPS	Dihydrolipoamide acyltransferase	Regular	37518.9	0	70719.2	559	35	48	57.01	2958480	1225744	2285168			Green		0	96	Pass2	InSource	None	732.364	EGTGVGGR	YGVDLNKVEGTGVGGR	373	8	7	2539	0	0	0	0	85.3204	0		0	0		16.9755	647	90.4404	140.881	0.0004	Green	28212	732.366	732.363
1387	I3QYM7	I3QYM7_CORPS	Dihydrolipoamide acyltransferase	Regular	37518.9	0	70719.2	559	35	48	57.01	2958480	1225744	2285168			Green		0	97	Pass2	InSource	None	882.457	AQELTLPE	AQELTLPEIAQAIVDLADR	539	8	3.13	2526	2	2	0	0	1377.69	0	Identified	487	0	b6b8	34.2031	830	106.777	173.554	0.0004	Green	58759	882.462	882.458
1387	I3QYM7	I3QYM7_CORPS	Dihydrolipoamide acyltransferase	Regular	37518.9	0	70719.2	559	35	48	57.01	2958480	1225744	2285168			Green		0	98	Pass2	InSource	None	705.32	AKFQDD	AKFQDDLNL	654	6	3.88	2543	1	1	0	0	210.722	0		663	0	b6	18.8043	633	89.131	138.262	0.0004	Green	8102	705.323	705.321
1387	I3QYM7	I3QYM7_CORPS	Dihydrolipoamide acyltransferase	Regular	37518.9	0	70719.2	559	35	48	57.01	2958480	1225744	2285168			Green		0	99	Pass2	InSource	None	385.245	GLLT	GLLTPVIHK	530	4	6.13	2523	0	0	0	0	13.3467	0		0	0		14.28	389	64.4257	88.8515	0.0004	Green	41032	385.246	385.245
1387	I3QYM7	I3QYM7_CORPS	Dihydrolipoamide acyltransferase	Regular	37518.9	0	70719.2	559	35	48	57.01	2958480	1225744	2285168			Green		0	100	Pass2	InSource	None	847.504	YVTPLVR	EAAKPVDNQNVPYVTPLVR	353	7	9.84	2524	0	0	0	0	73.105	0	Missing	0	0		19.9244	806	104.709	169.418	0.0003	Green	28823	847.507	847.504
1387	I3QYM7	I3QYM7_CORPS	Dihydrolipoamide acyltransferase	Regular	37518.9	0	70719.2	559	35	48	57.01	2958480	1225744	2285168			Green		0	101	Pass2	InSource	None	1324.71	PTKEAPKEEPAK	AEPTKEAPKEEPAK	329	12	7.14	2511	1	1	0	0	243.178	0	Identified	333	0	y12	1.6672	1229	138.716	98.7163	0.0003	Green	55	1324.72	1324.71
1387	I3QYM7	I3QYM7_CORPS	Dihydrolipoamide acyltransferase	Regular	37518.9	0	70719.2	559	35	48	57.01	2958480	1225744	2285168			Green		0	102	Pass2	InSource	None	585.372	TPLVR	EAAKPVDNQNVPYVTPLVR	355	5	11.05	2524	1	1	0	0	216.865	0	Missing	510	0	y5	19.9244	560	82.1394	124.279	0.0003	Green	27568	585.374	585.372
1387	I3QYM7	I3QYM7_CORPS	Dihydrolipoamide acyltransferase	Regular	37518.9	0	70719.2	559	35	48	57.01	2958480	1225744	2285168			Green		0	103	Pass2	InSource	None	685.399	AVKDPR	EAPAAVKDPR	404	6	10.12	2512	2	2	0	0	96.0282	0	Identified	784	0	y2y6	4.4258	636	89.4124	138.825	0.0003	Green	352	685.4	685.397
1387	I3QYM7	I3QYM7_CORPS	Dihydrolipoamide acyltransferase	Regular	37518.9	0	70719.2	559	35	48	57.01	2958480	1225744	2285168			Green		0	104	Pass2	InSource	None	798.399	SVDPAKAE	SVDPAKAELIGTTQK	416	8	4.07	2540	0	0	0	0	74.8223	0	Missing	0	0		15.1465	737	98.6441	157.288	0.0003	Green	15649	798.401	798.398
1387	I3QYM7	I3QYM7_CORPS	Dihydrolipoamide acyltransferase	Regular	37518.9	0	70719.2	559	35	48	57.01	2958480	1225744	2285168			Green		0	105	Pass2	InSource	None	1075.58	EGTITQWLK	AHSVEMPELGESVTEGTITQWLK	15	9	7	2528	0	0	0	0	129.75	0		0	0		29.9944	1003	121.142	202.283	0.0003	Green	44079	1075.58	1075.58
1387	I3QYM7	I3QYM7_CORPS	Dihydrolipoamide acyltransferase	Regular	37518.9	0	70719.2	559	35	48	57.01	2958480	1225744	2285168			Green		0	106	Pass2	InSource	None	585.372	TPLVR	EAPKEEPAKEAAKPVDNQNVPYVTPLVR	355	5	11.05	2533	1	1	0	0	290.47	0	Missing	421	0	y5	17.6914	560	82.1394	124.279	0.0003	Green	27567	585.374	585.372
1387	I3QYM7	I3QYM7_CORPS	Dihydrolipoamide acyltransferase	Regular	37518.9	0	70719.2	559	35	48	57.01	2958480	1225744	2285168			Green		0	107	Pass2	InSource	None	445.252	GVGGR	YGVDLNKVEGTGVGGR	376	5	11.05	2539	0	0	0	0	40.5053	0		0	0		16.9755	397	65.306	90.6121	0.0003	Green	27284	445.253	445.252
1387	I3QYM7	I3QYM7_CORPS	Dihydrolipoamide acyltransferase	Regular	37518.9	0	70719.2	559	35	48	57.01	2958480	1225744	2285168			Green		0	108	Pass2	NeutralLoss_H2O	None	3071.62	EAPKEEPAKEAAKPVDNQNVPYVTPLVR	EAPKEEPAKEAAKPVDNQNVPYVTPLVR	332	28	4.79	2533	0	0	0	0	166.363	0	Missing	0	0		17.6914	2882	244.844	57.9375	0.0004	Green	38200	3071.64	3071.62
1387	I3QYM7	I3QYM7_CORPS	Dihydrolipoamide acyltransferase	Regular	37518.9	0	70719.2	559	35	48	57.01	2958480	1225744	2285168			Green		0	109	Pass2	NeutralLoss_H2O	None	1043.55	DNKPAFIEK	DNKPAFIEK	469	9	7	2519	0	0	0	0	55.7782	0	Missing	0	0		9.9079	982	119.445	79.4448	0.0004	Green	17175	1043.55	1043.55
1387	I3QYM7	I3QYM7_CORPS	Dihydrolipoamide acyltransferase	Regular	37518.9	0	70719.2	559	35	48	57.01	2958480	1225744	2285168			Green		0	110	Pass2	NeutralLoss_NH3	None	1172.63	KDNKPAFIEK	KDNKPAFIEK	468	10	9.76	2513	0	0	0	0	61.6224	0	Missing	0	0		5.6733	1117	130.155	46.7702	0.001	Green	1263	1172.64	1172.63
1387	I3QYM7	I3QYM7_CORPS	Dihydrolipoamide acyltransferase	Regular	37518.9	0	70719.2	559	35	48	57.01	2958480	1225744	2285168			Green		0	111	Pass2	NeutralLoss_NH3	None	847.383	FQDDLNL	FQDDLNL	656	7	2.92	2516	0	0	0	0	46.6461	0		0	0		21.212	775	102.006	62.0064	0.0006	Green	9203	847.386	847.383
389	I3QVX1	I3QVX1_CORPS	Uncharacterized protein ynebacter	Regular	1609.29	0	39728.8	30	13	25	48.88	57310	18421	22982			Green		1	1	Pass1	PepFrag1	None	2186.02	LSDAGLVGMSTPVEMMEYGAK	LSDAGLVGMSTPVEMMEYGAK	85	21	3.83	20146	5	5	0	1	11197	7.2557	Identified	5494	3.8	b7y8y10y14y21	29.745	2022	193.322	153.322	0.1483	Green	43025	2186.03	2186.02
389	I3QVX1	I3QVX1_CORPS	Uncharacterized protein ynebacter	Regular	1609.29	0	39728.8	30	13	25	48.88	57310	18421	22982			Green		0	2	Pass1	PepFrag1	None	2380.3	VQLEDKELAASIAPGTALPLDTK	VQLEDKELAASIAPGTALPLDTK	159	23	4.06	20143	5	5	1	0	3927.93	6.8008	Identified	2132	3.4	b11b18b23y10y11y23	28.9038	2264	208.454	98.9694	0.0985	Green	30414	2380.31	2380.3
389	I3QVX1	I3QVX1_CORPS	Uncharacterized protein ynebacter	Regular	1609.29	0	39728.8	30	13	25	48.88	57310	18421	22982			Green		0	3	Pass1	PepFrag1	None	3739.74	LRDTDLVPSDTAAYYDVESFHSTFPTSLSYGER	LRDTDLVPSDTAAYYDVESFHSTFPTSLSYGER	111	33	3.99	20148	5	5	1	0	5278.46	6.9291	Identified	2822	3.5	b7y18y19y21y33	31.4842	3370	271.756	95.8781	0.0746	Green	46974	3739.75	3739.74
389	I3QVX1	I3QVX1_CORPS	Uncharacterized protein ynebacter	Regular	1609.29	0	39728.8	30	13	25	48.88	57310	18421	22982			Green		0	4	Pass1	PepFrag1	None	1554.95	ILLVGPHPVFVVHK	ILLVGPHPVFVVHK	231	14	10.1	20149	2	2	0	1	1213.51	6.2907	Missing	319	2.3	b2y12	23.018	1526	160.249	66.8328	0.0552	Green	54762	1554.96	1554.95
389	I3QVX1	I3QVX1_CORPS	Uncharacterized protein ynebacter	Regular	1609.29	0	39728.8	30	13	25	48.88	57310	18421	22982			Green		0	5	Pass1	PepFrag1	None	1738.88	KPAAGGDNFSATLFSGAK	KPAAGGDNFSATLFSGAK	245	18	9.88	20142	1	1	0	0	163.847	5.4211	Missing	455	1.9	b10y18	21.3549	1592	164.837	69.8914	0.025	Yellow	17171	1738.89	1738.88
389	I3QVX1	I3QVX1_CORPS	Uncharacterized protein ynebacter	Regular	1609.29	0	39728.8	30	13	25	48.88	57310	18421	22982			Green		0	6	Pass1	PepFrag1	None	970.524	GYFELLTK	GYFELLTK	77	8	6.89	20144	1	1	0	0	1001.43	6.2073		54	1.3	y6	21.2748	909	113.449	73.4494	0.0226	Green	36109	970.529	970.525
389	I3QVX1	I3QVX1_CORPS	Uncharacterized protein ynebacter	Regular	1609.29	0	39728.8	30	13	25	48.88	57310	18421	22982			Green		0	7	Pass1	PepFrag1	None	1083.64	DTLPIVNAIK	DTLPIVNAIK	23	10	6.78	20145	1	1	0	0	1093.9	6.2456	Identified	175	1.4	y7	21.928	1049	124.818	84.8178	0.0217	Green	36807	1083.64	1083.64
389	I3QVX1	I3QVX1_CORPS	Uncharacterized protein ynebacter	Regular	1609.29	0	39728.8	30	13	25	48.88	57310	18421	22982			Green		0	8	Pass1	PepFrag1	None	3042.5	YTYDKPEAWQSLVDMFANARPVIAEK	YTYDKPEAWQSLVDMFANARPVIAEK	263	26	4.56	20150	2	2	0	0	520.91	5.9234	Missing	324	2	b12y26	29.4159	2804	240.406	80.2029	0.0207	Green	62124	3042.51	3042.5
389	I3QVX1	I3QVX1_CORPS	Uncharacterized protein ynebacter	Regular	1609.29	0	39728.8	30	13	25	48.88	57310	18421	22982			Green		0	9	Pass1	PepFrag1	None	3470.55	DTDLVPSDTAAYYDVESFHSTFPTSLSYGER	DTDLVPSDTAAYYDVESFHSTFPTSLSYGER	113	31	3.69	20147	2	2	0	0	630.399	6.0062	Identified	1151	1.8	y17y26y31	32.96	3098	256.929	131.286	0.0138	Green	46661	3470.56	3470.55
389	I3QVX1	I3QVX1_CORPS	Uncharacterized protein ynebacter	Regular	1609.29	0	39728.8	30	13	25	48.88	57310	18421	22982			Green		0	10	Pass2	PepFrag2	None	1365.69	SIVVFEVEGGSDK	SIVVFEVEGGSDK	3	13	3.83	20151	1	1	0	0	60.1073	4.9856		102	1.9	y4	21.9006	1260	141.039	101.039	0.0357	Red	38630	1365.71	1365.7
389	I3QVX1	I3QVX1_CORPS	Uncharacterized protein ynebacter	Regular	1609.29	0	39728.8	30	13	25	48.88	57310	18421	22982			Green		0	11	Pass2	PepFrag2	None	920.458	GSTGSGIWR	GSTGSGIWR	150	9	11.05	20152	1	1	0	0	53.6564	4.9363		72	1.4	y8	12.006	818	105.745	171.491	0.0222	Red	35820	920.469	920.465
389	I3QVX1	I3QVX1_CORPS	Uncharacterized protein ynebacter	Regular	1609.29	0	39728.8	30	13	25	48.88	57310	18421	22982			Green		0	12	Pass2	MissedCleavage	None	1937.11	ELAASIAPGTALPLDTKLR	ELAASIAPGTALPLDTKLR	165	19	7.03	20154	3	3	0	0	403.261	5.8122	Missing	9403	5	b8b8b15y19	27.0936	1858	182.722	142.722	0.3474	Green	57327	1937.1	1937.09
389	I3QVX1	I3QVX1_CORPS	Uncharacterized protein ynebacter	Regular	1609.29	0	39728.8	30	13	25	48.88	57310	18421	22982			Green		0	13	Pass2	MissedCleavage	None	2105.04	SIVVFEVEGGSDKQFNGHR	SIVVFEVEGGSDKQFNGHR	3	19	5.35	20153	1	1	0	0	97.3823	5.1951		479	3.3	y6*y19	20.2776	1919	186.699	84.4663	0.1142	Yellow	18342	2105.04	2105.03
1176	I3QWM2	I3QWM2_CORPS	Exodeoxyribonuclease 7 small subunit	Regular	10725.5	0	10818.9	54	6	8	73.47	125214	100674	38847			Green		1	1	Pass1	PepFrag1	None	1575.83	ILELGQMSLDESLK	ILELGQMSLDESLK	35	14	3.83	7810	14	14	10	5	33572.3	8.5564		12002	6.6	b2b3b4b5b6y3y5y7y8y9y10y11y12y12y13	28.2167	1496	158.142	118.142	0.4726	Green	65052	1575.84	1575.83
1176	I3QWM2	I3QWM2_CORPS	Exodeoxyribonuclease 7 small subunit	Regular	10725.5	0	10818.9	54	6	8	73.47	125214	100674	38847			Green		0	2	Pass1	PepFrag1	None	943.521	NELAEIVR	NELAEIVR	27	8	4.26	7809	10	10	8	2	31520.5	8.529		10722	4	b2b3b4b8y1y2y3y4y4y5y5y6y7y7y8y8*	18.239	882	111.192	71.1916	0.211	Green	20606	943.526	943.522
1176	I3QWM2	I3QWM2_CORPS	Exodeoxyribonuclease 7 small subunit	Regular	10725.5	0	10818.9	54	6	8	73.47	125214	100674	38847			Green		0	3	Pass1	PepFrag1	None	2895.36	MNSDVIGHGTGEAAFTAIEQLSYEQAR	MNSDVIGHGTGEAAFTAIEQLSYEQAR	0	27	4.16	7811	13	13	5	3	7538.85	7.9077		11213	5.1	b14b17*b20b22b25y2y4y5y6y7y9y10y11y27y27*	29.9374	2629	230.296	113.531	0.1204	Green	65712	2895.37	2895.36
1176	I3QWM2	I3QWM2_CORPS	Exodeoxyribonuclease 7 small subunit	Regular	10725.5	0	10818.9	54	6	8	73.47	125214	100674	38847			Green		0	4	Pass1	PepFrag1	Carbamidomethyl+C(1)	1250.57	CEEHLAGAAHR	CEEHLAGAAHR	60	11	6.02	7808	7	7	3	1	11308.3	8.0838		2014	2.7	b4y1y5y6y7y8y11	7.6284	1061	125.768	85.7679	0.0497	Green	109	1250.57	1250.57
1176	I3QWM2	I3QWM2_CORPS	Exodeoxyribonuclease 7 small subunit	Regular	10725.5	0	10818.9	54	6	8	73.47	125214	100674	38847			Green		0	5	Pass1	PepFrag1	None	1234.6	VEQALGMETEK	VEQALGMETEK	71	11	3.96	7812	1	1	0	0	89.0044	5.9798		73	2.2	b4	17.4339	1137	131.704	91.7043	0.0308	Green	25005	1234.6	1234.59
1176	I3QWM2	I3QWM2_CORPS	Exodeoxyribonuclease 7 small subunit	Regular	10725.5	0	10818.9	54	6	8	73.47	125214	100674	38847			Green		0	6	Pass2	MissedCleavage	Carbamidomethyl+C(2)	1406.67	RCEEHLAGAAHR	RCEEHLAGAAHR	59	12	7.32	7813	4	4	0	0	1496.46	7.2055		1797	2.7	b4b12y6y12	11.7538	1209	137.207	51.4715	0.0451	Green	82	1406.68	1406.67
1176	I3QWM2	I3QWM2_CORPS	Exodeoxyribonuclease 7 small subunit	Regular	10725.5	0	10818.9	54	6	8	73.47	125214	100674	38847			Green		0	7	Pass2	InSource	None	700.435	LAEIVR	NELAEIVR	29	6	7	7809	1	1	0	0	244.008	0		49	0	b3	18.239	677	93.2149	146.43	0.0607	Green	6245	700.439	700.436
1176	I3QWM2	I3QWM2_CORPS	Exodeoxyribonuclease 7 small subunit	Regular	10725.5	0	10818.9	54	6	8	73.47	125214	100674	38847			Green		0	8	Pass2	InSource	None	829.478	ELAEIVR	NELAEIVR	28	7	4.26	7809	4	4	1	0	672.739	0		977	0	b2b3b7y7	18.239	786	102.969	165.939	0.0096	Green	6247	829.482	829.479
1176	I3QWM2	I3QWM2_CORPS	Exodeoxyribonuclease 7 small subunit	Regular	14941.6	0	10818.9	55	7	8	76.53	119554	106705	65404			Green		1	1	Pass1	PepFrag1	None	1575.83	ILELGQMSLDESLK	ILELGQMSLDESLK	35	14	3.83	6603	14	14	8	5	55644.9	8.9198		32304	6.6	b2b4b5b6b7y3y5y7y8y9y9*y10y11y12y12y14	28.0787	1496	158.142	118.142	0.4974	Green	72299	1575.83	1575.83
1176	I3QWM2	I3QWM2_CORPS	Exodeoxyribonuclease 7 small subunit	Regular	14941.6	0	10818.9	55	7	8	76.53	119554	106705	65404			Green		0	2	Pass1	PepFrag1	None	943.521	NELAEIVR	NELAEIVR	27	8	4.26	6602	9	9	7	1	30848.5	8.6636		13755	4.2	b2b3b3*b8y1y2y3y4y4y5y5y6y7y7y8y8*	18.0285	882	111.192	71.1916	0.2523	Green	24481	943.527	943.523
1176	I3QWM2	I3QWM2_CORPS	Exodeoxyribonuclease 7 small subunit	Regular	14941.6	0	10818.9	55	7	8	76.53	119554	106705	65404			Green		0	3	Pass1	PepFrag1	None	2895.36	MNSDVIGHGTGEAAFTAIEQLSYEQAR	MNSDVIGHGTGEAAFTAIEQLSYEQAR	0	27	4.16	6604	16	16	9	4	15007.2	8.3507		13407	5.3	b14b15b17b18b19b20b21b23b25y2y4y5y6y7y9y10y11y27y27*	29.864	2629	230.296	113.531	0.1428	Green	72963	2895.36	2895.36
1176	I3QWM2	I3QWM2_CORPS	Exodeoxyribonuclease 7 small subunit	Regular	14941.6	0	10818.9	55	7	8	76.53	119554	106705	65404			Green		0	4	Pass1	PepFrag1	Carbamidomethyl+C(1)	1250.57	CEEHLAGAAHR	CEEHLAGAAHR	60	11	6.02	6601	5	5	2	1	2991.36	7.6503		2230	2.7	b4y5y6y7y11	6.3125	1061	125.768	85.7679	0.054	Green	128	1250.58	1250.57
1176	I3QWM2	I3QWM2_CORPS	Exodeoxyribonuclease 7 small subunit	Regular	14941.6	0	10818.9	55	7	8	76.53	119554	106705	65404			Green		0	5	Pass2	PepFrag2	None	1234.6	VEQALGMETEK	VEQALGMETEK	71	11	3.96	6605	0	0	0	0	32.5151	5.6865		149	1.5	b7*	17.0665	1137	131.704	91.7043	0.0114	Yellow	17399	1234.61	1234.61
1176	I3QWM2	I3QWM2_CORPS	Exodeoxyribonuclease 7 small subunit	Regular	14941.6	0	10818.9	55	7	8	76.53	119554	106705	65404			Green		0	6	Pass2	MissedCleavage	None	2210.12	ILELGQMSLDESLKYWER	ILELGQMSLDESLKYWER	35	18	4.16	6606	1	1	0	0	315.104	6.6729		133	1.6	b8	30.9202	2057	195.546	90.3641	0.0083	Green	65817	2210.12	2210.12
1176	I3QWM2	I3QWM2_CORPS	Exodeoxyribonuclease 7 small subunit	Regular	14941.6	0	10818.9	55	7	8	76.53	119554	106705	65404			Green		0	7	Pass2	VarMod	Phosphoryl+STY(16)	2580.3	NELAEIVRILELGQMSLDESLK	NELAEIVRILELGQMSLDESLK	27	22	4	6607	4	4	1	0	198.415	6.472		997	1.6	b4b6y2y13y14	37.6118	2378	215.394	67.6971	0.0068	Green	67568	2580.31	2580.3
1176	I3QWM2	I3QWM2_CORPS	Exodeoxyribonuclease 7 small subunit	Regular	14941.6	0	10818.9	55	7	8	76.53	119554	106705	65404			Green		0	8	Pass2	InSource	None	516.314	EIVR	NELAEIVR	31	4	7	6602	3	3	0	0	230.431	0		1164	0	b2b4y4	18.0285	486	74.7338	109.468	0.0153	Green	6718	516.318	516.316
1176	I3QWM2	I3QWM2_CORPS	Exodeoxyribonuclease 7 small subunit	Regular	14941.6	0	10818.9	55	7	8	76.53	119554	106705	65404			Green		0	9	Pass2	InSource	None	829.478	ELAEIVR	NELAEIVR	28	7	4.26	6602	3	3	0	0	539.872	0		1265	0	b3b3b7y7	18.0285	786	102.969	165.939	0.0117	Green	6728	829.482	829.478
1176	I3QWM2	I3QWM2_CORPS	Exodeoxyribonuclease 7 small subunit	Regular	16898.8	0	10818.9	54	6	8	88.78	113105	83627	52717			Green		1	1	Pass1	PepFrag1	None	1575.83	ILELGQMSLDESLK	ILELGQMSLDESLK	35	14	3.83	6397	17	17	11	5	58144.7	8.9924		24306	5.9	b2b3b4b5b6b14y1y3y5y7y8y9y9*y10y11y12y12*y13y14	28.9693	1496	158.142	118.142	0.3822	Green	47271	1575.83	1575.82
1176	I3QWM2	I3QWM2_CORPS	Exodeoxyribonuclease 7 small subunit	Regular	16898.8	0	10818.9	54	6	8	88.78	113105	83627	52717			Green		0	2	Pass1	PepFrag1	None	943.521	NELAEIVR	NELAEIVR	27	8	4.26	6396	8	8	5	1	21252.6	8.5553		12450	4.2	b2b3b3*b3b8y1y2y3y4y5y5y6y7y7y8	17.9906	882	111.192	71.1916	0.2638	Green	25678	943.526	943.522
1176	I3QWM2	I3QWM2_CORPS	Exodeoxyribonuclease 7 small subunit	Regular	16898.8	0	10818.9	54	6	8	88.78	113105	83627	52717			Green		0	3	Pass1	PepFrag1	None	2895.36	MNSDVIGHGTGEAAFTAIEQLSYEQAR	MNSDVIGHGTGEAAFTAIEQLSYEQAR	0	27	4.16	6398	13	13	7	3	18592.7	8.4972		7010	4.5	b17b17*b21b23b24b27y4y5y6y7y8y9y9*y10y27	29.6831	2629	230.296	113.531	0.0933	Green	25963	2895.37	2895.36
1176	I3QWM2	I3QWM2_CORPS	Exodeoxyribonuclease 7 small subunit	Regular	16898.8	0	10818.9	54	6	8	88.78	113105	83627	52717			Green		0	4	Pass1	PepFrag1	Carbamidomethyl+C(1)	1250.57	CEEHLAGAAHR	CEEHLAGAAHR	60	11	6.02	6395	8	8	4	2	15290.3	8.4123		2445	2.7	b4b5y1y5y6y7y8y11	6.272	1061	125.768	85.7679	0.0591	Green	129	1250.57	1250.57
1176	I3QWM2	I3QWM2_CORPS	Exodeoxyribonuclease 7 small subunit	Regular	16898.8	0	10818.9	54	6	8	88.78	113105	83627	52717			Green		0	5	Pass1	PepFrag1	None	1648.73	TVAAQDATAEQEDTAQ	TVAAQDATAEQEDTAQ	82	16	2.83	6399	0	0	0	0	65.6177	6.0449		208	2	y9	19.7552	1461	155.666	115.666	0.0176	Green	33581	1648.74	1648.74
1176	I3QWM2	I3QWM2_CORPS	Exodeoxyribonuclease 7 small subunit	Regular	16898.8	0	10818.9	54	6	8	88.78	113105	83627	52717			Green		0	6	Pass2	PepFrag2	None	1234.6	VEQALGMETEK	VEQALGMETEK	71	11	3.96	6400	0	0	0	0	71.5414	6.0824		78	1.8	b3	17.0473	1137	131.704	91.7043	0.0185	Green	3675	1234.62	1234.61
1176	I3QWM2	I3QWM2_CORPS	Exodeoxyribonuclease 7 small subunit	Regular	16898.8	0	10818.9	54	6	8	88.78	113105	83627	52717			Green		0	7	Pass2	InSource	None	700.435	LAEIVR	NELAEIVR	29	6	7	6396	1	1	0	0	34.4064	0		84	0	y1	17.9906	677	93.2149	146.43	0.0862	Green	6989	700.439	700.436
1176	I3QWM2	I3QWM2_CORPS	Exodeoxyribonuclease 7 small subunit	Regular	16898.8	0	10818.9	54	6	8	88.78	113105	83627	52717			Green		0	8	Pass2	InSource	None	587.351	AEIVR	NELAEIVR	30	5	7	6396	4	4	0	0	5276.91	0		4949	0	b3y1y3y5	17.9906	553	81.4535	122.907	0.0658	Green	6991	587.354	587.352
1176	I3QWM2	I3QWM2_CORPS	Exodeoxyribonuclease 7 small subunit	Regular	16898.8	0	10818.9	54	6	8	88.78	113105	83627	52717			Green		0	9	Pass2	InSource	None	829.478	ELAEIVR	NELAEIVR	28	7	4.26	6396	3	3	0	0	163.159	0		1187	0	b2b3b7y7	17.9906	786	102.969	165.939	0.0135	Green	6993	829.479	829.476
1831	I3QX38	I3QX38_CORPS	Cutinase	Regular	11245.1	0	49866.4	206	23	29	68.87	339482	104652	164740			Green		1	1	Pass1	PepFrag1	None	2651.26	YLDKEQIFGIMQGHPTGDMSIDR	YLDKEQIFGIMQGHPTGDMSIDR	337	23	4.44	7440	18	18	10	3	34701.1	8.5913	Identified	22997	6.8	b2b4b5b6b7b7*b9y4y5y9y10y11y13y14y15y16y19y21y22y23y23*	26.6359	2431	218.583	69.2915	0.1161	Green	60855	2651.27	2651.26
1831	I3QX38	I3QX38_CORPS	Cutinase	Regular	11245.1	0	49866.4	206	23	29	68.87	339482	104652	164740			Green		0	2	Pass1	PepFrag1	None	1425.81	VGLAEAPLALGATSR	VGLAEAPLALGATSR	371	15	7	7432	17	17	10	4	51685.7	8.7643	Identified	21080	5.5	b3b4b5b5b6b6b8b9b10b15y3y4y5y8y9y9y10y11y13y15	26.2902	1354	147.969	107.969	0.0972	Green	39032	1425.81	1425.81
1831	I3QX38	I3QX38_CORPS	Cutinase	Regular	11245.1	0	49866.4	206	23	29	68.87	339482	104652	164740			Green		0	3	Pass1	PepFrag1	None	1900.03	VVAAHIGGPALPEVPETSR	VVAAHIGGPALPEVPETSR	415	19	5.3	7436	15	15	9	2	19368.5	8.3381	Identified	19931	5.9	b2b5b6b7b8b10b11b14y3y4y5y6y7y8y19	22.5505	1780	177.571	78.3809	0.095	Green	49374	1900.04	1900.03
1831	I3QX38	I3QX38_CORPS	Cutinase	Regular	11245.1	0	49866.4	206	23	29	68.87	339482	104652	164740			Green		0	4	Pass1	PepFrag1	None	1793.92	NINYDRPSVSLGSMIK	NINYDRPSVSLGSMIK	261	16	9.72	7444	7	7	2	1	1576.17	7.2486	Missing	9425	5.1	b3y1y2y7y13y14y16	19.7943	1665	169.838	73.2256	0.0769	Green	65275	1793.93	1793.92
1831	I3QX38	I3QX38_CORPS	Cutinase	Regular	11245.1	0	49866.4	206	23	29	68.87	339482	104652	164740			Green		0	5	Pass1	PepFrag1	None	1337.6	VDDWIQTDMSK	VDDWIQTDMSK	404	11	3.59	7430	15	15	12	4	108563	9.0866		10567	4.3	b2b3b4b5b11y2y3y4y5y6y7y8y9y10y11	19.774	1204	136.829	96.8287	0.0696	Green	14951	1337.61	1337.6
1831	I3QX38	I3QX38_CORPS	Cutinase	Regular	11245.1	0	49866.4	206	23	29	68.87	339482	104652	164740			Green		0	6	Pass1	PepFrag1	None	1662.84	NALEIVAEETSSLMR	NALEIVAEETSSLMR	322	15	3.96	7445	13	13	9	2	12060.7	8.1323		5447	4.7	b2b3b4b5b6b7y2y3y4y6y7y8y12	28.9268	1545	161.577	121.577	0.064	Green	65331	1662.85	1662.84
1831	I3QX38	I3QX38_CORPS	Cutinase	Regular	11245.1	0	49866.4	206	23	29	68.87	339482	104652	164740			Green		0	7	Pass1	PepFrag1	None	1134.52	FLNYGDSYR	FLNYGDSYR	100	9	6.67	7435	9	9	7	2	12615.1	8.1519		6006	3.7	b2b3y3y4y5y6y7y7*y8y9y9*	14.2398	997	120.658	80.6581	0.0538	Green	48991	1134.53	1134.52
1831	I3QX38	I3QX38_CORPS	Cutinase	Regular	11245.1	0	49866.4	206	23	29	68.87	339482	104652	164740			Green		0	8	Pass1	PepFrag1	None	1288.73	LLASYLLADPGR	LLASYLLADPGR	162	12	6.73	7438	14	14	9	5	34768.7	8.5922	Identified	6899	4	b2b3b4b4b5b5b6b6b7b9y3y5y8y8y9y10y11y12	24.0866	1221	138.114	98.1137	0.0503	Green	53003	1288.73	1288.72
1831	I3QX38	I3QX38_CORPS	Cutinase	Regular	11245.1	0	49866.4	206	23	29	68.87	339482	104652	164740			Green		0	9	Pass1	PepFrag1	None	1140.66	VGAPIWWLAK	VGAPIWWLAK	440	10	10.1	7437	7	7	2	1	13021.1	8.1656	Identified	3998	3.5	b2y2y4y5y7y8y10	26.4014	1086	127.736	87.7359	0.0415	Green	52217	1140.66	1140.65
1831	I3QX38	I3QX38_CORPS	Cutinase	Regular	11245.1	0	49866.4	206	23	29	68.87	339482	104652	164740			Green		0	10	Pass1	PepFrag1	None	2601.31	LQPGVHVWQTPYYASIGVTGGENK	LQPGVHVWQTPYYASIGVTGGENK	71	24	7.68	7439	13	13	4	3	13688.5	8.1873	Identified	8594	4.8	b10b10*b13b14b16b16b24y5y6y10y11y12y14y22y24	23.3308	2392	216.239	104.159	0.0415	Green	60669	2601.32	2601.31
1831	I3QX38	I3QX38_CORPS	Cutinase	Regular	11245.1	0	49866.4	206	23	29	68.87	339482	104652	164740			Green		0	11	Pass1	PepFrag1	None	1104.54	NTWLSEAQR	NTWLSEAQR	313	9	7	7429	10	10	6	3	17214.9	8.2869		7127	3.3	b2b2b3b3b4b9y3y4y5y6y7y9	15.2311	987	119.85	79.8499	0.0397	Green	13485	1104.55	1104.55
1831	I3QX38	I3QX38_CORPS	Cutinase	Regular	11245.1	0	49866.4	206	23	29	68.87	339482	104652	164740			Green		0	12	Pass1	PepFrag1	None	3182.56	IEIVVTGGSGNSSPLENPQDIFSFGGTNFAK	IEIVVTGGSGNSSPLENPQDIFSFGGTNFAK	36	31	3.83	7443	10	10	2	1	10399.1	8.068	Identified	8744	5.1	b4b13b17b21y6y7y8y14y18y25y31y31*	31.8211	2922	247.104	124.736	0.0393	Green	62502	3182.57	3182.56
1831	I3QX38	I3QX38_CORPS	Cutinase	Regular	11245.1	0	49866.4	206	23	29	68.87	339482	104652	164740			Green		0	13	Pass1	PepFrag1	None	1950.93	HVSYTGTSSMPTTIQGQR	HVSYTGTSSMPTTIQGQR	386	18	9.84	7434	6	6	1	1	7169.31	7.9064	Identified	5362	3.9	b9b9b10y1y6y8y8y18	15.341	1765	176.572	77.7149	0.0328	Green	48165	1950.94	1950.94
1831	I3QX38	I3QX38_CORPS	Cutinase	Regular	11245.1	0	49866.4	206	23	29	68.87	339482	104652	164740			Green		0	14	Pass1	PepFrag1	None	1030.5	DIWEHFAL	DIWEHFAL	461	8	4.06	7431	4	4	2	0	6694.62	7.8767		591	2.8	b7y4y5y6	28.1871	931	115.273	75.2726	0.0279	Green	36479	1030.5	1030.5
1831	I3QX38	I3QX38_CORPS	Cutinase	Regular	11245.1	0	49866.4	206	23	29	68.87	339482	104652	164740			Green		0	15	Pass1	PepFrag1	None	1714.8	SNLTNNSAATTTGYSGR	SNLTNNSAATTTGYSGR	174	17	9.84	7428	14	14	8	1	5613.97	7.8002		9541	3.5	b2b4b16y3y6y7y8y9y10y11y12y13y14y17	15.0292	1522	159.969	119.969	0.026	Green	2004	1714.81	1714.8
1831	I3QX38	I3QX38_CORPS	Cutinase	Regular	11245.1	0	49866.4	206	23	29	68.87	339482	104652	164740			Green		0	16	Pass1	PepFrag1	Carbamidomethyl+C(3);Carbamidomethyl+C(10)	2317.13	SICSSGDPVCGVIPNGALSTVAR	SICSSGDPVCGVIPNGALSTVAR	231	23	5.96	7433	2	2	0	0	6977.13	7.8946	Identified	2209	2.9	y10y23	25.3155	2037	194.277	89.5177	0.0113	Green	43600	2317.14	2317.13
1831	I3QX38	I3QX38_CORPS	Cutinase	Regular	11245.1	0	49866.4	206	23	29	68.87	339482	104652	164740			Green		0	17	Pass1	PepFrag1	Carbamidomethyl+C(9);Carbamidomethyl+C(27)	2852.49	YLGLVAVVCAGSGIVGIPAAGAQPAQCPR	YLGLVAVVCAGSGIVGIPAAGAQPAQCPR	7	29	8.28	7441	0	0	0	0	116.364	6.1168	Missing	539	3.1	y8*	32.0493	2590	228.013	112.009	0.0107	Green	61576	2852.51	2852.5
1831	I3QX38	I3QX38_CORPS	Cutinase	Regular	11245.1	0	49866.4	206	23	29	68.87	339482	104652	164740			Green		0	18	Pass1	PepFrag1	None	3016.52	NGSFAISVGPYLGQILSGFYYGEPQPVR	NGSFAISVGPYLGQILSGFYYGEPQPVR	277	28	7	7442	2	2	0	0	587.91	6.8203	Missing	1048	2.2	b20y28	36.4686	2776	238.803	119.202	0.0042	Green	62045	3016.53	3016.52
1831	I3QX38	I3QX38_CORPS	Cutinase	Regular	11245.1	0	49866.4	206	23	29	68.87	339482	104652	164740			Green		0	19	Pass1	PepFrag1	None	621.336	IFGER	IFGER	451	5	7	7446	2	2	1	0	1413.75	7.2013		265	1	y4y5	9.3476	564	82.5301	125.06	0.0031	Green	4236	621.337	621.334
1831	I3QX38	I3QX38_CORPS	Cutinase	Regular	11245.1	0	49866.4	206	23	29	68.87	339482	104652	164740			Green		0	20	Pass2	MissedCleavage	None	3269.52	HVSYTGTSSMPTTIQGQRVDDWIQTDMSK	HVSYTGTSSMPTTIQGQRVDDWIQTDMSK	386	29	5.19	7448	1	1	0	0	33.094	5.5707	Missing	401	2.8	b7	23.9144	2969	249.747	84.8734	0.0081	Yellow	46335	3269.51	3269.49
1831	I3QX38	I3QX38_CORPS	Cutinase	Regular	11245.1	0	49866.4	206	23	29	68.87	339482	104652	164740			Green		0	21	Pass2	MissedCleavage	None	1416.82	KLLASYLLADPGR	KLLASYLLADPGR	161	13	9.72	7447	2	2	0	0	1329.74	7.1747	Missing	1234	2.1	y5y13	22.3473	1356	148.115	108.115	0.008	Green	53832	1416.83	1416.82
1831	I3QX38	I3QX38_CORPS	Cutinase	Regular	11245.1	0	49866.4	206	23	29	68.87	339482	104652	164740			Green		0	22	Pass2	VarMod	Phosphoryl+STY(*);Phosphoryl+STY(*)	3517.65	VGLAEAPLALGATSRHVSYTGTSSMPTTIQGQR	VGLAEAPLALGATSRHVSYTGTSSMPTTIQGQR	371	33	9.84	7450	2	2	0	0	301.021	6.5296	Identified	1350	2.4	y4y8y26	26.5939	3119	258.089	132.059	0.0045	Green	46750	3517.68	3517.67
1831	I3QX38	I3QX38_CORPS	Cutinase	Regular	11245.1	0	49866.4	206	23	29	68.87	339482	104652	164740			Green		0	23	Pass2	VarMod	Oxidation+M(14)	2198.1	NALEIVAEETSSLMRYLDK	NALEIVAEETSSLMRYLDK	322	19	4.16	7449	1	1	0	0	145.591	6.2141		535	1.7	b11b14y17	29.9704	2036	194.213	154.213	0.0031	Green	43081	2198.11	2198.1
1831	I3QX38	I3QX38_CORPS	Cutinase	Regular	11245.1	0	49866.4	206	23	29	68.87	339482	104652	164740			Green		0	24	Pass2	InSource	None	914.458	PEVPETSR	VVAAHIGGPALPEVPETSR	426	8	4.26	7436	7	7	4	2	19618.8	0	Identified	3962	0	b2b3y3y5y6y7y8	22.5505	817	105.659	65.6593	0.0226	Green	35782	914.464	914.46
1831	I3QX38	I3QX38_CORPS	Cutinase	Regular	11245.1	0	49866.4	206	23	29	68.87	339482	104652	164740			Green		0	25	Pass2	InSource	None	802.388	WEHFAL	DIWEHFAL	463	6	5.13	7431	6	6	3	0	6905.53	0		2150	0	b3b4b5b6y4y6	28.1871	716	96.7613	153.523	0.01	Green	35127	802.392	802.389
1831	I3QX38	I3QX38_CORPS	Cutinase	Regular	11245.1	0	49866.4	206	23	29	68.87	339482	104652	164740			Green		0	26	Pass2	InSource	None	900.49	PTTIQGQR	HVSYTGTSSMPTTIQGQR	396	8	11.05	7434	2	2	1	0	289.652	0	Identified	1723	0	y7y8	15.341	824	106.262	172.524	0.008	Green	23241	900.491	900.488
1831	I3QX38	I3QX38_CORPS	Cutinase	Regular	11245.1	0	49866.4	206	23	29	68.87	339482	104652	164740			Green		0	27	Pass2	InSource	None	1311.74	VVAAHIGGPALPEV	VVAAHIGGPALPEVPETSR	415	14	5.13	7436	2	2	1	0	1720.89	0	Identified	260	0	b10b11	22.5505	1267	141.561	101.561	0.0074	Green	38252	1311.74	1311.74
1831	I3QX38	I3QX38_CORPS	Cutinase	Regular	11245.1	0	49866.4	206	23	29	68.87	339482	104652	164740			Green		0	28	Pass2	InSource	None	889.453	WLSEAQR	NTWLSEAQR	315	7	7	7429	2	2	0	0	88.3792	0		1429	0	y1y7	15.2311	798	104.015	168.029	0.0057	Green	12245	889.457	889.454
1831	I3QX38	I3QX38_CORPS	Cutinase	Regular	11245.1	0	49866.4	206	23	29	68.87	339482	104652	164740			Green		0	29	Pass2	InSource	None	589.294	PETSR	VVAAHIGGPALPEVPETSR	429	5	7	7436	1	1	0	0	217.04	0	Identified	744	0	y5	22.5505	513	77.4767	114.953	0.004	Green	34241	589.298	589.296
1831	I3QX38	I3QX38_CORPS	Cutinase	Regular	11245.1	0	49866.4	206	23	29	68.87	339482	104652	164740			Green		0	30	Pass2	InSource	None	913.529	PIWWLAK	VGAPIWWLAK	443	7	10.1	7437	1	1	0	0	140.151	0	Identified	54	0	y7	26.4014	866	109.843	69.8428	0.0033	Green	51114	913.534	913.53
1831	I3QX38	I3QX38_CORPS	Cutinase	Regular	11245.1	0	49866.4	206	23	29	68.87	339482	104652	164740			Green		0	31	Pass2	InSource	None	874.369	NYGDSYR	FLNYGDSYR	102	7	6.67	7435	0	0	0	0	33.9148	0		0	0		14.2398	738	98.7334	157.467	0.003	Green	35517	874.372	874.368
1831	I3QX38	I3QX38_CORPS	Cutinase	Regular	11245.1	0	49866.4	206	23	29	68.87	339482	104652	164740			Green		0	32	Pass2	InSource	None	590.289	SEAQR	NTWLSEAQR	317	5	7	7429	1	1	0	0	78.2791	0		472	0	y5	15.2311	511	77.2752	114.55	0.0028	Green	11030	590.29	590.288
1831	I3QX38	I3QX38_CORPS	Cutinase	Regular	11245.1	0	49866.4	206	23	29	68.87	339482	104652	164740			Green		0	33	Pass2	NeutralLoss_H2O	None	1644.83	NALEIVAEETSSLMR	NALEIVAEETSSLMR	322	15	3.96	7445	0	0	0	0	111.944	0		56	0	y8	28.9268	1545	161.577	121.577	0.0085	Green	40345	1644.83	1644.82
[truncated: 18 more columns]
