# Supplementary material for: Label-free quantitative proteomics of Corynebacterium pseudotuberculosis isolates reveals differences between Biovars ovis and equi strains
Source: BMC Genomics. 2017 Jun 8;18:451. doi: 10.1186/s12864-017-3835-y (PMC5463331; doi:10.1186/s12864-017-3835-y)
Supplement: Supplementary file 12 — Proteins identified in 258_equi by Proteogenomics. (XLSX 266 kb) [file 12864_2017_3835_MOESM12_ESM.xlsx]

## Sheet: Supp_Table S.5
protein.key	protein.Entry	protein.Accession	protein.Description	protein.dataBaseType	protein.score	protein.falsePositiveRate	protein.avgMass	protein.MatchedProducts	protein.matchedPeptides	protein.digestPeps	protein.seqCover(%)	protein.MatchedPeptideIntenSum	protein.top3MatchedPeptideIntenSum	protein.MatchedProductIntenSum	protein.fmolOnColumn	protein.ngramOnColumn	protein.AutoCurate	protein.Key_ForHomologs	protein.SumForTotalProteins	peptide.Rank	peptide.Pass	peptide.matchType	peptide.modification	peptide.mhp	peptide.seq	peptide.OriginatingSeq	peptide.seqStart	peptide.seqLength	peptide.pI	peptide.componentID	peptide.MatchedProducts	peptide.UniqueProducts	peptide.ConsectiveMatchedProducts	peptide.ComplementaryMatchedProducts	peptide.rawScore	peptide.score	peptide.(X)-P Bond	peptide.MatchedProductsSumInten	peptide.MatchedProductsTheoretical	peptide.MatchedProductsString	peptide.ModelRT	peptide.Volume	peptide.CSA	peptide.ModelDrift	peptide.RelIntensity	peptide.AutoCurate	precursor.leID	precursor.mhp	precursor.mhpCal
2892	D9Q8D9	D9Q8D9_CORP1	L-cysteine:1D-myo-inositol 2-amino-2-deoxy-alpha-D-glucopyranoside ligase	Regular	486.589	0.12	45939.4	25	11	33	21.15	35239	16531	6287			Green		1	1	Pass1	PepFrag1	None	1223.63	VALSLYDTADR	VALSLYDTADR	16	11	3.88	27244	2	2	0	0	998.364	5.6865		541	2.9	y6y8	21.095	1124	130.698	90.6985	0.2272	Yellow	32622	1223.62	1223.62
2892	D9Q8D9	D9Q8D9_CORP1	L-cysteine:1D-myo-inositol 2-amino-2-deoxy-alpha-D-glucopyranoside ligase	Regular	486.589	0.12	45939.4	25	11	33	21.15	35239	16531	6287			Green		0	2	Pass1	PepFrag1	None	1015.56	ALAAVDAWAK	ALAAVDAWAK	376	10	6.78	27248	1	1	0	0	482.621	5.3708		915	2.3	y8y10	20.2462	953	117.081	77.0815	0.1346	Yellow	60333	1015.56	1015.55
2892	D9Q8D9	D9Q8D9_CORP1	L-cysteine:1D-myo-inositol 2-amino-2-deoxy-alpha-D-glucopyranoside ligase	Regular	486.589	0.12	45939.4	25	11	33	21.15	35239	16531	6287			Green		0	3	Pass1	PepFrag1	None	1286.57	DLMEEFFAER	DLMEEFFAER	179	10	3.69	27245	6	6	4	1	12568.8	6.7865		1635	2.1	b2y4y5y6y7y8	30.3983	1151	132.783	92.7832	0.1074	Green	33019	1286.58	1286.57
2892	D9Q8D9	D9Q8D9_CORP1	L-cysteine:1D-myo-inositol 2-amino-2-deoxy-alpha-D-glucopyranoside ligase	Regular	486.589	0.12	45939.4	25	11	33	21.15	35239	16531	6287			Green		0	4	Pass1	PepFrag1	None	2362.19	AERDGVSWRELGTDQINLFR	AERDGVSWRELGTDQINLFR	93	20	4.56	27249	0	0	0	0	193.316	4.9734		142	2.6	b19*	27.0029	2158	201.896	60.9479	0.0946	Red	72156	2362.2	2362.19
2892	D9Q8D9	D9Q8D9_CORP1	L-cysteine:1D-myo-inositol 2-amino-2-deoxy-alpha-D-glucopyranoside ligase	Regular	486.589	0.12	45939.4	25	11	33	21.15	35239	16531	6287			Green		0	5	Pass1	PepFrag1	None	1098.59	DPLDALIWR	DPLDALIWR	199	9	3.88	27247	4	4	2	0	858.931	5.6211	Missing	694	2	y5y6y7y9	27.0599	1022	122.667	82.6668	0.0935	Yellow	46903	1098.6	1098.6
2892	D9Q8D9	D9Q8D9_CORP1	L-cysteine:1D-myo-inositol 2-amino-2-deoxy-alpha-D-glucopyranoside ligase	Regular	486.589	0.12	45939.4	25	11	33	21.15	35239	16531	6287			Green		0	6	Pass1	PepFrag1	None	1326.66	FYLSQDLDTPK	FYLSQDLDTPK	365	11	3.88	27246	4	4	1	1	1168.41	5.7548	Identified	964	2.1	b2y2y8y9	18.5385	1211	137.359	97.3586	0.0912	Green	33327	1326.67	1326.66
2892	D9Q8D9	D9Q8D9_CORP1	L-cysteine:1D-myo-inositol 2-amino-2-deoxy-alpha-D-glucopyranoside ligase	Regular	486.589	0.12	45939.4	25	11	33	21.15	35239	16531	6287			Green		0	7	Pass1	PepFrag1	None	1826.9	MANHYVHAGMIALDGVK	MANHYVHAGMIALDGVK	273	17	7.9	27251	2	2	0	0	372.734	5.2586		200	2.1	b10y11	23.0883	1702	172.345	132.345	0.0608	Yellow	68392	1826.91	1826.9
2892	D9Q8D9	D9Q8D9_CORP1	L-cysteine:1D-myo-inositol 2-amino-2-deoxy-alpha-D-glucopyranoside ligase	Regular	486.589	0.12	45939.4	25	11	33	21.15	35239	16531	6287			Green		0	8	Pass1	PepFrag1	None	1305.68	ELGTDQINLFR	ELGTDQINLFR	102	11	4.07	27250	2	2	0	0	1834.11	5.9506		691	1.7	y9y11	23.7657	1206	136.98	96.9802	0.0479	Green	48312	1305.68	1305.68
2892	D9Q8D9	D9Q8D9_CORP1	L-cysteine:1D-myo-inositol 2-amino-2-deoxy-alpha-D-glucopyranoside ligase	Regular	486.589	0.12	45939.4	25	11	33	21.15	35239	16531	6287			Green		0	9	Pass2	PepFrag2	None	2255.98	DIYASTSATSHFGYESNYSR	DIYASTSATSHFGYESNYSR	159	20	5.22	27254	1	1	0	0	52.4463	4.4069		137	2.3	b9	21.1139	1977	190.443	86.9617	0.065	Red	24599	2256.02	2256.02
2892	D9Q8D9	D9Q8D9_CORP1	L-cysteine:1D-myo-inositol 2-amino-2-deoxy-alpha-D-glucopyranoside ligase	Regular	486.589	0.12	45939.4	25	11	33	21.15	35239	16531	6287			Green		0	10	Pass2	PepFrag2	Carbamidomethyl+C(20)	2939.36	GEPSWDAPFGAGRPGWHIECSAIATNR	GEPSWDAPFGAGRPGWHIECSAIATNR	212	27	5.34	27252	2	2	0	0	228.48	5.046	Missing	161	2.4	b14b24	25.8279	2583	227.602	111.735	0.055	Red	26236	2939.31	2939.3
2892	D9Q8D9	D9Q8D9_CORP1	L-cysteine:1D-myo-inositol 2-amino-2-deoxy-alpha-D-glucopyranoside ligase	Regular	486.589	0.12	45939.4	25	11	33	21.15	35239	16531	6287			Green		0	11	Pass2	PepFrag2	None	3523.54	DIYASTSATSHFGYESNYSRDLMEEFFAER	DIYASTSATSHFGYESNYSRDLMEEFFAER	159	30	4.12	27253	1	1	0	0	91.5283	4.6487		207	1.8	b10	33.6465	3128	258.585	89.2927	0.0226	Red	41571	3523.61	3523.6
2892	D9Q8D9	D9Q8D9_CORP1	L-cysteine:1D-myo-inositol 2-amino-2-deoxy-alpha-D-glucopyranoside ligase	Regular	711.142	0.06	45939.4	22	10	33	28.13	30475	17099	9868			Green		1	1	Pass1	PepFrag1	None	1223.63	VALSLYDTADR	VALSLYDTADR	16	11	3.88	27241	3	3	0	0	2269.11	6.2078		2203	3	y6y8y11	20.8384	1124	130.698	90.6985	0.2908	Green	37198	1223.62	1223.62
2892	D9Q8D9	D9Q8D9_CORP1	L-cysteine:1D-myo-inositol 2-amino-2-deoxy-alpha-D-glucopyranoside ligase	Regular	711.142	0.06	45939.4	22	10	33	28.13	30475	17099	9868			Green		0	2	Pass1	PepFrag1	None	1286.57	DLMEEFFAER	DLMEEFFAER	179	10	3.69	27242	9	9	5	1	25577	7.2598		2409	2.3	b2y1y3y4y5y6y7y8y10	29.3751	1151	132.783	92.7832	0.1584	Green	37610	1286.58	1286.57
2892	D9Q8D9	D9Q8D9_CORP1	L-cysteine:1D-myo-inositol 2-amino-2-deoxy-alpha-D-glucopyranoside ligase	Regular	711.142	0.06	45939.4	22	10	33	28.13	30475	17099	9868			Green		0	3	Pass1	PepFrag1	None	2740.44	RELWINAADTATDLQAAQNLVASIR	RELWINAADTATDLQAAQNLVASIR	340	25	4.31	27243	1	1	0	0	179.926	5.107		1635	2.9	y17*y25	34.8165	2556	226.013	73.0065	0.112	Red	45343	2740.46	2740.45
2892	D9Q8D9	D9Q8D9_CORP1	L-cysteine:1D-myo-inositol 2-amino-2-deoxy-alpha-D-glucopyranoside ligase	Regular	711.142	0.06	45939.4	22	10	33	28.13	30475	17099	9868			Green		0	4	Pass1	PepFrag1	None	2584.34	ELWINAADTATDLQAAQNLVASIR	ELWINAADTATDLQAAQNLVASIR	341	24	3.7	27245	1	1	0	0	154.137	5.0399		82	2.2	b12	36.6373	2408	217.202	104.801	0.059	Red	81658	2584.36	2584.35
2892	D9Q8D9	D9Q8D9_CORP1	L-cysteine:1D-myo-inositol 2-amino-2-deoxy-alpha-D-glucopyranoside ligase	Regular	711.142	0.06	45939.4	22	10	33	28.13	30475	17099	9868			Green		0	5	Pass1	PepFrag1	None	1065.55	LGLYSGHYR	LGLYSGHYR	315	9	9.59	27247	2	2	0	0	134.057	4.9792		530	1.5	b5y9	10.7025	965	118.062	78.0623	0.052	Red	52520	1065.55	1065.55
2892	D9Q8D9	D9Q8D9_CORP1	L-cysteine:1D-myo-inositol 2-amino-2-deoxy-alpha-D-glucopyranoside ligase	Regular	711.142	0.06	45939.4	22	10	33	28.13	30475	17099	9868			Green		0	6	Pass1	PepFrag1	None	2006.01	DGVSWRELGTDQINLFR	DGVSWRELGTDQINLFR	96	17	4.31	27244	1	1	0	0	223.648	5.2015		755	1.8	b9y16	30.8201	1834	181.145	141.145	0.0487	Yellow	59247	2006.02	2006.01
2892	D9Q8D9	D9Q8D9_CORP1	L-cysteine:1D-myo-inositol 2-amino-2-deoxy-alpha-D-glucopyranoside ligase	Regular	711.142	0.06	45939.4	22	10	33	28.13	30475	17099	9868			Green		0	7	Pass1	PepFrag1	None	1826.9	MANHYVHAGMIALDGVK	MANHYVHAGMIALDGVK	273	17	7.9	27246	1	1	0	0	85.2661	4.7827		68	1.8	b9	24.5351	1702	172.345	132.345	0.0466	Red	12902	1826.9	1826.9
2892	D9Q8D9	D9Q8D9_CORP1	L-cysteine:1D-myo-inositol 2-amino-2-deoxy-alpha-D-glucopyranoside ligase	Regular	711.142	0.06	45939.4	22	10	33	28.13	30475	17099	9868			Green		0	8	Pass2	PepFrag2	None	1075.53	AERDGVSWR	AERDGVSWR	93	9	7.11	27250	1	1	0	0	49.8875	4.5499		449	1.7	y6	8.9843	952	117	76.9996	0.0681	Red	8243	1075.55	1075.55
2892	D9Q8D9	D9Q8D9_CORP1	L-cysteine:1D-myo-inositol 2-amino-2-deoxy-alpha-D-glucopyranoside ligase	Regular	711.142	0.06	45939.4	22	10	33	28.13	30475	17099	9868			Green		0	9	Pass2	MissedCleavage	None	3235.61	QLIDAGHTVHFVQNITDVDDPLFERAER	QLIDAGHTVHFVQNITDVDDPLFERAER	68	28	4.29	27248	2	2	0	0	425.082	5.4804	Missing	1224	2.6	b10b10*b11*y28	32.7799	2977	250.195	126.797	0.076	Yellow	64597	3235.62	3235.61
2892	D9Q8D9	D9Q8D9_CORP1	L-cysteine:1D-myo-inositol 2-amino-2-deoxy-alpha-D-glucopyranoside ligase	Regular	711.142	0.06	45939.4	22	10	33	28.13	30475	17099	9868			Green		0	10	Pass2	VarMod	Phosphoryl+STY(10)	2085.98	DGVSWRELGTDQINLFR	DGVSWRELGTDQINLFR	96	17	4.31	27249	1	1	0	0	55.0792	4.5929		513	2.3	b5y11	30.8201	1834	181.145	80.7632	0.0885	Red	27610	2085.98	2085.97
2892	D9Q8D9	D9Q8D9_CORP1	L-cysteine:1D-myo-inositol 2-amino-2-deoxy-alpha-D-glucopyranoside ligase	Regular	508.242	0.11	45939.4	35	13	33	34.13	40358	19032	13049			Green		1	1	Pass1	PepFrag1	None	1223.63	VALSLYDTADR	VALSLYDTADR	16	11	3.88	29563	4	4	1	0	2433.69	6.0923		2441	3.1	y6y8y10y11	20.7424	1124	130.698	90.6985	0.2324	Green	37907	1223.63	1223.62
2892	D9Q8D9	D9Q8D9_CORP1	L-cysteine:1D-myo-inositol 2-amino-2-deoxy-alpha-D-glucopyranoside ligase	Regular	508.242	0.11	45939.4	35	13	33	34.13	40358	19032	13049			Green		0	2	Pass1	PepFrag1	None	2879.43	QLIDAGHTVHFVQNITDVDDPLFER	QLIDAGHTVHFVQNITDVDDPLFER	68	25	4.11	29566	3	3	0	0	502.88	5.4075	Identified	2868	3.4	b16y5y11y23y25y25*	34.1505	2653	231.696	75.8478	0.1303	Yellow	64759	2879.44	2879.43
2892	D9Q8D9	D9Q8D9_CORP1	L-cysteine:1D-myo-inositol 2-amino-2-deoxy-alpha-D-glucopyranoside ligase	Regular	508.242	0.11	45939.4	35	13	33	34.13	40358	19032	13049			Green		0	3	Pass1	PepFrag1	None	1286.57	DLMEEFFAER	DLMEEFFAER	179	10	3.69	29564	7	7	5	0	12188.4	6.792		1625	2.3	y3y4y5y6y7y8y10	29.616	1151	132.783	92.7832	0.1088	Green	38322	1286.58	1286.57
2892	D9Q8D9	D9Q8D9_CORP1	L-cysteine:1D-myo-inositol 2-amino-2-deoxy-alpha-D-glucopyranoside ligase	Regular	508.242	0.11	45939.4	35	13	33	34.13	40358	19032	13049			Green		0	4	Pass1	PepFrag1	None	1098.59	DPLDALIWR	DPLDALIWR	199	9	3.88	29565	6	6	3	1	2440.54	6.0936	Missing	990	2.1	b2y4y5y6y7y9	27.8436	1022	122.667	82.6668	0.1014	Green	53864	1098.6	1098.6
2892	D9Q8D9	D9Q8D9_CORP1	L-cysteine:1D-myo-inositol 2-amino-2-deoxy-alpha-D-glucopyranoside ligase	Regular	508.242	0.11	45939.4	35	13	33	34.13	40358	19032	13049			Green		0	5	Pass1	PepFrag1	None	1326.66	FYLSQDLDTPK	FYLSQDLDTPK	365	11	3.88	29568	3	3	0	0	226.841	5.0618	Missing	1211	2.2	b2b7*y7y11	19.329	1211	137.359	97.3586	0.0967	Red	38615	1326.66	1326.66
2892	D9Q8D9	D9Q8D9_CORP1	L-cysteine:1D-myo-inositol 2-amino-2-deoxy-alpha-D-glucopyranoside ligase	Regular	508.242	0.11	45939.4	35	13	33	34.13	40358	19032	13049			Green		0	6	Pass1	PepFrag1	None	1015.56	ALAAVDAWAK	ALAAVDAWAK	376	10	6.78	29569	2	2	0	0	352.296	5.253		355	1.9	y6y10	20.477	953	117.081	77.0815	0.0666	Yellow	20053	1015.56	1015.55
2892	D9Q8D9	D9Q8D9_CORP1	L-cysteine:1D-myo-inositol 2-amino-2-deoxy-alpha-D-glucopyranoside ligase	Regular	508.242	0.11	45939.4	35	13	33	34.13	40358	19032	13049			Green		0	7	Pass1	PepFrag1	Carbamidomethyl+C(20)	2939.36	GEPSWDAPFGAGRPGWHIECSAIATNR	GEPSWDAPFGAGRPGWHIECSAIATNR	212	27	5.34	29562	2	2	0	0	348.422	5.2482	Missing	401	2	y9y11y27	26.2189	2583	227.602	111.735	0.028	Yellow	30437	2939.38	2939.37
2892	D9Q8D9	D9Q8D9_CORP1	L-cysteine:1D-myo-inositol 2-amino-2-deoxy-alpha-D-glucopyranoside ligase	Regular	508.242	0.11	45939.4	35	13	33	34.13	40358	19032	13049			Green		0	8	Pass1	PepFrag1	None	2006.01	DGVSWRELGTDQINLFR	DGVSWRELGTDQINLFR	96	17	4.31	29567	1	1	0	0	310.32	5.1979		133	1.6	y9	30.735	1834	181.145	141.145	0.0241	Yellow	79058	2006.02	2006.02
2892	D9Q8D9	D9Q8D9_CORP1	L-cysteine:1D-myo-inositol 2-amino-2-deoxy-alpha-D-glucopyranoside ligase	Regular	508.242	0.11	45939.4	35	13	33	34.13	40358	19032	13049			Green		0	9	Pass2	PepFrag2	None	1305.68	ELGTDQINLFR	ELGTDQINLFR	102	11	4.07	29574	0	0	0	0	39.7672	4.3056		295	1.8	b7y7	23.8039	1206	136.98	96.9802	0.0534	Red	73520	1305.71	1305.7
2892	D9Q8D9	D9Q8D9_CORP1	L-cysteine:1D-myo-inositol 2-amino-2-deoxy-alpha-D-glucopyranoside ligase	Regular	508.242	0.11	45939.4	35	13	33	34.13	40358	19032	13049			Green		0	10	Pass2	PepFrag2	None	2319.22	SLGNLVFVSQLTADGHHPSAIR	SLGNLVFVSQLTADGHHPSAIR	293	22	8.01	29573	1	1	0	0	322.686	5.2149	Identified	369	1.7	b17	27.559	2158	201.896	60.9479	0.0225	Yellow	81598	2319.23	2319.22
2892	D9Q8D9	D9Q8D9_CORP1	L-cysteine:1D-myo-inositol 2-amino-2-deoxy-alpha-D-glucopyranoside ligase	Regular	508.242	0.11	45939.4	35	13	33	34.13	40358	19032	13049			Green		0	11	Pass2	MissedCleavage	None	1434.71	EWSEKILSDAEK	EWSEKILSDAEK	327	12	4.16	29571	1	1	0	0	215.993	5.0405		781	1.8	y3y12	15.9887	1312	144.893	104.893	0.0482	Red	5548	1434.72	1434.71
2892	D9Q8D9	D9Q8D9_CORP1	L-cysteine:1D-myo-inositol 2-amino-2-deoxy-alpha-D-glucopyranoside ligase	Regular	508.242	0.11	45939.4	35	13	33	34.13	40358	19032	13049			Green		0	12	Pass2	MissedCleavage	None	2601.33	ELGTDQINLFRSDMEALSVIPPR	ELGTDQINLFRSDMEALSVIPPR	102	23	4.06	29570	3	3	0	0	168.467	4.9326	Identified	872	1.6	b3y2y23	33.2514	2424	218.163	105.442	0.0196	Red	83169	2601.36	2601.35
2892	D9Q8D9	D9Q8D9_CORP1	L-cysteine:1D-myo-inositol 2-amino-2-deoxy-alpha-D-glucopyranoside ligase	Regular	508.242	0.11	45939.4	35	13	33	34.13	40358	19032	13049			Green		0	13	Pass2	VarMod	Oxidation+M(15)	3820.79	DYVGAMEAIDEVIEMVQALLDNGSAYIVDVDQYR	DYVGAMEAIDEVIEMVQALLDNGSAYIVDVDQYR	125	34	3.19	29572	2	2	0	0	162.321	4.9164		708	2.4	y27y33	43.3423	3507	279.072	99.5362	0.0396	Red	66827	3820.79	3820.78
2892	D9Q8D9	D9Q8D9_CORP1	L-cysteine:1D-myo-inositol 2-amino-2-deoxy-alpha-D-glucopyranoside ligase	Regular	508.242	0.11	45939.4	35	13	33	34.13	40358	19032	13049			Green		0	14	Pass2	NeutralLoss_H2O	None	1416.7	EWSEKILSDAEK	EWSEKILSDAEK	327	12	4.16	29571	0	0	0	0	123.346	0		0	0		15.9887	1312	144.893	56.5957	0.0281	Red	56236	1416.71	1416.7
2410	D9Q8A9	D9Q8A9_CORP1	Cobaltochelatase	Regular	384.197	0.22	132633	90	43	80	29.32	141876	13662	48593			Green		1	1	Pass1	PepFrag1	None	1526.85	IGNAVGLDTPLSTLR	IGNAVGLDTPLSTLR	349	15	7	28750	5	5	2	1	2363.42	5.9581	Missing	2849	2.7	b3b4y10y11y15	25.6377	1448	154.741	114.741	0.0338	Green	66167	1526.86	1526.85
2410	D9Q8A9	D9Q8A9_CORP1	Cobaltochelatase	Regular	384.197	0.22	132633	90	43	80	29.32	141876	13662	48593			Green		0	2	Pass1	PepFrag1	None	1475.7	AHAIDDAQQDHVR	AHAIDDAQQDHVR	951	13	5.03	28742	6	6	1	0	2150.93	5.9172		1262	2.5	b2b3b6y3y5y7*y13	9.8401	1315	145.114	56.7428	0.0319	Green	313	1475.71	1475.7
2410	D9Q8A9	D9Q8A9_CORP1	Cobaltochelatase	Regular	384.197	0.22	132633	90	43	80	29.32	141876	13662	48593			Green		0	3	Pass1	PepFrag1	None	2266.15	AQHLAGNTAYIEALSHAIEEK	AQHLAGNTAYIEALSHAIEEK	164	21	5.23	28744	4	4	0	0	864.457	5.5213		1751	3	b9*y10y12y19y21	23.8646	2094	197.884	91.9227	0.0306	Yellow	54444	2266.16	2266.15
2410	D9Q8A9	D9Q8A9_CORP1	Cobaltochelatase	Regular	384.197	0.22	132633	90	43	80	29.32	141876	13662	48593			Green		0	4	Pass1	PepFrag1	None	1813.98	LAWETGQLLADSLIQR	LAWETGQLLADSLIQR	828	16	4.07	28752	2	2	1	0	750.497	5.4599		232	2.5	y6y7	32.745	1707	172.683	132.683	0.0266	Yellow	68287	1813.98	1813.98
2410	D9Q8A9	D9Q8A9_CORP1	Cobaltochelatase	Regular	384.197	0.22	132633	90	43	80	29.32	141876	13662	48593			Green		0	5	Pass1	PepFrag1	None	2617.33	TSGDDIAEVFALLGVRPIWDEASR	TSGDDIAEVFALLGVRPIWDEASR	868	24	3.86	28756	3	3	0	0	595.483	5.3594	Missing	2312	2.9	y9y22y24	36.2252	2417	217.743	105.162	0.0266	Yellow	73416	2617.34	2617.33
2410	D9Q8A9	D9Q8A9_CORP1	Cobaltochelatase	Regular	384.197	0.22	132633	90	43	80	29.32	141876	13662	48593			Green		0	6	Pass1	PepFrag1	Carbamidomethyl+C(2)	3217.57	ACDALITTVLAAGGTKPATATAGGDDEAWDVAK	ACDALITTVLAAGGTKPATATAGGDDEAWDVAK	209	33	3.77	28745	2	2	0	0	1836.52	5.8486	Missing	1698	3.2	y11y33	29.183	2924	247.217	124.811	0.0238	Green	57747	3217.57	3217.56
2410	D9Q8A9	D9Q8A9_CORP1	Cobaltochelatase	Regular	384.197	0.22	132633	90	43	80	29.32	141876	13662	48593			Green		0	7	Pass1	PepFrag1	None	1879.1	LAALDIPIIQGLALTNSR	LAALDIPIIQGLALTNSR	242	18	7	28754	4	4	1	1	6759.36	6.4145	Identified	2406	2.4	b5b6y12y18	34.6446	1822	180.354	140.354	0.0211	Green	68772	1879.1	1879.1
2410	D9Q8A9	D9Q8A9_CORP1	Cobaltochelatase	Regular	384.197	0.22	132633	90	43	80	29.32	141876	13662	48593			Green		0	8	Pass1	PepFrag1	None	2524.25	EIEQILHALDGGFIEAGPSGSPMR	EIEQILHALDGGFIEAGPSGSPMR	781	24	4.16	28755	3	3	1	0	725.685	5.4453	Identified	1063	2.6	b12b14y7y8	31.7772	2329	212.425	101.617	0.018	Yellow	72990	2524.27	2524.26
2410	D9Q8A9	D9Q8A9_CORP1	Cobaltochelatase	Regular	384.197	0.22	132633	90	43	80	29.32	141876	13662	48593			Green		0	9	Pass1	PepFrag1	None	1297.76	GGLPVPIFAASLR	GGLPVPIFAASLR	185	13	11.05	28748	3	3	0	0	3324.55	6.1063	Identified	460	2	b5y10y13	29.339	1243	139.768	99.7678	0.017	Green	64609	1297.77	1297.76
2410	D9Q8A9	D9Q8A9_CORP1	Cobaltochelatase	Regular	384.197	0.22	132633	90	43	80	29.32	141876	13662	48593			Green		0	10	Pass1	PepFrag1	None	4252.11	IAHTLLTELDAAAWDSNSVEAIVNTTELPENADKEELTK	IAHTLLTELDAAAWDSNSVEAIVNTTELPENADKEELTK	724	39	3.81	28746	5	5	1	0	640.46	5.391	Missing	739	2.9	b7y9y10y12y17y25	32.0957	3947	301.952	110.976	0.0159	Yellow	59020	4252.13	4252.12
2410	D9Q8A9	D9Q8A9_CORP1	Cobaltochelatase	Regular	384.197	0.22	132633	90	43	80	29.32	141876	13662	48593			Green		0	11	Pass1	PepFrag1	None	1708.9	MITLLSTSDTDLLSAK	MITLLSTSDTDLLSAK	0	16	3.88	28751	1	1	0	0	269.23	5.0147		565	2.1	b8y11	30.6916	1626	167.176	127.176	0.0157	Red	67490	1708.91	1708.9
2410	D9Q8A9	D9Q8A9_CORP1	Cobaltochelatase	Regular	384.197	0.22	132633	90	43	80	29.32	141876	13662	48593			Green		0	12	Pass1	PepFrag1	None	1300.73	QEIWTLLQAAK	QEIWTLLQAAK	617	11	7	28749	4	4	0	0	1251.43	5.682		1122	1.8	b11y4*y5y7y11	25.4161	1234	139.092	99.0923	0.0152	Yellow	64625	1300.73	1300.73
2410	D9Q8A9	D9Q8A9_CORP1	Cobaltochelatase	Regular	384.197	0.22	132633	90	43	80	29.32	141876	13662	48593			Green		0	13	Pass1	PepFrag1	None	1786.82	EHDSDGLIAYVPDAER	EHDSDGLIAYVPDAER	296	16	3.84	28743	2	2	1	0	895.023	5.5364	Identified	523	1.9	y5y6	20.4929	1596	165.113	70.0754	0.0122	Yellow	9819	1786.84	1786.83
2410	D9Q8A9	D9Q8A9_CORP1	Cobaltochelatase	Regular	384.197	0.22	132633	90	43	80	29.32	141876	13662	48593			Green		0	14	Pass1	PepFrag1	None	1037.6	LISVPFSFK	LISVPFSFK	287	9	10.1	28747	2	2	0	0	2121.53	5.9112	Identified	355	1.5	y5y7	23.3338	994	120.416	80.4159	0.0121	Green	63240	1037.61	1037.6
2410	D9Q8A9	D9Q8A9_CORP1	Cobaltochelatase	Regular	384.197	0.22	132633	90	43	80	29.32	141876	13662	48593			Green		0	15	Pass1	PepFrag1	None	1832.04	VVDLEVISLHELGRPR	VVDLEVISLHELGRPR	893	16	5.35	28753	2	2	0	0	761.649	5.4663	Missing	292	1.6	y14y16	25.8188	1745	175.236	76.824	0.0076	Yellow	68431	1832.04	1832.03
2410	D9Q8A9	D9Q8A9_CORP1	Cobaltochelatase	Regular	384.197	0.22	132633	90	43	80	29.32	141876	13662	48593			Green		0	16	Pass2	PepFrag2	None	726.393	ISGFFR	ISGFFR	915	6	11.05	28782	2	2	0	0	101.456	4.5908		11165	3.4	b3y6	17.1131	663	91.9254	143.851	0.155	Red	27607	726.384	726.381
2410	D9Q8A9	D9Q8A9_CORP1	Cobaltochelatase	Regular	384.197	0.22	132633	90	43	80	29.32	141876	13662	48593			Green		0	17	Pass2	PepFrag2	None	803.405	QLWGGDK	QLWGGDK	690	7	6.78	28783	1	1	0	0	14.8875	3.7574		4856	2.8	b5*y7	9.6401	723	97.3909	154.782	0.0797	Red	42918	803.429	803.426
2410	D9Q8A9	D9Q8A9_CORP1	Cobaltochelatase	Regular	384.197	0.22	132633	90	43	80	29.32	141876	13662	48593			Green		0	18	Pass2	PepFrag2	None	2157.11	AVPGLRESLGLSEAGDETLSR	AVPGLRESLGLSEAGDETLSR	697	21	4.16	28760	2	2	0	0	198.735	4.8828	Missing	1490	3.7	y15y21	26.5603	1995	191.597	87.7312	0.0567	Red	53808	2157.11	2157.1
2410	D9Q8A9	D9Q8A9_CORP1	Cobaltochelatase	Regular	384.197	0.22	132633	90	43	80	29.32	141876	13662	48593			Green		0	19	Pass2	PepFrag2	None	1235.71	LVLMLSAYPTK	LVLMLSAYPTK	335	11	9.72	28758	1	1	0	0	54.2748	4.3192	Missing	69	2.3	b6	25.1065	1200	136.526	96.5255	0.0303	Red	18263	1235.7	1235.7
2410	D9Q8A9	D9Q8A9_CORP1	Cobaltochelatase	Regular	384.197	0.22	132633	90	43	80	29.32	141876	13662	48593			Green	838 3954	0	20	Pass2	PepFrag2	None	545.304	DAAIR	DAAIR	659	5	7	28784	2	2	1	0	263.026	5.5406		318	1.6	b2b3	8.0617	497	75.8573	111.715	0.026	Yellow	28417	545.299	545.297
2410	D9Q8A9	D9Q8A9_CORP1	Cobaltochelatase	Regular	384.197	0.22	132633	90	43	80	29.32	141876	13662	48593			Green		0	21	Pass2	PepFrag2	None	1223.55	DPEAYIGDSTR	DPEAYIGDSTR	1062	11	3.7	28762	4	4	1	0	135.561	4.7167	Missing	1142	2.1	b2b2y2y6y7	14.6351	1075	126.872	86.8719	0.022	Red	5818	1223.55	1223.55
2410	D9Q8A9	D9Q8A9_CORP1	Cobaltochelatase	Regular	384.197	0.22	132633	90	43	80	29.32	141876	13662	48593			Green		0	22	Pass2	PepFrag2	None	1994.99	LEQLLDEHANIASMDPAK	LEQLLDEHANIASMDPAK	594	18	4.06	28759	1	1	0	0	92.9651	4.5529	Missing	321	2.3	y10y10*	25.1991	1847	182	142	0.0173	Red	23447	1994.98	1994.97
2410	D9Q8A9	D9Q8A9_CORP1	Cobaltochelatase	Regular	384.197	0.22	132633	90	43	80	29.32	141876	13662	48593			Green		0	23	Pass2	PepFrag2	None	1672.85	GLWETPTAEALDTLR	GLWETPTAEALDTLR	1174	15	3.83	28780	0	0	0	0	126.899	4.688	Missing	195	2.1	b10	28.8937	1543	161.437	121.437	0.0164	Red	51039	1672.88	1672.88
2410	D9Q8A9	D9Q8A9_CORP1	Cobaltochelatase	Regular	384.197	0.22	132633	90	43	80	29.32	141876	13662	48593			Green		0	24	Pass2	PepFrag2	None	969.468	NFYSVDPK	NFYSVDPK	815	8	6.78	28761	1	1	0	0	115.755	4.6481	Missing	87	1.6	y5	10.5278	866	109.843	69.8428	0.0149	Red	2323	969.462	969.458
2410	D9Q8A9	D9Q8A9_CORP1	Cobaltochelatase	Regular	384.197	0.22	132633	90	43	80	29.32	141876	13662	48593			Green		0	25	Pass2	PepFrag2	None	1247.61	HMPVWGHLDR	HMPVWGHLDR	135	10	8.01	28779	1	1	0	0	139.383	4.7288	Missing	628	1.7	y10	13.7875	1129	131.086	91.0858	0.0148	Red	18361	1247.64	1247.63
2410	D9Q8A9	D9Q8A9_CORP1	Cobaltochelatase	Regular	384.197	0.22	132633	90	43	80	29.32	141876	13662	48593			Green		0	26	Pass2	PepFrag2	None	1315.69	QASEELLQELR	QASEELLQELR	198	11	3.96	28757	3	3	0	1	203.243	4.8926		1168	1.6	b9y2y11	23.1546	1215	137.661	97.6609	0.0109	Red	3637	1315.7	1315.69
2410	D9Q8A9	D9Q8A9_CORP1	Cobaltochelatase	Regular	384.197	0.22	132633	90	43	80	29.32	141876	13662	48593			Green		0	27	Pass2	PepFrag2	None	747.397	WIAAMR	WIAAMR	1098	6	11.05	28778	1	1	0	0	338.377	5.114		140	1.3	y4	17.6334	693	94.6779	149.356	0.0107	Yellow	61990	747.386	747.383
2410	D9Q8A9	D9Q8A9_CORP1	Cobaltochelatase	Regular	384.197	0.22	132633	90	43	80	29.32	141876	13662	48593			Green		0	28	Pass2	PepFrag2	None	4704.07	GAFEMSATVDYLFGYDATTGLMDDWMYETLTDTYVKDPENK	GAFEMSATVDYLFGYDATTGLMDDWMYETLTDTYVKDPENK	1109	41	3.45	28781	0	0	0	0	75.4202	4.462	Missing	148	2.4	b11	38.7754	4256	317.512	118.756	0.0093	Red	27371	4704.16	4704.15
2410	D9Q8A9	D9Q8A9_CORP1	Cobaltochelatase	Regular	384.197	0.22	132633	90	43	80	29.32	141876	13662	48593			Green		0	29	Pass2	MissedCleavage	None	1396.77	QLWGGDKAVPGLR	QLWGGDKAVPGLR	690	13	10.12	28767	2	2	0	0	366.18	5.1482	Missing	701	2.8	y11y13	18.0754	1305	144.378	56.2518	0.0419	Yellow	60632	1396.77	1396.77
2410	D9Q8A9	D9Q8A9_CORP1	Cobaltochelatase	Regular	384.197	0.22	132633	90	43	80	29.32	141876	13662	48593			Green		0	30	Pass2	MissedCleavage	None	1599.9	LVLMLSAYPTKHAR	LVLMLSAYPTKHAR	335	14	10.4	28765	1	1	0	0	100.815	4.5881	Missing	267	2.2	y5	19.8687	1533	160.739	67.1593	0.0201	Red	50528	1599.9	1599.89
2410	D9Q8A9	D9Q8A9_CORP1	Cobaltochelatase	Regular	384.197	0.22	132633	90	43	80	29.32	141876	13662	48593			Green		0	31	Pass2	MissedCleavage	Carbamidomethyl+C(2)	5077.65	ACDALITTVLAAGGTKPATATAGGDDEAWDVAKLAALDIPIIQGLALTNSR	ACDALITTVLAAGGTKPATATAGGDDEAWDVAKLAALDIPIIQGLALTNSR	209	51	3.93	28764	4	4	0	0	473.393	5.2598	Identified	778	3.2	b10b14b18y12	32.1838	4746	341.438	96.5751	0.0154	Yellow	59303	5077.64	5077.63
2410	D9Q8A9	D9Q8A9_CORP1	Cobaltochelatase	Regular	384.197	0.22	132633	90	43	80	29.32	141876	13662	48593			Green		0	32	Pass2	MissedCleavage	None	4128.01	MITLLSTSDTDLLSAKVAAEADNVSFHFANPNYVSEEK	MITLLSTSDTDLLSAKVAAEADNVSFHFANPNYVSEEK	0	38	4.06	28763	1	1	0	0	500.201	5.2837	Identified	2309	2.6	b23y8y34y36	33.3236	3815	295.182	107.591	0.0113	Yellow	78176	4128.03	4128.01
2410	D9Q8A9	D9Q8A9_CORP1	Cobaltochelatase	Regular	384.197	0.22	132633	90	43	80	29.32	141876	13662	48593			Green		0	33	Pass2	MissedCleavage	None	2537.24	EIFGADAIVHMGKHGNMEWLPGK	EIFGADAIVHMGKHGNMEWLPGK	510	23	6.03	28766	0	0	0	0	216.707	4.9204	Missing	237	2.1	y15*	26.6378	2350	213.7	102.467	0.0111	Red	25423	2537.23	2537.23
2410	D9Q8A9	D9Q8A9_CORP1	Cobaltochelatase	Regular	384.197	0.22	132633	90	43	80	29.32	141876	13662	48593			Green		0	34	Pass2	MissedCleavage	None	2993.37	DLADVYTAWGGYAYGRGISGVEAADEMR	DLADVYTAWGGYAYGRGISGVEAADEMR	991	28	3.86	28769	2	2	0	0	625.342	5.3807		854	2	b10y28	33.159	2696	234.192	116.128	0.008	Yellow	57226	2993.38	2993.37
2410	D9Q8A9	D9Q8A9_CORP1	Cobaltochelatase	Regular	384.197	0.22	132633	90	43	80	29.32	141876	13662	48593			Green		0	35	Pass2	MissedCleavage	None	4437.16	LAWETGQLLADSLIQRYQSEHNGDYPTSVGLSVWGTSAMR	LAWETGQLLADSLIQRYQSEHNGDYPTSVGLSVWGTSAMR	828	40	4.54	28768	1	1	0	0	128.164	4.6923	Missing	58	2.2	y13	32.4895	4065	307.94	113.97	0.0076	Red	42079	4437.16	4437.15
2410	D9Q8A9	D9Q8A9_CORP1	Cobaltochelatase	Regular	384.197	0.22	132633	90	43	80	29.32	141876	13662	48593			Green		0	36	Pass2	MissedCleavage	None	1695.81	GISGVEAADEMRAAYR	GISGVEAADEMRAAYR	1007	16	4.44	28770	1	1	0	0	150.382	4.7617		255	1.6	y15	21.7144	1536	160.949	120.949	0.0072	Red	21793	1695.83	1695.83
2410	D9Q8A9	D9Q8A9_CORP1	Cobaltochelatase	Regular	384.197	0.22	132633	90	43	80	29.32	141876	13662	48593			Green		0	37	Pass2	MissedCleavage	None	2441.27	LLEAADRGLWETPTAEALDTLR	LLEAADRGLWETPTAEALDTLR	1167	22	3.92	28771	1	1	0	0	104.6	4.6041	Missing	97	1.7	b8	32.5221	2273	209.006	99.3375	0.0067	Red	55163	2441.28	2441.28
2410	D9Q8A9	D9Q8A9_CORP1	Cobaltochelatase	Regular	384.197	0.22	132633	90	43	80	29.32	141876	13662	48593			Green		0	38	Pass2	VarMod	Phosphoryl+STY(8)	1491.74	IDTTVRISGFFR	IDTTVRISGFFR	909	12	10.89	28776	1	1	0	0	54.0212	4.3171		65	2.2	y6	23.7652	1317	145.261	105.261	0.0234	Red	43380	1491.74	1491.73
2410	D9Q8A9	D9Q8A9_CORP1	Cobaltochelatase	Regular	384.197	0.22	132633	90	43	80	29.32	141876	13662	48593			Green		0	39	Pass2	VarMod	Phosphoryl+STY(6)	989.529	HAALRTIK	HAALRTIK	322	8	11.49	28774	1	1	0	0	62.8974	4.3832		633	1.7	y7y8	5.008	876	110.687	70.6868	0.0191	Red	43606	989.533	989.529
2410	D9Q8A9	D9Q8A9_CORP1	Cobaltochelatase	Regular	384.197	0.22	132633	90	43	80	29.32	141876	13662	48593			Green		0	40	Pass2	VarMod	Oxidation+M(5)	1285.66	TSTAMIPPQAPR	TSTAMIPPQAPR	145	12	11.05	28773	2	2	0	0	159.484	4.7873	Identified	1310	1.9	b7y10y12	14.6085	1173	134.47	94.4699	0.0166	Red	18695	1285.66	1285.66
2410	D9Q8A9	D9Q8A9_CORP1	Cobaltochelatase	Regular	384.197	0.22	132633	90	43	80	29.32	141876	13662	48593			Green		0	41	Pass2	VarMod	Oxidation+M(1)	1724.9	MITLLSTSDTDLLSAK	MITLLSTSDTDLLSAK	0	16	3.88	28772	2	2	0	0	381.806	5.1664		761	1.7	b10y16	30.6916	1626	167.176	127.176	0.0093	Yellow	67622	1724.91	1724.9
2410	D9Q8A9	D9Q8A9_CORP1	Cobaltochelatase	Regular	384.197	0.22	132633	90	43	80	29.32	141876	13662	48593			Green		0	42	Pass2	VarMod	Phosphoryl+STY(*)	3302.48	GLWETPTAEALDTLRGAFLEMEGALEEGSE	GLWETPTAEALDTLRGAFLEMEGALEEGSE	1174	30	3.38	28777	3	3	0	0	228.231	4.9429	Missing	721	2	b8b10y30	41.1964	2946	248.455	84.2276	0.007	Red	41281	3302.5	3302.49
2410	D9Q8A9	D9Q8A9_CORP1	Cobaltochelatase	Regular	384.197	0.22	132633	90	43	80	29.32	141876	13662	48593			Green		0	43	Pass2	VarMod	Phosphoryl+STY(8)	2597.38	VVDLEVISLHELGRPRIDTTVR	VVDLEVISLHELGRPRIDTTVR	893	22	5.39	28775	1	1	0	0	75.6393	4.4633	Missing	191	1.7	b8	29.0092	2399	216.661	104.44	0.0062	Red	73342	2597.39	2597.38
2410	D9Q8A9	D9Q8A9_CORP1	Cobaltochelatase	Regular	384.197	0.22	132633	90	43	80	29.32	141876	13662	48593			Green		0	44	Pass2	InSource	None	545.293	SVDPK	NFYSVDPK	818	5	6.78	28761	0	0	0	0	19.126	0	Missing	0	0		10.5278	494	75.5517	111.103	0.0169	Red	2280	545.298	545.296
2410	D9Q8A9	D9Q8A9_CORP1	Cobaltochelatase	Regular	503.545	0.06	132633	97	42	80	31.4	176170	16634	58043			Green		1	1	Pass1	PepFrag1	None	1526.85	IGNAVGLDTPLSTLR	IGNAVGLDTPLSTLR	349	15	7	29220	7	7	3	2	4873.64	6.3899	Missing	3443	2.9	b3b4b5b15y10y11y15	25.5878	1448	154.741	114.741	0.0332	Green	74032	1526.86	1526.86
2410	D9Q8A9	D9Q8A9_CORP1	Cobaltochelatase	Regular	503.545	0.06	132633	97	42	80	31.4	176170	16634	58043			Green		0	2	Pass1	PepFrag1	None	604.33	QETVK	QETVK	1073	5	7	29230	5	5	2	2	1385.2	5.8436		3284	1.9	b3b4y1y2y5	1.699	556	81.7478	123.496	0.0314	Green	1457	604.333	604.331
2410	D9Q8A9	D9Q8A9_CORP1	Cobaltochelatase	Regular	503.545	0.06	132633	97	42	80	31.4	176170	16634	58043			Green		0	3	Pass1	PepFrag1	None	1879.1	LAALDIPIIQGLALTNSR	LAALDIPIIQGLALTNSR	242	18	7	29223	5	5	1	1	6415.91	6.5093	Identified	2792	3	b5b6y8y12y18	34.4312	1822	180.354	140.354	0.0298	Green	76841	1879.1	1879.1
2410	D9Q8A9	D9Q8A9_CORP1	Cobaltochelatase	Regular	503.545	0.06	132633	97	42	80	31.4	176170	16634	58043			Green		0	4	Pass1	PepFrag1	None	2266.15	AQHLAGNTAYIEALSHAIEEK	AQHLAGNTAYIEALSHAIEEK	164	21	5.23	29215	3	3	1	0	861.894	5.6375		1083	3.1	b8b21y11y12	24.7056	2094	197.884	91.9227	0.0273	Yellow	60841	2266.16	2266.15
2410	D9Q8A9	D9Q8A9_CORP1	Cobaltochelatase	Regular	503.545	0.06	132633	97	42	80	31.4	176170	16634	58043			Green		0	5	Pass1	PepFrag1	None	1475.7	AHAIDDAQQDHVR	AHAIDDAQQDHVR	951	13	5.03	29211	8	8	4	0	5846.39	6.4689		1260	2.6	b2b3b6y3y4y5y12y13	10.9992	1315	145.114	56.7428	0.0272	Green	313	1475.71	1475.7
2410	D9Q8A9	D9Q8A9_CORP1	Cobaltochelatase	Regular	503.545	0.06	132633	97	42	80	31.4	176170	16634	58043			Green		0	6	Pass1	PepFrag1	None	2135.97	DDKDLADVYTAWGGYAYGR	DDKDLADVYTAWGGYAYGR	988	19	3.87	29229	0	0	0	0	124.673	4.7978		71	2.9	b11	26.147	1900	185.465	145.465	0.0265	Red	27820	2135.98	2135.98
2410	D9Q8A9	D9Q8A9_CORP1	Cobaltochelatase	Regular	503.545	0.06	132633	97	42	80	31.4	176170	16634	58043			Green		0	7	Pass1	PepFrag1	None	1813.98	LAWETGQLLADSLIQR	LAWETGQLLADSLIQR	828	16	4.07	29222	3	3	1	0	1484.33	5.8736		322	2.7	b7y5y6	32.8477	1707	172.683	132.683	0.0254	Green	76359	1813.99	1813.98
2410	D9Q8A9	D9Q8A9_CORP1	Cobaltochelatase	Regular	503.545	0.06	132633	97	42	80	31.4	176170	16634	58043			Green		0	8	Pass1	PepFrag1	None	2617.33	TSGDDIAEVFALLGVRPIWDEASR	TSGDDIAEVFALLGVRPIWDEASR	868	24	3.86	29225	3	3	0	0	3124.8	6.1969	Missing	2972	3	y18y22y24	36.0773	2417	217.743	105.162	0.0232	Green	81819	2617.34	2617.33
2410	D9Q8A9	D9Q8A9_CORP1	Cobaltochelatase	Regular	503.545	0.06	132633	97	42	80	31.4	176170	16634	58043			Green		0	9	Pass1	PepFrag1	None	1563.75	ESLGLSEAGDETLSR	ESLGLSEAGDETLSR	703	15	3.69	29227	3	3	0	0	273.091	5.1383		858	2.3	b2y1y7	22.6827	1413	152.237	61.4915	0.0176	Red	24492	1563.75	1563.75
2410	D9Q8A9	D9Q8A9_CORP1	Cobaltochelatase	Regular	503.545	0.06	132633	97	42	80	31.4	176170	16634	58043			Green		0	10	Pass1	PepFrag1	None	1708.9	MITLLSTSDTDLLSAK	MITLLSTSDTDLLSAK	0	16	3.88	29221	3	3	0	1	3234.43	6.2118		1489	2.3	b5y11y16	31.6356	1626	167.176	127.176	0.0166	Green	75489	1708.91	1708.9
2410	D9Q8A9	D9Q8A9_CORP1	Cobaltochelatase	Regular	503.545	0.06	132633	97	42	80	31.4	176170	16634	58043			Green		0	11	Pass1	PepFrag1	None	2810.44	IFGSKPGTYGAGILELIESGTWRDDK	IFGSKPGTYGAGILELIESGTWRDDK	965	26	4.56	29228	1	1	0	0	100.533	4.7043	Missing	934	2.7	y24	27.006	2606	228.951	112.634	0.0156	Red	82925	2810.46	2810.45
2410	D9Q8A9	D9Q8A9_CORP1	Cobaltochelatase	Regular	503.545	0.06	132633	97	42	80	31.4	176170	16634	58043			Green		0	12	Pass1	PepFrag1	None	1297.76	GGLPVPIFAASLR	GGLPVPIFAASLR	185	13	11.05	29218	4	4	1	1	1520.26	5.884	Identified	2156	2.1	b4b5y7y8y10	29.0153	1243	139.768	99.7678	0.0155	Green	72379	1297.77	1297.77
2410	D9Q8A9	D9Q8A9_CORP1	Cobaltochelatase	Regular	503.545	0.06	132633	97	42	80	31.4	176170	16634	58043			Green		0	13	Pass1	PepFrag1	None	1223.55	DPEAYIGDSTR	DPEAYIGDSTR	1062	11	3.7	29212	3	3	1	0	267.849	5.1299	Missing	673	2	b2b3y7	15.5424	1075	126.872	86.8719	0.0154	Red	5841	1223.55	1223.55
2410	D9Q8A9	D9Q8A9_CORP1	Cobaltochelatase	Regular	503.545	0.06	132633	97	42	80	31.4	176170	16634	58043			Green		0	14	Pass1	PepFrag1	None	4252.11	IAHTLLTELDAAAWDSNSVEAIVNTTELPENADKEELTK	IAHTLLTELDAAAWDSNSVEAIVNTTELPENADKEELTK	724	39	3.81	29216	3	3	0	0	521.553	5.4193	Identified	2186	3.1	b7b28y21*y25y39	32.6301	3947	301.952	110.976	0.0154	Yellow	65989	4252.12	4252.1
2410	D9Q8A9	D9Q8A9_CORP1	Cobaltochelatase	Regular	503.545	0.06	132633	97	42	80	31.4	176170	16634	58043			Green		0	15	Pass1	PepFrag1	None	2524.25	EIEQILHALDGGFIEAGPSGSPMR	EIEQILHALDGGFIEAGPSGSPMR	781	24	4.16	29224	3	3	0	0	908.683	5.6605	Identified	953	2.5	b13y7y24	31.66	2329	212.425	101.617	0.0135	Yellow	81357	2524.26	2524.26
2410	D9Q8A9	D9Q8A9_CORP1	Cobaltochelatase	Regular	503.545	0.06	132633	97	42	80	31.4	176170	16634	58043			Green		0	16	Pass1	PepFrag1	None	1300.73	QEIWTLLQAAK	QEIWTLLQAAK	617	11	7	29219	5	5	0	0	814.037	5.6127		1400	1.9	b5b11y5y8y11	26.4204	1234	139.092	99.0923	0.0131	Yellow	72397	1300.73	1300.73
2410	D9Q8A9	D9Q8A9_CORP1	Cobaltochelatase	Regular	503.545	0.06	132633	97	42	80	31.4	176170	16634	58043			Green		0	17	Pass1	PepFrag1	None	1315.69	QASEELLQELR	QASEELLQELR	198	11	3.96	29213	3	3	0	0	2606.66	6.1181		542	1.8	y4y9y11	22.5496	1215	137.661	97.6609	0.0125	Green	10525	1315.69	1315.69
2410	D9Q8A9	D9Q8A9_CORP1	Cobaltochelatase	Regular	503.545	0.06	132633	97	42	80	31.4	176170	16634	58043			Green		0	18	Pass1	PepFrag1	None	3053.37	NVDSKEHDIADSDDYFQFHGGMVATVR	NVDSKEHDIADSDDYFQFHGGMVATVR	1030	27	4.23	29214	1	1	0	0	643.635	5.5107		75	2.4	b9	27.673	2736	236.503	117.669	0.011	Yellow	46095	3053.38	3053.37
2410	D9Q8A9	D9Q8A9_CORP1	Cobaltochelatase	Regular	503.545	0.06	132633	97	42	80	31.4	176170	16634	58043			Green		0	19	Pass1	PepFrag1	None	1037.6	LISVPFSFK	LISVPFSFK	287	9	10.1	29217	2	2	0	0	2044.3	6.0126	Identified	417	1.6	y5y7	22.8312	994	120.416	80.4159	0.0104	Green	70823	1037.61	1037.6
2410	D9Q8A9	D9Q8A9_CORP1	Cobaltochelatase	Regular	503.545	0.06	132633	97	42	80	31.4	176170	16634	58043			Green		0	20	Pass2	PepFrag2	None	726.393	ISGFFR	ISGFFR	915	6	11.05	29249	2	2	0	0	143.293	4.8583		11360	3.4	b3y6	16.3882	663	91.9254	143.851	0.1281	Red	31610	726.386	726.383
2410	D9Q8A9	D9Q8A9_CORP1	Cobaltochelatase	Regular	503.545	0.06	132633	97	42	80	31.4	176170	16634	58043			Green		0	21	Pass2	PepFrag2	None	1235.71	LVLMLSAYPTK	LVLMLSAYPTK	335	11	9.72	29246	2	2	0	0	311.165	5.195	Missing	475	2	y6y11	24.4814	1200	136.526	96.5255	0.0171	Yellow	37266	1235.69	1235.69
2410	D9Q8A9	D9Q8A9_CORP1	Cobaltochelatase	Regular	503.545	0.06	132633	97	42	80	31.4	176170	16634	58043			Green		0	22	Pass2	PepFrag2	None	1994.99	LEQLLDEHANIASMDPAK	LEQLLDEHANIASMDPAK	594	18	4.06	29252	2	2	1	0	174.337	4.9434	Missing	821	2.2	b14y17y18	25.2608	1847	182	81.3332	0.0135	Red	77690	1994.95	1994.94
2410	D9Q8A9	D9Q8A9_CORP1	Cobaltochelatase	Regular	503.545	0.06	132633	97	42	80	31.4	176170	16634	58043			Green		0	23	Pass2	PepFrag2	None	1168.56	HGNMEWLPGK	HGNMEWLPGK	523	10	7.82	29250	0	0	0	0	70.9406	4.5529	Missing	61	1.7	y7	13.234	1055	125.293	85.2933	0.0122	Red	1516	1168.54	1168.53
2410	D9Q8A9	D9Q8A9_CORP1	Cobaltochelatase	Regular	503.545	0.06	132633	97	42	80	31.4	176170	16634	58043			Green		0	24	Pass2	PepFrag2	None	969.468	NFYSVDPK	NFYSVDPK	815	8	6.78	29247	1	1	0	0	148.6	4.8741	Missing	116	1.6	y5	11.1648	866	109.843	69.8428	0.012	Red	2369	969.462	969.458
2410	D9Q8A9	D9Q8A9_CORP1	Cobaltochelatase	Regular	503.545	0.06	132633	97	42	80	31.4	176170	16634	58043			Green		0	25	Pass2	PepFrag2	None	914.484	ASNPWALR	ASNPWALR	1154	8	11.05	29244	1	1	0	0	62.0981	4.4951	Missing	187	1.4	b2y8	13.8298	828	106.606	173.211	0.0084	Red	35188	914.463	914.46
2410	D9Q8A9	D9Q8A9_CORP1	Cobaltochelatase	Regular	503.545	0.06	132633	97	42	80	31.4	176170	16634	58043			Green		0	26	Pass2	PepFrag2	None	1387.7	EIFGADAIVHMGK	EIFGADAIVHMGK	510	13	5.22	29226	0	0	0	0	143.074	4.8576		1263	1.6	b12y11	23.3146	1295	143.639	247.278	0.0079	Red	72935	1387.72	1387.71
2410	D9Q8A9	D9Q8A9_CORP1	Cobaltochelatase	Regular	503.545	0.06	132633	97	42	80	31.4	176170	16634	58043			Green		0	27	Pass2	PepFrag2	None	1509.8	GGLHVLGESVTGDIR	GGLHVLGESVTGDIR	664	15	5.22	29245	2	2	0	0	337.247	5.23		161	1.6	y5y15	23.5633	1406	151.734	111.734	0.0068	Yellow	11396	1509.79	1509.78
2410	D9Q8A9	D9Q8A9_CORP1	Cobaltochelatase	Regular	503.545	0.06	132633	97	42	80	31.4	176170	16634	58043			Green		0	28	Pass2	PepFrag2	Carbamidomethyl+C(6)	1525.81	LLYFTCTEIIPR	LLYFTCTEIIPR	763	12	6.28	29251	1	1	0	0	65.4559	4.518	Missing	63	1.5	y3	27.6945	1391	150.653	110.653	0.0064	Red	74027	1525.79	1525.78
2410	D9Q8A9	D9Q8A9_CORP1	Cobaltochelatase	Regular	503.545	0.06	132633	97	42	80	31.4	176170	16634	58043			Green		0	29	Pass2	PepFrag2	None	1777.82	DLADVYTAWGGYAYGR	DLADVYTAWGGYAYGR	991	16	3.88	29248	1	1	0	0	80.6956	4.6089		131	1.6	y6	27.3934	1583	164.215	124.215	0.0061	Red	6188	1777.86	1777.85
2410	D9Q8A9	D9Q8A9_CORP1	Cobaltochelatase	Regular	503.545	0.06	132633	97	42	80	31.4	176170	16634	58043			Green		0	30	Pass2	MissedCleavage	Carbamidomethyl+C(17)	2189.99	EHDSDGLIAYVPDAERCSR	EHDSDGLIAYVPDAERCSR	296	19	4.2	29234	1	1	0	0	173.665	4.9418	Missing	3556	5.9	b13y5y19	17.7636	1903	185.66	52.8301	0.1825	Red	4355	2190	2189.99
2410	D9Q8A9	D9Q8A9_CORP1	Cobaltochelatase	Regular	503.545	0.06	132633	97	42	80	31.4	176170	16634	58043			Green		0	31	Pass2	MissedCleavage	None	2993.37	DLADVYTAWGGYAYGRGISGVEAADEMR	DLADVYTAWGGYAYGRGISGVEAADEMR	991	28	3.86	29235	2	2	0	0	94.0539	4.6754		1148	3.2	b3b8y28	32.9724	2696	234.192	77.0962	0.0224	Red	67553	2993.37	2993.36
2410	D9Q8A9	D9Q8A9_CORP1	Cobaltochelatase	Regular	503.545	0.06	132633	97	42	80	31.4	176170	16634	58043			Green		0	32	Pass2	MissedCleavage	None	4128.01	MITLLSTSDTDLLSAKVAAEADNVSFHFANPNYVSEEK	MITLLSTSDTDLLSAKVAAEADNVSFHFANPNYVSEEK	0	38	4.06	29231	2	2	0	0	570.938	5.4586	Identified	1626	2.8	y8y29y36	34.6493	3815	295.182	107.591	0.0118	Yellow	86887	4128.02	4128
2410	D9Q8A9	D9Q8A9_CORP1	Cobaltochelatase	Regular	503.545	0.06	132633	97	42	80	31.4	176170	16634	58043			Green		0	33	Pass2	MissedCleavage	None	2498.25	HMPVWGHLDRTSTAMIPPQAPR	HMPVWGHLDRTSTAMIPPQAPR	135	22	10.89	29233	2	2	0	0	172.659	4.9392	Identified	483	2.2	y20y22y22*	23.2202	2302	210.78	65.3901	0.0103	Red	44631	2498.28	2498.27
2410	D9Q8A9	D9Q8A9_CORP1	Cobaltochelatase	Regular	503.545	0.06	132633	97	42	80	31.4	176170	16634	58043			Green		0	34	Pass2	MissedCleavage	None	2441.27	LLEAADRGLWETPTAEALDTLR	LLEAADRGLWETPTAEALDTLR	1167	22	3.92	29237	0	0	0	0	114.333	4.7602	Missing	54	2.1	b8	32.5046	2273	209.006	99.3375	0.0088	Red	61668	2441.28	2441.27
2410	D9Q8A9	D9Q8A9_CORP1	Cobaltochelatase	Regular	503.545	0.06	132633	97	42	80	31.4	176170	16634	58043			Green		0	35	Pass2	MissedCleavage	None	1808.87	DPEAYIGDSTRQETVK	DPEAYIGDSTRQETVK	1062	16	4.06	29236	1	1	0	0	56.9894	4.4578	Missing	977	1.8	b15y16	17.2744	1631	167.518	127.518	0.0086	Red	26181	1808.86	1808.85
2410	D9Q8A9	D9Q8A9_CORP1	Cobaltochelatase	Regular	503.545	0.06	132633	97	42	80	31.4	176170	16634	58043			Green		0	36	Pass2	MissedCleavage	None	1303.77	TDVFVVRLLGGK	TDVFVVRLLGGK	45	12	10.12	29232	2	2	0	0	66.5374	4.5251		414	1.4	b1b1b5	24.6585	1261	141.114	101.114	0.0052	Red	72418	1303.79	1303.78
2410	D9Q8A9	D9Q8A9_CORP1	Cobaltochelatase	Regular	503.545	0.06	132633	97	42	80	31.4	176170	16634	58043			Green		0	37	Pass2	VarMod	Phosphoryl+STY(12);Phosphoryl+STY(13)	2454.24	IGNAVGLDTPLSTLRVLQALDK	IGNAVGLDTPLSTLRVLQALDK	349	22	7	29242	3	3	0	0	101.536	4.7087	Identified	3446	5.1	b9*y1y4y22	31.7695	2208	205.002	62.5012	0.1047	Red	48328	2454.24	2454.23
2410	D9Q8A9	D9Q8A9_CORP1	Cobaltochelatase	Regular	503.545	0.06	132633	97	42	80	31.4	176170	16634	58043			Green		0	38	Pass2	VarMod	Phosphoryl+STY(*);Phosphoryl+STY(*)	2768.32	RIFGSKPGTYGAGILELIESGTWR	RIFGSKPGTYGAGILELIESGTWR	964	24	9.71	29243	2	2	0	0	241.04	5.0841	Missing	1725	2.5	b4b8y12	29.4071	2437	218.942	105.962	0.0136	Red	90470	2768.33	2768.32
2410	D9Q8A9	D9Q8A9_CORP1	Cobaltochelatase	Regular	503.545	0.06	132633	97	42	80	31.4	176170	16634	58043			Green		0	39	Pass2	VarMod	Phosphoryl+STY(*)	1959.07	LAALDIPIIQGLALTNSR	LAALDIPIIQGLALTNSR	242	18	7	29239	1	1	0	0	91.6495	4.6642	Missing	268	2	b4	34.4312	1822	180.354	140.354	0.0102	Red	77422	1959.08	1959.08
2410	D9Q8A9	D9Q8A9_CORP1	Cobaltochelatase	Regular	503.545	0.06	132633	97	42	80	31.4	176170	16634	58043			Green		0	40	Pass2	VarMod	Oxidation+M(1)	1724.9	MITLLSTSDTDLLSAK	MITLLSTSDTDLLSAK	0	16	3.88	29238	1	1	0	0	92.449	4.6679		488	1.9	b5y10	31.6356	1626	167.176	127.176	0.0093	Red	75615	1724.91	1724.9
2410	D9Q8A9	D9Q8A9_CORP1	Cobaltochelatase	Regular	503.545	0.06	132633	97	42	80	31.4	176170	16634	58043			Green		0	41	Pass2	VarMod	Phosphoryl+STY(*)	2532.25	IFGSKPGTYGAGILELIESGTWR	IFGSKPGTYGAGILELIESGTWR	965	23	7.03	29241	1	1	0	0	148.275	4.8731	Missing	832	1.9	b13y7-H3PO4	30.1565	2289	209.986	99.9906	0.0068	Red	62094	2532.26	2532.25
2410	D9Q8A9	D9Q8A9_CORP1	Cobaltochelatase	Regular	503.545	0.06	132633	97	42	80	31.4	176170	16634	58043			Green		0	42	Pass2	VarMod	Phosphoryl+STY(*)	2532.25	IFGSKPGTYGAGILELIESGTWR	IFGSKPGTYGAGILELIESGTWR	965	23	7.03	29240	2	2	0	0	233.173	5.0697	Missing	1478	1.9	b16b20y7	30.1565	2289	209.986	99.9906	0.0066	Red	49416	2532.26	2532.25
2410	D9Q8A9	D9Q8A9_CORP1	Cobaltochelatase	Regular	551.758	0.12	132633	109	44	80	47.51	173221	21275	52155			Green		1	1	Pass1	PepFrag1	None	1563.75	ESLGLSEAGDETLSR	ESLGLSEAGDETLSR	703	15	3.69	29007	3	3	0	0	458.5	5.4031		3712	3.6	b15y4y15	22.8741	1413	152.237	61.4915	0.0584	Yellow	50122	1563.75	1563.74
2410	D9Q8A9	D9Q8A9_CORP1	Cobaltochelatase	Regular	551.758	0.12	132633	109	44	80	47.51	173221	21275	52155			Green		0	2	Pass1	PepFrag1	None	1879.1	LAALDIPIIQGLALTNSR	LAALDIPIIQGLALTNSR	242	18	7	29000	5	5	1	1	5178	6.4559	Identified	2851	3.1	b2b5b6b10y12y18	34.1815	1822	180.354	140.354	0.0338	Green	78060	1879.11	1879.1
2410	D9Q8A9	D9Q8A9_CORP1	Cobaltochelatase	Regular	551.758	0.12	132633	109	44	80	47.51	173221	21275	52155			Green		0	3	Pass1	PepFrag1	None	1526.85	IGNAVGLDTPLSTLR	IGNAVGLDTPLSTLR	349	15	7	28997	7	7	2	1	5035	6.4437	Identified	3577	2.8	b3b5y6y7y10y11y15	25.3712	1448	154.741	114.741	0.0306	Green	75186	1526.86	1526.85
2410	D9Q8A9	D9Q8A9_CORP1	Cobaltochelatase	Regular	551.758	0.12	132633	109	44	80	47.51	173221	21275	52155			Green		0	4	Pass1	PepFrag1	None	1475.7	AHAIDDAQQDHVR	AHAIDDAQQDHVR	951	13	5.03	28985	7	7	2	0	3555.34	6.2926		1103	2.5	b2b3b6y3y5y12y13	10.669	1315	145.114	56.7428	0.027	Green	306	1475.71	1475.7
2410	D9Q8A9	D9Q8A9_CORP1	Cobaltochelatase	Regular	551.758	0.12	132633	109	44	80	47.51	173221	21275	52155			Green		0	5	Pass1	PepFrag1	None	1813.98	LAWETGQLLADSLIQR	LAWETGQLLADSLIQR	828	16	4.07	28999	4	4	1	0	1782.94	5.9929		2112	2.7	b8y5y6y16	32.5599	1707	172.683	132.683	0.0255	Green	77536	1813.99	1813.98
2410	D9Q8A9	D9Q8A9_CORP1	Cobaltochelatase	Regular	551.758	0.12	132633	109	44	80	47.51	173221	21275	52155			Green		0	6	Pass1	PepFrag1	None	2266.15	AQHLAGNTAYIEALSHAIEEK	AQHLAGNTAYIEALSHAIEEK	164	21	5.23	28990	5	5	0	0	950.705	5.7198		2280	3	b8b9*y6y10y12y21	24.8161	2094	197.884	91.9227	0.0253	Yellow	62002	2266.16	2266.15
2410	D9Q8A9	D9Q8A9_CORP1	Cobaltochelatase	Regular	551.758	0.12	132633	109	44	80	47.51	173221	21275	52155			Green		0	7	Pass1	PepFrag1	None	2617.33	TSGDDIAEVFALLGVRPIWDEASR	TSGDDIAEVFALLGVRPIWDEASR	868	24	3.86	29003	2	2	0	0	673.279	5.5699	Missing	2408	3	y22y24	36.2103	2417	217.743	105.162	0.0237	Yellow	83238	2617.34	2617.33
2410	D9Q8A9	D9Q8A9_CORP1	Cobaltochelatase	Regular	551.758	0.12	132633	109	44	80	47.51	173221	21275	52155			Green		0	8	Pass1	PepFrag1	Carbamidomethyl+C(2)	3217.57	ACDALITTVLAAGGTKPATATAGGDDEAWDVAK	ACDALITTVLAAGGTKPATATAGGDDEAWDVAK	209	33	3.77	28991	2	2	0	0	1111.61	5.7877	Missing	1826	3.4	b8y11y33	29.8553	2924	247.217	124.811	0.0227	Green	65719	3217.57	3217.56
2410	D9Q8A9	D9Q8A9_CORP1	Cobaltochelatase	Regular	551.758	0.12	132633	109	44	80	47.51	173221	21275	52155			Green		0	9	Pass1	PepFrag1	None	3053.37	NVDSKEHDIADSDDYFQFHGGMVATVR	NVDSKEHDIADSDDYFQFHGGMVATVR	1030	27	4.23	28989	3	3	0	0	385.27	5.3275		1021	2.9	b7b9y27	26.6468	2736	236.503	117.669	0.018	Yellow	46885	3053.38	3053.37
2410	D9Q8A9	D9Q8A9_CORP1	Cobaltochelatase	Regular	551.758	0.12	132633	109	44	80	47.51	173221	21275	52155			Green		0	10	Pass1	PepFrag1	None	1297.76	GGLPVPIFAASLR	GGLPVPIFAASLR	185	13	11.05	28995	4	4	1	1	6181.57	6.5328	Identified	1147	2.2	b4b5y8y10	28.5225	1243	139.768	99.7678	0.0171	Green	73474	1297.77	1297.76
2410	D9Q8A9	D9Q8A9_CORP1	Cobaltochelatase	Regular	551.758	0.12	132633	109	44	80	47.51	173221	21275	52155			Green		0	11	Pass1	PepFrag1	None	1708.9	MITLLSTSDTDLLSAK	MITLLSTSDTDLLSAK	0	16	3.88	28998	2	2	0	0	1948.14	6.0314		1965	2.3	y11y16	31.0563	1626	167.176	127.176	0.0164	Green	76665	1708.91	1708.91
2410	D9Q8A9	D9Q8A9_CORP1	Cobaltochelatase	Regular	551.758	0.12	132633	109	44	80	47.51	173221	21275	52155			Green		0	12	Pass1	PepFrag1	None	1223.55	DPEAYIGDSTR	DPEAYIGDSTR	1062	11	3.7	28986	2	2	0	0	210.61	5.0652	Missing	779	1.9	b2b2y6	15.6915	1075	126.872	86.8719	0.0147	Red	5794	1223.55	1223.55
2410	D9Q8A9	D9Q8A9_CORP1	Cobaltochelatase	Regular	551.758	0.12	132633	109	44	80	47.51	173221	21275	52155			Green		0	13	Pass1	PepFrag1	None	4252.11	IAHTLLTELDAAAWDSNSVEAIVNTTELPENADKEELTK	IAHTLLTELDAAAWDSNSVEAIVNTTELPENADKEELTK	724	39	3.81	28992	2	2	0	0	622.403	5.5358	Missing	1487	3	b7y39	32.7558	3947	301.952	110.976	0.0146	Yellow	67161	4252.13	4252.11
2410	D9Q8A9	D9Q8A9_CORP1	Cobaltochelatase	Regular	551.758	0.12	132633	109	44	80	47.51	173221	21275	52155			Green		0	14	Pass1	PepFrag1	None	1300.73	QEIWTLLQAAK	QEIWTLLQAAK	617	11	7	28996	4	4	1	0	1397.46	5.8871		708	1.9	y5y6y8y11	26.0498	1234	139.092	99.0923	0.0141	Green	73492	1300.73	1300.73
2410	D9Q8A9	D9Q8A9_CORP1	Cobaltochelatase	Regular	551.758	0.12	132633	109	44	80	47.51	173221	21275	52155			Green		0	15	Pass1	PepFrag1	None	4806.24	AGYNLGNTSDIPGYSEEGAHDGDALMHAIIAAGGHDPEWLTNEVIK	AGYNLGNTSDIPGYSEEGAHDGDALMHAIIAAGGHDPEWLTNEVIK	371	46	4.05	28993	2	2	0	0	474.845	5.4183	Identified	2635	3.1	y35y46	29.2897	4369	323.108	89.2432	0.0135	Yellow	67422	4806.25	4806.24
2410	D9Q8A9	D9Q8A9_CORP1	Cobaltochelatase	Regular	551.758	0.12	132633	109	44	80	47.51	173221	21275	52155			Green		0	16	Pass1	PepFrag1	None	1786.82	EHDSDGLIAYVPDAER	EHDSDGLIAYVPDAER	296	16	3.84	28987	3	3	0	0	2191.9	6.0826	Identified	773	2.1	b7y8y5	20.7323	1596	165.113	70.0754	0.0132	Green	9881	1786.83	1786.83
2410	D9Q8A9	D9Q8A9_CORP1	Cobaltochelatase	Regular	551.758	0.12	132633	109	44	80	47.51	173221	21275	52155			Green		0	17	Pass1	PepFrag1	None	2524.25	EIEQILHALDGGFIEAGPSGSPMR	EIEQILHALDGGFIEAGPSGSPMR	781	24	4.16	29002	3	3	0	1	1801.21	5.9973	Identified	633	2.4	b13b17y7y7	31.4924	2329	212.425	101.617	0.0123	Green	82757	2524.26	2524.25
2410	D9Q8A9	D9Q8A9_CORP1	Cobaltochelatase	Regular	551.758	0.12	132633	109	44	80	47.51	173221	21275	52155			Green		0	18	Pass1	PepFrag1	None	1994.99	LEQLLDEHANIASMDPAK	LEQLLDEHANIASMDPAK	594	18	4.06	28988	2	2	0	0	333.499	5.2648	Missing	1084	2.1	b8y18	24.8762	1847	182	142	0.0113	Yellow	43171	1995	1995
2410	D9Q8A9	D9Q8A9_CORP1	Cobaltochelatase	Regular	551.758	0.12	132633	109	44	80	47.51	173221	21275	52155			Green		0	19	Pass1	PepFrag1	None	1037.6	LISVPFSFK	LISVPFSFK	287	9	10.1	28994	2	2	0	0	1656.35	5.9609	Identified	341	1.6	y5y7	22.7668	994	120.416	80.4159	0.0104	Green	71946	1037.61	1037.6
2410	D9Q8A9	D9Q8A9_CORP1	Cobaltochelatase	Regular	551.758	0.12	132633	109	44	80	47.51	173221	21275	52155			Green		0	20	Pass1	PepFrag1	None	1673.86	AHATLIDHMIPPMAR	AHATLIDHMIPPMAR	570	15	8.01	29005	2	2	0	0	1145.66	5.8008	Identified	959	1.9	b12y5y15	22.508	1569	163.246	68.8304	0.0098	Green	76380	1673.87	1673.86
2410	D9Q8A9	D9Q8A9_CORP1	Cobaltochelatase	Regular	551.758	0.12	132633	109	44	80	47.51	173221	21275	52155			Green		0	21	Pass1	PepFrag1	None	2452.29	IFGSKPGTYGAGILELIESGTWR	IFGSKPGTYGAGILELIESGTWR	965	23	7.03	29001	1	1	0	0	160.404	4.947	Missing	181	1.8	y5	30.7096	2289	209.986	99.9906	0.0063	Red	82403	2452.31	2452.3
2410	D9Q8A9	D9Q8A9_CORP1	Cobaltochelatase	Regular	551.758	0.12	132633	109	44	80	47.51	173221	21275	52155			Green	838 3954	0	22	Pass1	PepFrag1	None	545.304	DAAIR	DAAIR	659	5	7	29028	2	2	0	0	152.115	5.4108		359	1	b3y5	8.1474	497	75.8573	111.715	0.0049	Yellow	4962	545.303	545.301
2410	D9Q8A9	D9Q8A9_CORP1	Cobaltochelatase	Regular	551.758	0.12	132633	109	44	80	47.51	173221	21275	52155			Green		0	23	Pass2	PepFrag2	None	2975.35	SDWEDNDEGLSPLDVATQIAVPEFDGR	SDWEDNDEGLSPLDVATQIAVPEFDGR	260	27	3.19	29026	1	1	0	0	32.7715	4.2572	Missing	2373	4.3	y10*y21*y23*y27	34.9019	2669	232.626	115.084	0.0554	Red	91182	2975.43	2975.43
2410	D9Q8A9	D9Q8A9_CORP1	Cobaltochelatase	Regular	551.758	0.12	132633	109	44	80	47.51	173221	21275	52155			Green		0	24	Pass2	PepFrag2	None	1235.71	LVLMLSAYPTK	LVLMLSAYPTK	335	11	9.72	29004	2	2	0	0	241.332	5.1244	Missing	302	2.3	b6y11	23.9598	1200	136.526	96.5255	0.0239	Red	21854	1235.7	1235.7
2410	D9Q8A9	D9Q8A9_CORP1	Cobaltochelatase	Regular	551.758	0.12	132633	109	44	80	47.51	173221	21275	52155			Green		0	25	Pass2	PepFrag2	Carbamidomethyl+C(6)	1525.81	LLYFTCTEIIPR	LLYFTCTEIIPR	763	12	6.28	29008	3	3	0	0	148.965	4.9148	Missing	806	1.9	b8y1y12	27.5304	1391	150.653	110.653	0.0134	Red	40077	1525.82	1525.81
2410	D9Q8A9	D9Q8A9_CORP1	Cobaltochelatase	Regular	551.758	0.12	132633	109	44	80	47.51	173221	21275	52155			Green		0	26	Pass2	PepFrag2	None	1509.8	GGLHVLGESVTGDIR	GGLHVLGESVTGDIR	664	15	5.22	29006	1	1	0	0	367.207	5.3067		70	1.8	y9	22.8733	1406	151.734	111.734	0.0095	Yellow	39982	1509.8	1509.79
2410	D9Q8A9	D9Q8A9_CORP1	Cobaltochelatase	Regular	551.758	0.12	132633	109	44	80	47.51	173221	21275	52155			Green		0	27	Pass2	PepFrag2	None	1315.69	QASEELLQELR	QASEELLQELR	198	11	3.96	29027	1	1	0	0	26.4211	4.1637		40	1.4	b7	23.2787	1215	137.661	97.6609	0.0067	Red	38534	1315.67	1315.66
2410	D9Q8A9	D9Q8A9_CORP1	Cobaltochelatase	Regular	551.758	0.12	132633	109	44	80	47.51	173221	21275	52155			Green		0	28	Pass2	PepFrag2	None	1777.82	DLADVYTAWGGYAYGR	DLADVYTAWGGYAYGR	991	16	3.88	29009	2	2	0	0	564.219	5.4932		808	1.6	y8y16	27.0681	1583	164.215	124.215	0.006	Yellow	59011	1777.8	1777.8
2410	D9Q8A9	D9Q8A9_CORP1	Cobaltochelatase	Regular	551.758	0.12	132633	109	44	80	47.51	173221	21275	52155			Green		0	29	Pass2	PepFrag2	None	3398.65	GFGENPVGIYHDPNLPANHHYLGVYYWLR	GFGENPVGIYHDPNLPANHHYLGVYYWLR	481	29	6.31	29025	2	2	0	0	361.06	5.2993	Missing	370	1.8	y7y29	31.0429	3087	256.321	88.1605	0.005	Yellow	31161	3398.61	3398.6
2410	D9Q8A9	D9Q8A9_CORP1	Cobaltochelatase	Regular	551.758	0.12	132633	109	44	80	47.51	173221	21275	52155			Green		0	30	Pass2	PepFrag2	None	1693.84	ALTGKDPEAYIGDSTR	ALTGKDPEAYIGDSTR	1057	16	4.31	29010	2	2	0	0	189.037	5.0183	Missing	427	1.5	y9y16	15.3097	1542	161.367	121.367	0.0049	Red	25546	1693.85	1693.84
2410	D9Q8A9	D9Q8A9_CORP1	Cobaltochelatase	Regular	551.758	0.12	132633	109	44	80	47.51	173221	21275	52155			Green		0	31	Pass2	MissedCleavage	Carbamidomethyl+C(17)	2189.99	EHDSDGLIAYVPDAERCSR	EHDSDGLIAYVPDAERCSR	296	19	4.2	29012	1	1	0	0	137.871	4.8812	Missing	3024	5.8	y5y19	17.9714	1903	185.66	52.8301	0.1732	Red	4343	2190	2189.99
2410	D9Q8A9	D9Q8A9_CORP1	Cobaltochelatase	Regular	551.758	0.12	132633	109	44	80	47.51	173221	21275	52155			Green		0	32	Pass2	MissedCleavage	None	2441.27	LLEAADRGLWETPTAEALDTLR	LLEAADRGLWETPTAEALDTLR	1167	22	3.92	29019	3	3	0	0	290.111	5.2043	Missing	1802	4.9	b8y13y22	32.3747	2273	209.006	99.3375	0.0947	Yellow	91393	2441.26	2441.25
2410	D9Q8A9	D9Q8A9_CORP1	Cobaltochelatase	Regular	551.758	0.12	132633	109	44	80	47.51	173221	21275	52155			Green		0	33	Pass2	MissedCleavage	None	2993.37	DLADVYTAWGGYAYGRGISGVEAADEMR	DLADVYTAWGGYAYGRGISGVEAADEMR	991	28	3.86	29018	3	3	0	0	210.942	5.0659		1042	3	b3b6y28	32.8445	2696	234.192	77.0962	0.0202	Red	68737	2993.36	2993.35
2410	D9Q8A9	D9Q8A9_CORP1	Cobaltochelatase	Regular	551.758	0.12	132633	109	44	80	47.51	173221	21275	52155			Green		0	34	Pass2	MissedCleavage	None	1396.77	QLWGGDKAVPGLR	QLWGGDKAVPGLR	690	13	10.12	29014	1	1	0	0	160.286	4.9466	Missing	176	2.2	y6	18.2234	1305	144.378	104.378	0.0176	Red	74156	1396.77	1396.77
2410	D9Q8A9	D9Q8A9_CORP1	Cobaltochelatase	Regular	551.758	0.12	132633	109	44	80	47.51	173221	21275	52155			Green		0	35	Pass2	MissedCleavage	None	3222.51	GLWETPTAEALDTLRGAFLEMEGALEEGSE	GLWETPTAEALDTLRGAFLEMEGALEEGSE	1174	30	3.38	29020	1	1	0	0	658.78	5.5605	Missing	338	2.9	b17	40.5221	2946	248.455	125.637	0.017	Yellow	86163	3222.53	3222.52
2410	D9Q8A9	D9Q8A9_CORP1	Cobaltochelatase	Regular	551.758	0.12	132633	109	44	80	47.51	173221	21275	52155			Green		0	36	Pass2	MissedCleavage	None	1988.14	RVVDLEVISLHELGRPR	RVVDLEVISLHELGRPR	892	17	7.86	29016	3	3	0	0	859.429	5.676	Missing	244	2.1	b4b6y17	23.5594	1893	185.009	52.5046	0.0119	Yellow	78916	1988.15	1988.14
2410	D9Q8A9	D9Q8A9_CORP1	Cobaltochelatase	Regular	551.758	0.12	132633	109	44	80	47.51	173221	21275	52155			Green		0	37	Pass2	MissedCleavage	None	2036.09	DAAIRGGLHVLGESVTGDIR	DAAIRGGLHVLGESVTGDIR	659	20	5.28	29013	2	2	0	0	163.606	4.9555		510	2.1	b4y20	26.6652	1903	185.66	83.7735	0.011	Red	60564	2036.09	2036.08
2410	D9Q8A9	D9Q8A9_CORP1	Cobaltochelatase	Regular	551.758	0.12	132633	109	44	80	47.51	173221	21275	52155			Green		0	38	Pass2	MissedCleavage	None	2498.25	HMPVWGHLDRTSTAMIPPQAPR	HMPVWGHLDRTSTAMIPPQAPR	135	22	10.89	29011	3	3	0	0	192.14	5.0254	Identified	611	2.2	b22y20y22	22.5538	2302	210.78	65.3901	0.0106	Red	45414	2498.28	2498.26
2410	D9Q8A9	D9Q8A9_CORP1	Cobaltochelatase	Regular	551.758	0.12	132633	109	44	80	47.51	173221	21275	52155			Green		0	39	Pass2	MissedCleavage	None	4437.16	LAWETGQLLADSLIQRYQSEHNGDYPTSVGLSVWGTSAMR	LAWETGQLLADSLIQRYQSEHNGDYPTSVGLSVWGTSAMR	828	40	4.54	29015	0	0	0	0	123.656	4.834	Missing	409	2.5	b10*	32.2115	4065	307.94	113.97	0.0083	Red	31689	4437.18	4437.16
2410	D9Q8A9	D9Q8A9_CORP1	Cobaltochelatase	Regular	551.758	0.12	132633	109	44	80	47.51	173221	21275	52155			Green		0	40	Pass2	MissedCleavage	None	4804.42	DAFPHVLALIDDAIQLVAHLDEPLSMNYVKAHAIDDAQQDHVR	DAFPHVLALIDDAIQLVAHLDEPLSMNYVKAHAIDDAQQDHVR	921	43	4.37	29017	3	3	1	0	303.844	5.2244	Missing	776	2.2	y10y11y33	35.441	4473	328.215	91.2861	0.0057	Yellow	89279	4804.41	4804.39
2410	D9Q8A9	D9Q8A9_CORP1	Cobaltochelatase	Regular	551.758	0.12	132633	109	44	80	47.51	173221	21275	52155			Green		0	41	Pass2	VarMod	Phosphoryl+STY(9)	2532.25	IFGSKPGTYGAGILELIESGTWR	IFGSKPGTYGAGILELIESGTWR	965	23	7.03	29022	2	2	0	0	232.562	5.1083	Missing	737	3.9	b16y15	30.7096	2289	209.986	99.9906	0.0474	Red	91503	2532.27	2532.26
2410	D9Q8A9	D9Q8A9_CORP1	Cobaltochelatase	Regular	551.758	0.12	132633	109	44	80	47.51	173221	21275	52155			Green		0	42	Pass2	VarMod	Oxidation+M(1)	1724.9	MITLLSTSDTDLLSAK	MITLLSTSDTDLLSAK	0	16	3.88	29021	1	1	0	0	612.979	5.5292		1088	2.1	y14	31.0563	1626	167.176	127.176	0.0131	Yellow	76796	1724.9	1724.9
2410	D9Q8A9	D9Q8A9_CORP1	Cobaltochelatase	Regular	551.758	0.12	132633	109	44	80	47.51	173221	21275	52155			Green		0	43	Pass2	VarMod	Phosphoryl+STY(*);Phosphoryl+STY(*)	3704.79	EIEQILHALDGGFIEAGPSGSPMRGLINVLPTGR	EIEQILHALDGGFIEAGPSGSPMRGLINVLPTGR	781	34	4.63	29024	0	0	0	0	96.9603	4.7283	Missing	1209	2.4	b13*y31*y34*	34.5999	3329	269.548	94.7738	0.009	Red	66679	3704.81	3704.8
2410	D9Q8A9	D9Q8A9_CORP1	Cobaltochelatase	Regular	551.758	0.12	132633	109	44	80	47.51	173221	21275	52155			Green		0	44	Pass2	VarMod	Phosphoryl+STY(*)	2674.4	GGLPVPIFAASLRQASEELLQELR	GGLPVPIFAASLRQASEELLQELR	185	24	4.56	29023	1	1	0	0	65.6455	4.559	Missing	480	1.9	y23	37.5709	2458	220.198	70.0992	0.0066	Red	83600	2674.4	2674.39
2410	D9Q8A9	D9Q8A9_CORP1	Cobaltochelatase	Regular	551.758	0.12	132633	109	44	80	47.51	173221	21275	52155			Green		0	45	Pass2	InSource	None	587.278	PDAER	EHDSDGLIAYVPDAER	307	5	4.07	28987	2	2	0	0	3637.95	0	Identified	572	0	y3y5	20.7323	505	76.6691	113.338	0.0056	Green	9885	587.282	587.28
4069	D9Q804	D9Q804_CORP1	Uracil DNA glycosylase i	Regular	668.337	0.07	25989.4	19	10	19	48.95	104213	14097	26508			Green		1	1	Pass1	PepFrag1	None	1773.91	TNSLLQDLGVSGIDWR	TNSLLQDLGVSGIDWR	222	16	3.88	25246	2	2	0	0	1946.56	6.1143		962	2.9	y6y8y12*	30.1896	1639	168.066	128.066	0.0511	Green	68002	1773.92	1773.91
4069	D9Q804	D9Q804_CORP1	Uracil DNA glycosylase i	Regular	668.337	0.07	25989.4	19	10	19	48.95	104213	14097	26508			Green		0	2	Pass1	PepFrag1	None	2459.28	HQQPLPVHPSWIEPLAPVEER	HQQPLPVHPSWIEPLAPVEER	18	21	5.23	25244	3	3	0	0	2656.67	6.2493	Identified	3226	3	b13y18y21	25.1024	2274	209.068	99.3784	0.0445	Green	55237	2459.29	2459.28
4069	D9Q804	D9Q804_CORP1	Uracil DNA glycosylase i	Regular	668.337	0.07	25989.4	19	10	19	48.95	104213	14097	26508			Green		0	3	Pass1	PepFrag1	None	3287.74	VLIVGQDPYPTPGHAMGLSFSTQPGVRPLPR	VLIVGQDPYPTPGHAMGLSFSTQPGVRPLPR	76	31	9.84	25247	3	3	0	0	843.937	5.7513	Identified	2177	3.3	y24y27y27*y31	28.2377	3075	255.656	87.8281	0.0397	Green	76333	3287.75	3287.74
4069	D9Q804	D9Q804_CORP1	Uracil DNA glycosylase i	Regular	668.337	0.07	25989.4	19	10	19	48.95	104213	14097	26508			Green		0	4	Pass1	PepFrag1	None	1202.57	AFSYPFDEVK	AFSYPFDEVK	66	10	4.07	25243	4	4	2	1	2801.49	6.2724	Identified	1011	2.1	b3y6y7y8	19.6349	1081	127.343	87.3435	0.0327	Green	32490	1202.58	1202.58
4069	D9Q804	D9Q804_CORP1	Uracil DNA glycosylase i	Regular	668.337	0.07	25989.4	19	10	19	48.95	104213	14097	26508			Green		0	5	Pass1	PepFrag1	None	1239.72	NTPLVAILWGR	NTPLVAILWGR	174	11	11.05	25245	3	3	1	0	1411.2	5.9746	Identified	542	1.9	y6y8y9	27.3796	1182	135.157	95.1568	0.0241	Green	64307	1239.72	1239.72
4069	D9Q804	D9Q804_CORP1	Uracil DNA glycosylase i	Regular	668.337	0.07	25989.4	19	10	19	48.95	104213	14097	26508			Green		0	6	Pass2	PepFrag2	None	3057.55	SLSNIFKELSQDLGIPAPTDGDLTPWSR	SLSNIFKELSQDLGIPAPTDGDLTPWSR	107	28	3.97	25248	0	0	0	0	96.9947	4.8117	Missing	2727	3.7	y27	33.1615	2828	241.776	80.8878	0.0574	Red	80855	3057.59	3057.58
4069	D9Q804	D9Q804_CORP1	Uracil DNA glycosylase i	Regular	668.337	0.07	25989.4	19	10	19	48.95	104213	14097	26508			Green		0	7	Pass2	PepFrag2	None	1157.59	GFFGSRPFSR	GFFGSRPFSR	212	10	12.4	25252	0	0	0	0	38.1442	4.4064	Identified	518	1.3	b6b7y4	17.0342	1033	123.545	83.5454	0.01	Red	63893	1157.57	1157.57
4069	D9Q804	D9Q804_CORP1	Uracil DNA glycosylase i	Regular	668.337	0.07	25989.4	19	10	19	48.95	104213	14097	26508			Green		0	8	Pass2	MissedCleavage	None	1887	TNSLLQDLGVSGIDWRL	TNSLLQDLGVSGIDWRL	222	17	3.88	25249	1	1	0	0	733.111	5.6902		213	2.9	b17y4	34.0754	1763	176.439	77.626	0.0499	Yellow	68839	1887.01	1887
4069	D9Q804	D9Q804_CORP1	Uracil DNA glycosylase i	Regular	668.337	0.07	25989.4	19	10	19	48.95	104213	14097	26508			Green		0	9	Pass2	VarMod	Carbamidomethyl+C(8);Phosphoryl+STY(*)	3458.63	AFLGNTPCIMSPHPSPLSASRGFFGSRPFSR	AFLGNTPCIMSPHPSPLSASRGFFGSRPFSR	191	31	12.1	25251	1	1	0	0	62.096	4.6181	Missing	14758	9.4	b18b18b22*y3	27.7988	3039	253.657	86.8285	0.6795	Red	79731	3458.64	3458.63
4069	D9Q804	D9Q804_CORP1	Uracil DNA glycosylase i	Regular	668.337	0.07	25989.4	19	10	19	48.95	104213	14097	26508			Green		0	10	Pass2	VarMod	Carbamidomethyl+C(14);Oxidation+M(16)	2870.39	DAQATKAFLGNTPCIMSPHPSPLSASR	DAQATKAFLGNTPCIMSPHPSPLSASR	185	27	8.97	25250	2	2	0	0	644.543	5.6342	Identified	374	2	b12b21	24.2578	2573	227.014	111.343	0.0111	Yellow	26138	2870.42	2870.41
4069	D9Q804	D9Q804_CORP1	Uracil DNA glycosylase i	Regular	647.564	0.06	25989.4	24	11	19	64.85	58852	30007	22971			Green		1	1	Pass1	PepFrag1	None	1157.59	GFFGSRPFSR	GFFGSRPFSR	212	10	12.4	27759	2	2	0	0	107.84	4.8441	Missing	5066	3.8	b10y3y10	16.3317	1033	123.545	83.5454	0.3192	Red	71569	1157.59	1157.59
4069	D9Q804	D9Q804_CORP1	Uracil DNA glycosylase i	Regular	647.564	0.06	25989.4	24	11	19	64.85	58852	30007	22971			Green		0	2	Pass1	PepFrag1	None	2459.28	HQQPLPVHPSWIEPLAPVEER	HQQPLPVHPSWIEPLAPVEER	18	21	5.23	27754	2	2	0	0	1236.99	5.9036	Identified	2814	3.2	b13y21	25.4249	2274	209.068	99.3784	0.0902	Green	61753	2459.3	2459.29
4069	D9Q804	D9Q804_CORP1	Uracil DNA glycosylase i	Regular	647.564	0.06	25989.4	24	11	19	64.85	58852	30007	22971			Green		0	3	Pass1	PepFrag1	None	3287.74	VLIVGQDPYPTPGHAMGLSFSTQPGVRPLPR	VLIVGQDPYPTPGHAMGLSFSTQPGVRPLPR	76	31	9.84	27753	4	4	0	0	700.533	5.6567	Identified	2972	3.5	b2y24y27y27*y31	28.0648	3075	255.656	87.8281	0.0818	Yellow	84915	3287.76	3287.74
4069	D9Q804	D9Q804_CORP1	Uracil DNA glycosylase i	Regular	647.564	0.06	25989.4	24	11	19	64.85	58852	30007	22971			Green		0	4	Pass1	PepFrag1	None	1202.57	AFSYPFDEVK	AFSYPFDEVK	66	10	4.07	27751	2	2	0	0	1957.03	6.1029	Identified	893	2.2	y6y8	19.4721	1081	127.343	87.3435	0.068	Green	37056	1202.58	1202.57
4069	D9Q804	D9Q804_CORP1	Uracil DNA glycosylase i	Regular	647.564	0.06	25989.4	24	11	19	64.85	58852	30007	22971			Green		0	5	Pass1	PepFrag1	None	1239.72	NTPLVAILWGR	NTPLVAILWGR	174	11	11.05	27752	3	3	0	0	2616.79	6.2291	Identified	797	2.1	b11y6y9	28.4337	1182	135.157	95.1568	0.0549	Green	72044	1239.72	1239.72
4069	D9Q804	D9Q804_CORP1	Uracil DNA glycosylase i	Regular	647.564	0.06	25989.4	24	11	19	64.85	58852	30007	22971			Green		0	6	Pass2	PepFrag2	None	2268.11	ELSQDLGIPAPTDGDLTPWSR	ELSQDLGIPAPTDGDLTPWSR	114	21	3.5	27756	3	3	0	0	336.437	5.3382	Identified	1160	3.6	b7b18y11	28.659	2068	196.243	90.8284	0.1262	Yellow	48835	2268.14	2268.13
4069	D9Q804	D9Q804_CORP1	Uracil DNA glycosylase i	Regular	647.564	0.06	25989.4	24	11	19	64.85	58852	30007	22971			Green		0	7	Pass2	PepFrag2	Carbamidomethyl+C(8)	2240.1	AFLGNTPCIMSPHPSPLSASR	AFLGNTPCIMSPHPSPLSASR	191	21	9.01	27758	5	5	1	0	2061.47	6.1255	Identified	3084	3.3	b9y10y14y15y18y21y21*	22.7798	2006	192.3	88.2003	0.1004	Green	79600	2240.12	2240.11
4069	D9Q804	D9Q804_CORP1	Uracil DNA glycosylase i	Regular	647.564	0.06	25989.4	24	11	19	64.85	58852	30007	22971			Green		0	8	Pass2	PepFrag2	None	3057.55	SLSNIFKELSQDLGIPAPTDGDLTPWSR	SLSNIFKELSQDLGIPAPTDGDLTPWSR	107	28	3.97	27757	0	0	0	0	105.697	4.8353	Missing	1508	2.7	b8*y27	32.9298	2828	241.776	80.8878	0.0436	Red	13738	3057.59	3057.57
4069	D9Q804	D9Q804_CORP1	Uracil DNA glycosylase i	Regular	647.564	0.06	25989.4	24	11	19	64.85	58852	30007	22971			Green		0	9	Pass2	PepFrag2	None	1586.81	IHAMGDFLREEIR	IHAMGDFLREEIR	39	13	5.35	27755	2	2	0	0	332.743	5.3334		2079	2	b7y13	21.9456	1469	156.234	116.234	0.0417	Yellow	74530	1586.82	1586.82
4069	D9Q804	D9Q804_CORP1	Uracil DNA glycosylase i	Regular	647.564	0.06	25989.4	24	11	19	64.85	58852	30007	22971			Green		0	10	Pass2	MissedCleavage	None	2912.48	GFFGSRPFSRTNSLLQDLGVSGIDWR	GFFGSRPFSRTNSLLQDLGVSGIDWR	212	26	10.8	27760	1	1	0	0	291.952	5.2766	Missing	2531	2.8	y13y26	34.3803	2672	232.801	115.2	0.0514	Yellow	83423	2912.49	2912.48
4069	D9Q804	D9Q804_CORP1	Uracil DNA glycosylase i	Regular	647.564	0.06	25989.4	24	11	19	64.85	58852	30007	22971			Green		0	11	Pass2	MissedCleavage	None	1887	TNSLLQDLGVSGIDWRL	TNSLLQDLGVSGIDWRL	222	17	3.88	27761	0	0	0	0	254.21	5.2165		67	1.8	y7	34.6136	1763	176.439	77.626	0.0224	Yellow	13237	1887	1887
4069	D9Q804	D9Q804_CORP1	Uracil DNA glycosylase i	Regular	741.648	0.06	25989.4	38	18	19	66.11	285504	16578	53692			Green		1	1	Pass1	PepFrag1	None	1773.91	TNSLLQDLGVSGIDWR	TNSLLQDLGVSGIDWR	222	16	3.88	27396	4	4	1	0	782.52	5.7637		4061	3	b8y10y11y16	30.3932	1639	168.066	128.066	0.0207	Green	77212	1773.92	1773.91
4069	D9Q804	D9Q804_CORP1	Uracil DNA glycosylase i	Regular	741.648	0.06	25989.4	38	18	19	66.11	285504	16578	53692			Green		0	2	Pass1	PepFrag1	None	2459.28	HQQPLPVHPSWIEPLAPVEER	HQQPLPVHPSWIEPLAPVEER	18	21	5.23	27398	2	2	0	0	1864.99	6.1409	Identified	2761	3.2	b13y21	25.5284	2274	209.068	99.3784	0.0196	Green	62916	2459.29	2459.28
4069	D9Q804	D9Q804_CORP1	Uracil DNA glycosylase i	Regular	741.648	0.06	25989.4	38	18	19	66.11	285504	16578	53692			Green		0	3	Pass1	PepFrag1	None	3287.74	VLIVGQDPYPTPGHAMGLSFSTQPGVRPLPR	VLIVGQDPYPTPGHAMGLSFSTQPGVRPLPR	76	31	9.84	27397	5	5	1	0	1633.17	6.0832	Identified	2364	3.6	b2b3y20y27y31	27.5886	3075	255.656	87.8281	0.0177	Green	86399	3287.75	3287.74
4069	D9Q804	D9Q804_CORP1	Uracil DNA glycosylase i	Regular	741.648	0.06	25989.4	38	18	19	66.11	285504	16578	53692			Green		0	4	Pass1	PepFrag1	None	1202.57	AFSYPFDEVK	AFSYPFDEVK	66	10	4.07	27394	5	5	3	2	4262.87	6.4999	Identified	1295	2.2	b2b3y6y7y8	19.8426	1081	127.343	87.3435	0.0143	Green	37758	1202.58	1202.58
4069	D9Q804	D9Q804_CORP1	Uracil DNA glycosylase i	Regular	741.648	0.06	25989.4	38	18	19	66.11	285504	16578	53692			Green		0	5	Pass1	PepFrag1	None	1239.72	NTPLVAILWGR	NTPLVAILWGR	174	11	11.05	27395	2	2	0	0	2605.98	6.2862	Identified	584	2	b11y9	27.4392	1182	135.157	95.1568	0.0104	Green	73151	1239.72	1239.72
4069	D9Q804	D9Q804_CORP1	Uracil DNA glycosylase i	Regular	741.648	0.06	25989.4	38	18	19	66.11	285504	16578	53692			Green		0	6	Pass2	PepFrag2	None	3057.55	SLSNIFKELSQDLGIPAPTDGDLTPWSR	SLSNIFKELSQDLGIPAPTDGDLTPWSR	107	28	3.97	27399	1	1	0	0	119.159	4.9463	Missing	3816	4	y27y28	32.8811	2828	241.776	80.8878	0.0269	Red	91388	3057.58	3057.57
4069	D9Q804	D9Q804_CORP1	Uracil DNA glycosylase i	Regular	741.648	0.06	25989.4	38	18	19	66.11	285504	16578	53692			Green		0	7	Pass2	PepFrag2	None	1157.59	GFFGSRPFSR	GFFGSRPFSR	212	10	12.4	27400	0	0	0	0	30.9551	4.3609	Missing	208	1.4	y9	16.7387	1033	123.545	207.091	0.0038	Red	72677	1157.58	1157.58
4069	D9Q804	D9Q804_CORP1	Uracil DNA glycosylase i	Regular	741.648	0.06	25989.4	38	18	19	66.11	285504	16578	53692			Green		0	8	Pass2	MissedCleavage	None	1887	TNSLLQDLGVSGIDWRL	TNSLLQDLGVSGIDWRL	222	17	3.88	27405	2	2	0	0	308.968	5.3601		742	3.1	b6b11y4y17*	34.1993	1763	176.439	77.626	0.0223	Yellow	78130	1887.01	1887
4069	D9Q804	D9Q804_CORP1	Uracil DNA glycosylase i	Regular	741.648	0.06	25989.4	38	18	19	66.11	285504	16578	53692			Green		0	9	Pass2	MissedCleavage	None	2912.48	GFFGSRPFSRTNSLLQDLGVSGIDWR	GFFGSRPFSRTNSLLQDLGVSGIDWR	212	26	10.8	27404	1	1	0	0	209.496	5.1914	Missing	1553	2.7	y11*y13y15	34.4881	2672	232.801	115.2	0.01	Yellow	84908	2912.49	2912.48
4069	D9Q804	D9Q804_CORP1	Uracil DNA glycosylase i	Regular	741.648	0.06	25989.4	38	18	19	66.11	285504	16578	53692			Green		0	10	Pass2	MissedCleavage	None	1712.98	QGVALFNRVLSVQPGK	QGVALFNRVLSVQPGK	135	16	11.49	27402	2	2	0	0	301.193	5.349	Missing	381	2.3	y4y16	24.3715	1631	167.518	71.6789	0.0095	Yellow	76703	1713	1712.99
4069	D9Q804	D9Q804_CORP1	Uracil DNA glycosylase i	Regular	741.648	0.06	25989.4	38	18	19	66.11	285504	16578	53692			Green		0	11	Pass2	MissedCleavage	None	3153.6	ELSQDLGIPAPTDGDLTPWSRQGVALFNR	ELSQDLGIPAPTDGDLTPWSRQGVALFNR	114	29	3.97	27401	0	0	0	0	258.007	5.2818	Identified	1597	2.4	y12*y25*	32.5283	2905	246.145	83.0723	0.006	Yellow	85942	3153.62	3153.61
4069	D9Q804	D9Q804_CORP1	Uracil DNA glycosylase i	Regular	741.648	0.06	25989.4	38	18	19	66.11	285504	16578	53692			Green		0	12	Pass2	MissedCleavage	Carbamidomethyl+C(14)	2854.4	DAQATKAFLGNTPCIMSPHPSPLSASR	DAQATKAFLGNTPCIMSPHPSPLSASR	185	27	8.97	27403	1	1	0	0	38.4625	4.4552	Missing	441	2.2	b8b10	24.327	2573	227.014	73.507	0.0055	Red	64658	2854.39	2854.38
4069	D9Q804	D9Q804_CORP1	Uracil DNA glycosylase i	Regular	741.648	0.06	25989.4	38	18	19	66.11	285504	16578	53692			Green		0	13	Pass2	VarMod	Carbamidomethyl+C(8);Phosphoryl+STY(*)	3458.63	AFLGNTPCIMSPHPSPLSASRGFFGSRPFSR	AFLGNTPCIMSPHPSPLSASRGFFGSRPFSR	191	31	12.1	27410	4	4	0	0	193.941	5.1579	Missing	18625	13.1	b7*b16b18b22*y10y14y31	27.4709	3039	253.657	86.8285	0.6151	Yellow	90007	3458.64	3458.63
4069	D9Q804	D9Q804_CORP1	Uracil DNA glycosylase i	Regular	741.648	0.06	25989.4	38	18	19	66.11	285504	16578	53692			Green		0	14	Pass2	VarMod	Carbamidomethyl+C(8);Phosphoryl+STY(*)	3458.63	AFLGNTPCIMSPHPSPLSASRGFFGSRPFSR	AFLGNTPCIMSPHPSPLSASRGFFGSRPFSR	191	31	12.1	27409	3	3	0	0	303.871	5.3529	Identified	12450	8.3	b11b14y16y18y31	27.4709	3039	253.657	129.105	0.1767	Yellow	90290	3458.63	3458.63
4069	D9Q804	D9Q804_CORP1	Uracil DNA glycosylase i	Regular	741.648	0.06	25989.4	38	18	19	66.11	285504	16578	53692			Green		0	15	Pass2	VarMod	Carbamidomethyl+C(8);Phosphoryl+STY(*)	3458.63	AFLGNTPCIMSPHPSPLSASRGFFGSRPFSR	AFLGNTPCIMSPHPSPLSASRGFFGSRPFSR	191	31	12.1	27411	1	1	0	0	49.6801	4.5664	Missing	176	3	y3y6	27.4709	3039	253.657	86.8285	0.0109	Red	12104	3458.65	3458.64
4069	D9Q804	D9Q804_CORP1	Uracil DNA glycosylase i	Regular	741.648	0.06	25989.4	38	18	19	66.11	285504	16578	53692			Green		0	16	Pass2	VarMod	Carbamidomethyl+C(8);Phosphoryl+STY(30)	3458.63	AFLGNTPCIMSPHPSPLSASRGFFGSRPFSR	AFLGNTPCIMSPHPSPLSASRGFFGSRPFSR	191	31	12.1	27408	1	1	0	0	72.6016	4.7311	Missing	112	2.1	b26	27.4709	3039	253.657	86.8285	0.0041	Red	66266	3458.64	3458.62
4069	D9Q804	D9Q804_CORP1	Uracil DNA glycosylase i	Regular	741.648	0.06	25989.4	38	18	19	66.11	285504	16578	53692			Green		0	17	Pass2	VarMod	Phosphoryl+STY(3)	1415.72	VLSVQPGKAGSHR	VLSVQPGKAGSHR	143	13	11.49	27406	2	2	0	0	133.265	4.9949	Missing	970	1.4	b8y13	6.0989	1248	140.142	100.142	0.0034	Red	10038	1415.72	1415.71
4069	D9Q804	D9Q804_CORP1	Uracil DNA glycosylase i	Regular	741.648	0.06	25989.4	38	18	19	66.11	285504	16578	53692			Green		0	18	Pass2	VarMod	Phosphoryl+STY(11)	1415.72	VLSVQPGKAGSHR	VLSVQPGKAGSHR	143	13	11.49	27407	0	0	0	0	126.241	4.9714	Identified	646	1.4	b7*y8y13*	6.0989	1248	140.142	100.142	0.0033	Red	9353	1415.72	1415.72
4069	D9Q804	D9Q804_CORP1	Uracil DNA glycosylase i	Regular	741.648	0.06	25989.4	38	18	19	66.11	285504	16578	53692			Green		0	19	Pass2	NeutralLoss_H2O	Carbamidomethyl+C(8);Phosphoryl+STY(*)	3440.62	AFLGNTPCIMSPHPSPLSASRGFFGSRPFSR	AFLGNTPCIMSPHPSPLSASRGFFGSRPFSR	191	31	12.1	27410	2	2	0	0	549.523	0	Identified	910	0	b9b22b31y16	27.4709	3039	253.657	86.8285	0.0196	Yellow	66222	3440.64	3440.63
4000	D9Q5S0	D9Q5S0_CORP1	UDP galactofuranosyl transferase GlfT1	Regular	1056.35	0	38869.2	36	13	27	45.22	62317	13271	29795			Green		1	1	Pass1	PepFrag1	Carbamidomethyl+C(4)	2722.33	FGTCLTAAYLHPDGSDEFKPILGGR	FGTCLTAAYLHPDGSDEFKPILGGR	249	25	5.28	22210	4	4	0	0	6214.75	6.8172	Identified	3375	3.7	y4y6y22y25	27.482	2450	219.72	69.8602	0.1101	Green	74033	2722.34	2722.33
4000	D9Q5S0	D9Q5S0_CORP1	UDP galactofuranosyl transferase GlfT1	Regular	1056.35	0	38869.2	36	13	27	45.22	62317	13271	29795			Green		0	2	Pass1	PepFrag1	Carbamidomethyl+C(11)	2928.44	HHLDEVSPVVCNAEEPDQLAFPLRR	HHLDEVSPVVCNAEEPDQLAFPLRR	161	25	4.67	22212	3	3	0	1	1886.27	6.2994	Missing	1081	2.8	b9y16y25	26.3953	2636	230.705	75.3524	0.052	Green	40642	2928.45	2928.44
4000	D9Q5S0	D9Q5S0_CORP1	UDP galactofuranosyl transferase GlfT1	Regular	1056.35	0	38869.2	36	13	27	45.22	62317	13271	29795			Green		0	3	Pass1	PepFrag1	None	3578.84	IVAQQTHPVDHIIVVDNGDDPAVESLVTAIAGER	IVAQQTHPVDHIIVVDNGDDPAVESLVTAIAGER	72	34	3.99	22211	6	6	3	0	1453.17	6.1861	Missing	6941	3.1	b8b26*y3y4y5y6y8y33*y34	31.0261	3343	270.303	95.1514	0.0509	Green	58435	3578.86	3578.85
4000	D9Q5S0	D9Q5S0_CORP1	UDP galactofuranosyl transferase GlfT1	Regular	1056.35	0	38869.2	36	13	27	45.22	62317	13271	29795			Green		0	4	Pass1	PepFrag1	None	1093.65	IAAVIVTHNR	IAAVIVTHNR	53	10	11.05	22209	7	7	3	1	8715.85	6.9641		740	1.9	b2b3y4y5y6y8y10	14.9535	1047	124.659	84.6591	0.0461	Green	46871	1093.65	1093.65
4000	D9Q5S0	D9Q5S0_CORP1	UDP galactofuranosyl transferase GlfT1	Regular	1056.35	0	38869.2	36	13	27	45.22	62317	13271	29795			Green		0	5	Pass1	PepFrag1	None	1213.65	FGWFFLIQR	FGWFFLIQR	312	9	11.05	22213	1	1	0	0	901.75	5.9789		53	1.2	y6	35.3672	1126	130.853	90.8535	0.0125	Green	64163	1213.66	1213.65
4000	D9Q5S0	D9Q5S0_CORP1	UDP galactofuranosyl transferase GlfT1	Regular	1056.35	0	38869.2	36	13	27	45.22	62317	13271	29795			Green		0	6	Pass2	PepFrag2	None	1434.76	MLFFNPTPIAQR	MLFFNPTPIAQR	0	12	11.05	22218	3	3	1	0	317.546	5.5256	Missing	7878	4	y3y4y12	27.226	1340	146.948	106.948	0.2762	Yellow	65493	1434.78	1434.78
4000	D9Q5S0	D9Q5S0_CORP1	UDP galactofuranosyl transferase GlfT1	Regular	1056.35	0	38869.2	36	13	27	45.22	62317	13271	29795			Green		0	7	Pass2	PepFrag2	None	1322.65	GYLMNQPGMRR	GYLMNQPGMRR	293	11	11.14	22221	1	1	0	0	31.2429	4.5186	Missing	125	2.9	b3	14.6799	1205	136.904	96.9045	0.1238	Red	80693	1322.62	1322.61
4000	D9Q5S0	D9Q5S0_CORP1	UDP galactofuranosyl transferase GlfT1	Regular	1056.35	0	38869.2	36	13	27	45.22	62317	13271	29795			Green		0	8	Pass2	PepFrag2	None	2970.35	SQDQETDAPSPHADYATINPMPIASTGR	SQDQETDAPSPHADYATINPMPIASTGR	25	28	3.96	22220	2	2	0	0	271.898	5.4582	Missing	3365	3.4	y10y27y28	22.9879	2659	232.045	114.697	0.0761	Yellow	40711	2970.4	2970.4
4000	D9Q5S0	D9Q5S0_CORP1	UDP galactofuranosyl transferase GlfT1	Regular	1056.35	0	38869.2	36	13	27	45.22	62317	13271	29795			Green		0	9	Pass2	PepFrag2	None	1341.75	FGWFFLIQRK	FGWFFLIQRK	312	10	11.49	22219	2	2	0	0	199.47	5.3237		1375	1.9	b6y10	29.5387	1261	141.114	101.114	0.0436	Yellow	33421	1341.72	1341.72
4000	D9Q5S0	D9Q5S0_CORP1	UDP galactofuranosyl transferase GlfT1	Regular	1056.35	0	38869.2	36	13	27	45.22	62317	13271	29795			Green		0	10	Pass2	PepFrag2	None	1303.72	LFFNPTPIAQR	LFFNPTPIAQR	1	11	11.05	22217	2	2	0	0	315.674	5.523	Missing	310	1.6	b5b8	22.4536	1216	137.736	97.7364	0.0268	Yellow	33133	1303.69	1303.69
4000	D9Q5S0	D9Q5S0_CORP1	UDP galactofuranosyl transferase GlfT1	Regular	1056.35	0	38869.2	36	13	27	45.22	62317	13271	29795			Green		0	11	Pass2	MissedCleavage	None	1533.78	LFIRGDEVEYHR	LFIRGDEVEYHR	229	12	5.35	22214	1	1	0	0	234.92	5.3947		2795	3.1	y4y12	17.0078	1400	151.302	60.8681	0.1416	Yellow	20645	1533.8	1533.79
4000	D9Q5S0	D9Q5S0_CORP1	UDP galactofuranosyl transferase GlfT1	Regular	1056.35	0	38869.2	36	13	27	45.22	62317	13271	29795			Green		0	12	Pass2	VarMod	Phosphoryl+STY(7);Phosphoryl+STY(17)	2278.17	IAAVIVTHNRVELLQNSLK	IAAVIVTHNRVELLQNSLK	53	19	10.12	22216	3	3	0	0	99.6461	5.0223		1342	2	b7b8y3-H3PO4y7y12y12	26.9953	2051	195.166	90.1104	0.0259	Red	71646	2278.19	2278.18
4000	D9Q5S0	D9Q5S0_CORP1	UDP galactofuranosyl transferase GlfT1	Regular	1056.35	0	38869.2	36	13	27	45.22	62317	13271	29795			Green		0	13	Pass2	VarMod	Phosphoryl+STY(7)	1173.61	IAAVIVTHNR	IAAVIVTHNR	53	10	11.05	22215	1	1	0	0	106.66	5.0518		415	1.3	y6y6*	14.9535	1047	124.659	84.6591	0.0145	Red	47432	1173.62	1173.62
4000	D9Q5S0	D9Q5S0_CORP1	UDP galactofuranosyl transferase GlfT1	Regular	704.747	0.06	38869.2	36	15	27	36.81	60386	23531	73004			Green		1	1	Pass1	PepFrag1	None	1341.75	FGWFFLIQRK	FGWFFLIQRK	312	10	11.49	27301	2	2	0	0	408.669	5.4594		2366	3.2	b10y4*y10	29.4359	1261	141.114	101.114	0.1867	Yellow	72619	1341.75	1341.74
4000	D9Q5S0	D9Q5S0_CORP1	UDP galactofuranosyl transferase GlfT1	Regular	704.747	0.06	38869.2	36	15	27	36.81	60386	23531	73004			Green		0	2	Pass1	PepFrag1	Carbamidomethyl+C(4)	2722.33	FGTCLTAAYLHPDGSDEFKPILGGR	FGTCLTAAYLHPDGSDEFKPILGGR	249	25	5.28	27299	4	4	0	0	4167.78	6.4679	Identified	3641	4	y4y6y14y25	27.278	2450	219.72	69.8602	0.1364	Green	82435	2722.35	2722.34
4000	D9Q5S0	D9Q5S0_CORP1	UDP galactofuranosyl transferase GlfT1	Regular	704.747	0.06	38869.2	36	15	27	36.81	60386	23531	73004			Green		0	3	Pass1	PepFrag1	None	3578.84	IVAQQTHPVDHIIVVDNGDDPAVESLVTAIAGER	IVAQQTHPVDHIIVVDNGDDPAVESLVTAIAGER	72	34	3.99	27297	6	6	1	0	1546.84	6.0375	Identified	3331	3.4	b8*b11b20y3y5y6y8y23*y33*y34	31.2874	3343	270.303	95.1514	0.0666	Green	65323	3578.86	3578.85
4000	D9Q5S0	D9Q5S0_CORP1	UDP galactofuranosyl transferase GlfT1	Regular	704.747	0.06	38869.2	36	15	27	36.81	60386	23531	73004			Green		0	4	Pass1	PepFrag1	None	1093.65	IAAVIVTHNR	IAAVIVTHNR	53	10	11.05	27296	6	6	2	1	5005.19	6.5475		789	1.9	b2y4y5y6y8y10	15.2957	1047	124.659	84.6591	0.0438	Green	52715	1093.66	1093.65
4000	D9Q5S0	D9Q5S0_CORP1	UDP galactofuranosyl transferase GlfT1	Regular	704.747	0.06	38869.2	36	15	27	36.81	60386	23531	73004			Green		0	5	Pass1	PepFrag1	Carbamidomethyl+C(11)	2772.34	HHLDEVSPVVCNAEEPDQLAFPLR	HHLDEVSPVVCNAEEPDQLAFPLR	161	24	4.27	27295	3	3	0	0	784.898	5.7428	Identified	504	2.4	b6b9y3y9	28.5231	2488	221.986	70.9932	0.0357	Yellow	45429	2772.34	2772.33
4000	D9Q5S0	D9Q5S0_CORP1	UDP galactofuranosyl transferase GlfT1	Regular	704.747	0.06	38869.2	36	15	27	36.81	60386	23531	73004			Green		0	6	Pass1	PepFrag1	None	1213.65	FGWFFLIQR	FGWFFLIQR	312	9	11.05	27298	1	1	0	0	307.935	5.3365		69	1.4	y5	35.0149	1126	130.853	90.8535	0.0231	Yellow	71872	1213.66	1213.65
4000	D9Q5S0	D9Q5S0_CORP1	UDP galactofuranosyl transferase GlfT1	Regular	704.747	0.06	38869.2	36	15	27	36.81	60386	23531	73004			Green		0	7	Pass1	PepFrag1	None	1166.54	GYLMNQPGMR	GYLMNQPGMR	293	10	9.84	27294	2	2	1	0	606.947	5.6312	Missing	223	1.4	y6y7	17.2611	1057	125.452	85.4516	0.0197	Yellow	36804	1166.55	1166.55
4000	D9Q5S0	D9Q5S0_CORP1	UDP galactofuranosyl transferase GlfT1	Regular	704.747	0.06	38869.2	36	15	27	36.81	60386	23531	73004			Green		0	8	Pass2	PepFrag2	Carbamidomethyl+C(11)	2928.44	HHLDEVSPVVCNAEEPDQLAFPLRR	HHLDEVSPVVCNAEEPDQLAFPLRR	161	25	4.67	27300	0	0	0	0	165.185	5.066	Missing	145	3.8	b4	26.1297	2636	230.705	113.803	0.1246	Red	63759	2928.44	2928.43
4000	D9Q5S0	D9Q5S0_CORP1	UDP galactofuranosyl transferase GlfT1	Regular	704.747	0.06	38869.2	36	15	27	36.81	60386	23531	73004			Green		0	9	Pass2	PepFrag2	None	1434.76	MLFFNPTPIAQR	MLFFNPTPIAQR	0	12	11.05	27308	1	1	0	0	33.6757	4.3754	Missing	377	1.8	b8	28.2444	1340	146.948	106.948	0.0308	Red	48920	1434.73	1434.73
4000	D9Q5S0	D9Q5S0_CORP1	UDP galactofuranosyl transferase GlfT1	Regular	704.747	0.06	38869.2	36	15	27	36.81	60386	23531	73004			Green		0	10	Pass2	MissedCleavage	None	1533.78	LFIRGDEVEYHR	LFIRGDEVEYHR	229	12	5.35	27302	1	1	0	0	351.31	5.3937		2501	3.1	y4y5y12	16.3609	1400	151.302	60.8681	0.139	Yellow	24248	1533.79	1533.79
4000	D9Q5S0	D9Q5S0_CORP1	UDP galactofuranosyl transferase GlfT1	Regular	704.747	0.06	38869.2	36	15	27	36.81	60386	23531	73004			Green		0	11	Pass2	VarMod	Phosphoryl+STY(6);Phosphoryl+STY(22)	2650.29	AVYLGSKHNLGGAGGFALGFLTALR	AVYLGSKHNLGGAGGFALGFLTALR	106	25	10.4	27306	1	1	0	0	44.6378	4.4977		56240	3.4	y6y20-2(H3PO4)	33.4901	2355	214.003	67.0016	0.088	Red	90437	2650.3	2650.29
4000	D9Q5S0	D9Q5S0_CORP1	UDP galactofuranosyl transferase GlfT1	Regular	704.747	0.06	38869.2	36	15	27	36.81	60386	23531	73004			Green		0	12	Pass2	VarMod	Oxidation+M(11)	1452.68	NRGYLMNQPGMR	NRGYLMNQPGMR	291	12	11.14	27307	2	2	0	0	379.98	5.4278	Identified	346	2.1	b4b8	14.7357	1301	144.082	104.082	0.052	Yellow	3560	1452.68	1452.68
4000	D9Q5S0	D9Q5S0_CORP1	UDP galactofuranosyl transferase GlfT1	Regular	704.747	0.06	38869.2	36	15	27	36.81	60386	23531	73004			Green		0	13	Pass2	VarMod	Phosphoryl+STY(22)	2570.33	AVYLGSKHNLGGAGGFALGFLTALR	AVYLGSKHNLGGAGGFALGFLTALR	106	25	10.4	27305	2	2	0	0	197.596	5.1438		843	1.9	b4y18y25	33.4901	2355	214.003	102.669	0.019	Red	81599	2570.35	2570.34
4000	D9Q5S0	D9Q5S0_CORP1	UDP galactofuranosyl transferase GlfT1	Regular	704.747	0.06	38869.2	36	15	27	36.81	60386	23531	73004			Green		0	14	Pass2	VarMod	Phosphoryl+STY(7)	1173.61	IAAVIVTHNR	IAAVIVTHNR	53	10	11.05	27304	3	3	0	0	295.304	5.3183		603	1.4	b8-H3PO4y2y6y6*y9	15.2957	1047	124.659	84.6591	0.0187	Yellow	53306	1173.62	1173.61
4000	D9Q5S0	D9Q5S0_CORP1	UDP galactofuranosyl transferase GlfT1	Regular	704.747	0.06	38869.2	36	15	27	36.81	60386	23531	73004			Green		0	15	Pass2	VarMod	Phosphoryl+STY(7)	1670.82	MLFFNPTPIAQRR	MLFFNPTPIAQRR	0	13	12.4	27303	2	2	0	0	59.4662	4.6223	Identified	1026	1.4	b7-H3PO4b8y1	24.8589	1488	157.578	117.578	0.016	Red	57156	1670.83	1670.83
4000	D9Q5S0	D9Q5S0_CORP1	UDP galactofuranosyl transferase GlfT1	Regular	767.721	0.06	38869.2	36	14	27	42.9	71213	24289	24136			Green		1	1	Pass1	PepFrag1	None	1341.75	FGWFFLIQRK	FGWFFLIQRK	312	10	11.49	27267	1	1	0	0	107.977	4.9185		1103	3.2	b6y4*	29.739	1261	141.114	101.114	0.1658	Red	73733	1341.75	1341.74
4000	D9Q5S0	D9Q5S0_CORP1	UDP galactofuranosyl transferase GlfT1	Regular	767.721	0.06	38869.2	36	14	27	42.9	71213	24289	24136			Green		0	2	Pass1	PepFrag1	Carbamidomethyl+C(4)	2722.33	FGTCLTAAYLHPDGSDEFKPILGGR	FGTCLTAAYLHPDGSDEFKPILGGR	249	25	5.28	27270	5	5	0	0	4376.26	6.5263	Identified	3881	4	b3y4y6y14y25	27.5959	2450	219.72	69.8602	0.1206	Green	83883	2722.35	2722.33
4000	D9Q5S0	D9Q5S0_CORP1	UDP galactofuranosyl transferase GlfT1	Regular	767.721	0.06	38869.2	36	14	27	42.9	71213	24289	24136			Green		0	3	Pass1	PepFrag1	None	3578.84	IVAQQTHPVDHIIVVDNGDDPAVESLVTAIAGER	IVAQQTHPVDHIIVVDNGDDPAVESLVTAIAGER	72	34	3.99	27265	7	7	3	0	1977.06	6.1812	Missing	2609	3.4	b8b26y3y4y5y6y8y11y34	30.8745	3343	270.303	95.1514	0.0547	Green	66498	3578.86	3578.85
4000	D9Q5S0	D9Q5S0_CORP1	UDP galactofuranosyl transferase GlfT1	Regular	767.721	0.06	38869.2	36	14	27	42.9	71213	24289	24136			Green		0	4	Pass1	PepFrag1	Carbamidomethyl+C(11)	2928.44	HHLDEVSPVVCNAEEPDQLAFPLRR	HHLDEVSPVVCNAEEPDQLAFPLRR	161	25	4.67	27269	3	3	0	0	1443.27	6.0446	Identified	1075	2.7	b7y16y25	26.3951	2636	230.705	75.3524	0.0401	Green	46605	2928.45	2928.44
4000	D9Q5S0	D9Q5S0_CORP1	UDP galactofuranosyl transferase GlfT1	Regular	767.721	0.06	38869.2	36	14	27	42.9	71213	24289	24136			Green		0	5	Pass1	PepFrag1	None	1093.65	IAAVIVTHNR	IAAVIVTHNR	53	10	11.05	27264	5	5	2	0	1238.5	5.9781		678	1.9	b2b3y5y6y10	15.0372	1047	124.659	84.6591	0.0371	Green	53834	1093.66	1093.65
4000	D9Q5S0	D9Q5S0_CORP1	UDP galactofuranosyl transferase GlfT1	Regular	767.721	0.06	38869.2	36	14	27	42.9	71213	24289	24136			Green		0	6	Pass1	PepFrag1	Carbamidomethyl+C(11)	2772.34	HHLDEVSPVVCNAEEPDQLAFPLR	HHLDEVSPVVCNAEEPDQLAFPLR	161	24	4.27	27263	4	4	0	0	752.813	5.7619	Identified	881	2.5	b9y5y9y20y24	28.563	2488	221.986	70.9932	0.0336	Green	46235	2772.35	2772.33
4000	D9Q5S0	D9Q5S0_CORP1	UDP galactofuranosyl transferase GlfT1	Regular	767.721	0.06	38869.2	36	14	27	42.9	71213	24289	24136			Green		0	7	Pass1	PepFrag1	None	1213.65	FGWFFLIQR	FGWFFLIQR	312	9	11.05	27266	1	1	0	0	929.493	5.8535		63	1.4	y6	35.0635	1126	130.853	90.8535	0.0193	Green	72985	1213.66	1213.65
4000	D9Q5S0	D9Q5S0_CORP1	UDP galactofuranosyl transferase GlfT1	Regular	767.721	0.06	38869.2	36	14	27	42.9	71213	24289	24136			Green		0	8	Pass1	PepFrag1	None	1166.54	GYLMNQPGMR	GYLMNQPGMR	293	10	9.84	27262	1	1	0	0	219.259	5.2262	Missing	181	1.4	y6	16.7504	1057	125.452	85.4516	0.0153	Yellow	37505	1166.54	1166.54
4000	D9Q5S0	D9Q5S0_CORP1	UDP galactofuranosyl transferase GlfT1	Regular	767.721	0.06	38869.2	36	14	27	42.9	71213	24289	24136			Green		0	9	Pass2	PepFrag2	None	1434.76	MLFFNPTPIAQR	MLFFNPTPIAQR	0	12	11.05	27275	3	3	1	0	311.546	5.3787	Missing	9312	4.2	y3y4y12	27.4287	1340	146.948	106.948	0.2774	Yellow	74483	1434.78	1434.78
4000	D9Q5S0	D9Q5S0_CORP1	UDP galactofuranosyl transferase GlfT1	Regular	767.721	0.06	38869.2	36	14	27	42.9	71213	24289	24136			Green		0	10	Pass2	PepFrag2	None	989.542	LLPQEYAR	LLPQEYAR	304	8	7	27274	0	0	0	0	235.446	5.2571	Identified	52	1.6	y6*	13.5786	917	114.114	74.1141	0.0323	Yellow	19878	989.539	989.535
4000	D9Q5S0	D9Q5S0_CORP1	UDP galactofuranosyl transferase GlfT1	Regular	767.721	0.06	38869.2	36	14	27	42.9	71213	24289	24136			Green		0	11	Pass2	PepFrag2	None	1590.86	MLFFNPTPIAQRR	MLFFNPTPIAQRR	0	13	12.4	27268	2	2	1	0	341.792	5.419	Identified	467	2	b2b3y6*	24.3899	1488	157.578	65.0518	0.0319	Yellow	57681	1590.87	1590.87
4000	D9Q5S0	D9Q5S0_CORP1	UDP galactofuranosyl transferase GlfT1	Regular	767.721	0.06	38869.2	36	14	27	42.9	71213	24289	24136			Green		0	12	Pass2	MissedCleavage	None	1533.78	LFIRGDEVEYHR	LFIRGDEVEYHR	229	12	5.35	27271	1	1	0	0	261.579	5.3028		2421	3	y4y5y12	16.9773	1400	151.302	60.8681	0.1162	Yellow	24345	1533.8	1533.79
4000	D9Q5S0	D9Q5S0_CORP1	UDP galactofuranosyl transferase GlfT1	Regular	767.721	0.06	38869.2	36	14	27	42.9	71213	24289	24136			Green		0	13	Pass2	MissedCleavage	None	1145.64	RLLPQEYAR	RLLPQEYAR	303	9	9.84	27272	2	2	0	0	1097.13	5.9255	Identified	1228	1.8	y6y9	12.2494	1065	126.084	86.0838	0.0365	Green	37369	1145.65	1145.64
4000	D9Q5S0	D9Q5S0_CORP1	UDP galactofuranosyl transferase GlfT1	Regular	767.721	0.06	38869.2	36	14	27	42.9	71213	24289	24136			Green		0	14	Pass2	VarMod	Oxidation+M(26)	2926.43	SELGNEDFLAGIASLFNGALISADAMQR	SELGNEDFLAGIASLFNGALISADAMQR	194	28	3.59	27273	1	1	0	0	154.737	5.0748		185	2.2	b13y12*	41.2144	2690	233.845	76.9224	0.0192	Red	64916	2926.44	2926.43
2877	D9Q8W7	D9Q8W7_CORP1	PTS system fructose specific EIIABC	Regular	819.506	0.07	71143.4	74	22	33	39.59	76642	25667	37942			Green		1	1	Pass1	PepFrag1	None	2518.27	LDAEFGPTPADVISSLTSIVSDAGR	LDAEFGPTPADVISSLTSIVSDAGR	12	25	3.5	23673	13	13	6	1	3793.39	6.4926	Missing	9566	4.7	b4b12b16b20b25y4y5y6y7y8y9y10y12y25	32.7584	2326	212.243	101.495	0.1736	Green	72965	2518.28	2518.27
2877	D9Q8W7	D9Q8W7_CORP1	PTS system fructose specific EIIABC	Regular	819.506	0.07	71143.4	74	22	33	39.59	76642	25667	37942			Green		0	2	Pass1	PepFrag1	None	1457.77	SESIHTPTLAFVR	SESIHTPTLAFVR	69	13	7.88	23675	4	4	0	0	2092.35	6.2342	Missing	1329	2.8	y3y5y11y13	21.8754	1352	147.824	58.5491	0.083	Green	49479	1457.78	1457.78
2877	D9Q8W7	D9Q8W7_CORP1	PTS system fructose specific EIIABC	Regular	819.506	0.07	71143.4	74	22	33	39.59	76642	25667	37942			Green		0	3	Pass1	PepFrag1	None	1591.81	VIHPAPDTDSPTVSR	VIHPAPDTDSPTVSR	147	15	5.1	23668	9	9	2	1	7844.7	6.8081	Identified	2995	2.9	b3b7b9y4y5y10y12y13y15	12.7158	1451	154.955	114.955	0.0783	Green	21092	1591.81	1591.81
2877	D9Q8W7	D9Q8W7_CORP1	PTS system fructose specific EIIABC	Regular	819.506	0.07	71143.4	74	22	33	39.59	76642	25667	37942			Green		0	4	Pass1	PepFrag1	None	2494.26	AINEPVAMLEEAILAAHDPQAYK	AINEPVAMLEEAILAAHDPQAYK	259	23	4.16	23672	8	8	1	1	2576.9	6.3246	Identified	3259	3.4	b3b4b8*b12*b23y5y15y19y21y23	30.7541	2329	212.425	101.617	0.0776	Green	55407	2494.27	2494.26
2877	D9Q8W7	D9Q8W7_CORP1	PTS system fructose specific EIIABC	Regular	819.506	0.07	71143.4	74	22	33	39.59	76642	25667	37942			Green		0	5	Pass1	PepFrag1	None	2332.18	DFIEALENAASETQVVNLVNR	DFIEALENAASETQVVNLVNR	126	21	3.69	23671	10	10	5	1	3378.47	6.4423		2469	3.1	b2b3b4b5b11*b15y3y6y7y8y21	35.0086	2157	201.833	94.5556	0.063	Green	54738	2332.19	2332.19
2877	D9Q8W7	D9Q8W7_CORP1	PTS system fructose specific EIIABC	Regular	819.506	0.07	71143.4	74	22	33	39.59	76642	25667	37942			Green		0	6	Pass1	PepFrag1	None	1198.72	AQPIITTSLVR	AQPIITTSLVR	1	11	11.05	23669	5	5	3	1	12248.9	7.0016	Identified	1680	2.2	b2b2*y6y7y8y9	21.845	1155	133.091	93.0907	0.0508	Green	47602	1198.72	1198.71
2877	D9Q8W7	D9Q8W7_CORP1	PTS system fructose specific EIIABC	Regular	819.506	0.07	71143.4	74	22	33	39.59	76642	25667	37942			Green		0	7	Pass1	PepFrag1	None	4160.12	NDIELAVETQGSSAVTPLSQETITAADVVIFATDVGVKDR	NDIELAVETQGSSAVTPLSQETITAADVVIFATDVGVKDR	204	40	3.63	23677	1	1	0	0	271.352	5.3471	Missing	2671	3.6	b28*y40	36.535	3888	298.935	159.29	0.0494	Yellow	78213	4160.13	4160.12
2877	D9Q8W7	D9Q8W7_CORP1	PTS system fructose specific EIIABC	Regular	819.506	0.07	71143.4	74	22	33	39.59	76642	25667	37942			Green		0	8	Pass1	PepFrag1	None	1245.72	FAGKPLIESGVK	FAGKPLIESGVK	246	12	9.88	23670	2	2	0	0	1002.87	5.9148	Identified	605	1.9	y8y12	15.3572	1193	135.994	95.9941	0.0298	Green	47919	1245.73	1245.72
2877	D9Q8W7	D9Q8W7_CORP1	PTS system fructose specific EIIABC	Regular	819.506	0.07	71143.4	74	22	33	39.59	76642	25667	37942			Green		0	9	Pass1	PepFrag1	None	2460.27	KDFIEALENAASETQVVNLVNR	KDFIEALENAASETQVVNLVNR	125	22	4.16	23676	4	4	0	0	522.477	5.6316		1120	2.3	b1b5b9y6y22	33.9406	2292	210.169	100.113	0.0281	Yellow	72694	2460.29	2460.28
2877	D9Q8W7	D9Q8W7_CORP1	PTS system fructose specific EIIABC	Regular	819.506	0.07	71143.4	74	22	33	39.59	76642	25667	37942			Green		0	10	Pass1	PepFrag1	None	1375.69	NLFTPVEQENGK	NLFTPVEQENGK	568	12	4.26	23667	6	6	0	1	979.178	5.9044	Identified	1279	1.7	b3b7b9y5y8y12	16.4192	1254	140.591	100.591	0.021	Green	19414	1375.69	1375.69
2877	D9Q8W7	D9Q8W7_CORP1	PTS system fructose specific EIIABC	Regular	819.506	0.07	71143.4	74	22	33	39.59	76642	25667	37942			Green		0	11	Pass2	PepFrag2	None	1562.73	TEHAETLFADAMAR	TEHAETLFADAMAR	37	14	4.42	23674	3	3	0	0	559.229	5.6611		1229	2.2	b3y6y14	23.2297	1412	152.165	112.165	0.0403	Yellow	20872	1562.74	1562.74
2877	D9Q8W7	D9Q8W7_CORP1	PTS system fructose specific EIIABC	Regular	819.506	0.07	71143.4	74	22	33	39.59	76642	25667	37942			Green		0	12	Pass2	PepFrag2	None	952.422	SSEATTNDK	SSEATTNDK	162	9	4.07	23688	0	0	0	0	31.215	4.4079		84	1.6	b3	3.6244	830	106.777	66.7772	0.026	Red	1209	952.446	952.442
2877	D9Q8W7	D9Q8W7_CORP1	PTS system fructose specific EIIABC	Regular	819.506	0.07	71143.4	74	22	33	39.59	76642	25667	37942			Green		0	13	Pass2	MissedCleavage	None	1503.78	KNLFTPVEQENGK	KNLFTPVEQENGK	567	13	7.08	23680	1	1	0	0	71.3241	4.7668	Missing	2050	2.8	y11y13	15.2784	1389	150.509	110.509	0.0762	Red	20402	1503.77	1503.77
2877	D9Q8W7	D9Q8W7_CORP1	PTS system fructose specific EIIABC	Regular	819.506	0.07	71143.4	74	22	33	39.59	76642	25667	37942			Green		0	14	Pass2	MissedCleavage	None	3904.97	DFIEALENAASETQVVNLVNRVIHPAPDTDSPTVSR	DFIEALENAASETQVVNLVNRVIHPAPDTDSPTVSR	126	36	4.06	23679	1	1	0	0	101.672	4.9208	Missing	1632	2.5	b9b10b12y19	32.4252	3608	284.405	149.603	0.022	Red	58787	3904.97	3904.96
2877	D9Q8W7	D9Q8W7_CORP1	PTS system fructose specific EIIABC	Regular	819.506	0.07	71143.4	74	22	33	39.59	76642	25667	37942			Green		0	15	Pass2	MissedCleavage	None	2488.31	KGVDFGAPDGTASLIFLIAAPADGGK	KGVDFGAPDGTASLIFLIAAPADGGK	84	26	4.17	23678	0	0	0	0	580.144	5.6771	Identified	97	2.1	b7	35.0499	2335	212.79	101.86	0.019	Yellow	72814	2488.32	2488.31
2877	D9Q8W7	D9Q8W7_CORP1	PTS system fructose specific EIIABC	Regular	819.506	0.07	71143.4	74	22	33	39.59	76642	25667	37942			Green		0	16	Pass2	VarMod	Carbamidomethyl+C(17);Phosphoryl+STY(*)	1943.92	EKNASTGVPGGIAIPHCR	EKNASTGVPGGIAIPHCR	51	18	8.97	23684	2	2	0	0	326.476	5.4274	Missing	2370	2.4	b4*y8y18	12.6471	1669	170.11	73.4068	0.0394	Yellow	6954	1943.92	1943.91
2877	D9Q8W7	D9Q8W7_CORP1	PTS system fructose specific EIIABC	Regular	819.506	0.07	71143.4	74	22	33	39.59	76642	25667	37942			Green		0	17	Pass2	VarMod	Phosphoryl+STY(*);Phosphoryl+STY(*)	1489.69	MAQPIITTSLVR	MAQPIITTSLVR	0	12	11.05	23681	0	0	0	0	78.3754	4.8077	Missing	383	2	y5y6-H3PO4	24.9743	1279	142.454	102.454	0.0327	Red	49721	1489.69	1489.68
2877	D9Q8W7	D9Q8W7_CORP1	PTS system fructose specific EIIABC	Regular	819.506	0.07	71143.4	74	22	33	39.59	76642	25667	37942			Green		0	18	Pass2	VarMod	Phosphoryl+STY(23)	2730.33	RAINEPVAMLEEAILAAHDPQAYK	RAINEPVAMLEEAILAAHDPQAYK	258	24	4.63	23686	0	0	0	0	86.5725	4.8509	Missing	514	2.5	b6*y18	30.2158	2477	221.332	70.6659	0.0302	Red	81508	2730.35	2730.34
2877	D9Q8W7	D9Q8W7_CORP1	PTS system fructose specific EIIABC	Regular	819.506	0.07	71143.4	74	22	33	39.59	76642	25667	37942			Green		0	19	Pass2	VarMod	Phosphoryl+STY(17);Phosphoryl+STY(36);Phosphoryl+STY(39)	4544.22	AAYLFATAGLSTGDQASLQIMAAVMAAGMVPPIALSLATLIRK	AAYLFATAGLSTGDQASLQIMAAVMAAGMVPPIALSLATLIRK	525	43	9.72	23683	2	2	0	0	144.537	5.0735	Missing	925	2.6	b15*b27b42y6-H3PO4	42.2518	4135	311.466	115.733	0.0203	Red	78768	4544.23	4544.22
2877	D9Q8W7	D9Q8W7_CORP1	PTS system fructose specific EIIABC	Regular	819.506	0.07	71143.4	74	22	33	39.59	76642	25667	37942			Green		0	20	Pass2	VarMod	Oxidation+M(12);Phosphoryl+STY(11)	4188.06	VQQSIMTGVSYMVPFVAAGGLLLALGFLFGGYDIADGWK	VQQSIMTGVSYMVPFVAAGGLLLALGFLFGGYDIADGWK	307	39	3.88	23682	3	3	0	0	280.346	5.3612	Missing	1365	2.5	b6b8b28*y13y39	48.2342	3864	297.704	59.2346	0.0193	Yellow	58986	4188.05	4188.05
2877	D9Q8W7	D9Q8W7_CORP1	PTS system fructose specific EIIABC	Regular	819.506	0.07	71143.4	74	22	33	39.59	76642	25667	37942			Green		0	21	Pass2	VarMod	Phosphoryl+STY(*)	2488.17	VPGTSSYQQTTHKSASSGSLSLGK	VPGTSSYQQTTHKSASSGSLSLGK	282	24	10.18	23687	0	0	0	0	121.798	4.9992	Missing	113	1.6	y9	13.4672	2201	204.569	96.3793	0.01	Red	72809	2488.18	2488.17
2877	D9Q8W7	D9Q8W7_CORP1	PTS system fructose specific EIIABC	Regular	819.506	0.07	71143.4	74	22	33	39.59	76642	25667	37942			Green		0	22	Pass2	VarMod	Phosphoryl+STY(10)	4125.06	RNDIELAVETQGSSAVTPLSQETITAADVVIFATDVGVK	RNDIELAVETQGSSAVTPLSQETITAADVVIFATDVGVK	203	39	3.75	23685	0	0	0	0	111.155	4.9595	Missing	207	2	b11*b16-H3PO4	37.1242	3797	294.252	107.126	0.0099	Red	58946	4125.06	4125.05
2877	D9Q8W7	D9Q8W7_CORP1	PTS system fructose specific EIIABC	Regular	683.077	0.06	71143.4	58	19	33	33.72	130204	57298	46761			Green		1	1	Pass1	PepFrag1	None	2488.32	SAWLLGLSFVSEGAIPFAAADPLR	SAWLLGLSFVSEGAIPFAAADPLR	580	24	4.07	27409	2	2	0	0	187.87	5.1083	Missing	9282	6.7	b17y24	43.3185	2336	212.851	101.9	0.278	Red	81167	2488.32	2488.31
2877	D9Q8W7	D9Q8W7_CORP1	PTS system fructose specific EIIABC	Regular	683.077	0.06	71143.4	58	19	33	33.72	130204	57298	46761			Green		0	2	Pass1	PepFrag1	None	2518.27	LDAEFGPTPADVISSLTSIVSDAGR	LDAEFGPTPADVISSLTSIVSDAGR	12	25	3.5	27405	9	9	6	0	2415.44	6.2175	Missing	9203	4.9	b16y4y5y6y7y8y8y9y10y12y20y25	32.3401	2326	212.243	101.495	0.1107	Green	81327	2518.28	2518.27
2877	D9Q8W7	D9Q8W7_CORP1	PTS system fructose specific EIIABC	Regular	683.077	0.06	71143.4	58	19	33	33.72	130204	57298	46761			Green		0	3	Pass1	PepFrag1	None	1457.77	SESIHTPTLAFVR	SESIHTPTLAFVR	69	13	7.88	27402	5	5	0	0	4569.86	6.4944	Identified	2279	2.9	b11y4y7y11y13	21.8437	1352	147.824	58.5491	0.0513	Green	55502	1457.78	1457.78
2877	D9Q8W7	D9Q8W7_CORP1	PTS system fructose specific EIIABC	Regular	683.077	0.06	71143.4	58	19	33	33.72	130204	57298	46761			Green		0	4	Pass1	PepFrag1	None	1591.81	VIHPAPDTDSPTVSR	VIHPAPDTDSPTVSR	147	15	5.1	27399	8	8	2	1	9006.83	6.789	Identified	3047	3	b3b5b9y4y5y12y13y15	12.9349	1451	154.955	114.955	0.0484	Green	24705	1591.81	1591.81
2877	D9Q8W7	D9Q8W7_CORP1	PTS system fructose specific EIIABC	Regular	683.077	0.06	71143.4	58	19	33	33.72	130204	57298	46761			Green		0	5	Pass1	PepFrag1	None	1433.7	VPGTSSYQQTTHK	VPGTSSYQQTTHK	282	13	9.72	27397	1	1	0	0	2114.94	6.1598	Identified	219	2.8	y12	6.6445	1290	143.269	55.5128	0.0474	Green	540	1433.71	1433.71
2877	D9Q8W7	D9Q8W7_CORP1	PTS system fructose specific EIIABC	Regular	683.077	0.06	71143.4	58	19	33	33.72	130204	57298	46761			Green		0	6	Pass1	PepFrag1	None	2332.18	DFIEALENAASETQVVNLVNR	DFIEALENAASETQVVNLVNR	126	21	3.69	27403	8	8	4	0	2282.88	6.193		806	3.2	b2b3b5b6y2y6y7y8	34.7593	2157	201.833	94.5556	0.0427	Green	61193	2332.19	2332.18
2877	D9Q8W7	D9Q8W7_CORP1	PTS system fructose specific EIIABC	Regular	683.077	0.06	71143.4	58	19	33	33.72	130204	57298	46761			Green		0	7	Pass1	PepFrag1	None	2494.26	AINEPVAMLEEAILAAHDPQAYK	AINEPVAMLEEAILAAHDPQAYK	259	23	4.16	27404	5	5	1	1	971.361	5.8219	Identified	3346	3.3	b3b4b6b8*b12*b16*y19y21y23	30.8552	2329	212.425	101.617	0.0416	Green	61941	2494.28	2494.27
2877	D9Q8W7	D9Q8W7_CORP1	PTS system fructose specific EIIABC	Regular	683.077	0.06	71143.4	58	19	33	33.72	130204	57298	46761			Green		0	8	Pass1	PepFrag1	None	1198.72	AQPIITTSLVR	AQPIITTSLVR	1	11	11.05	27400	2	2	0	0	6520.3	6.6487	Identified	1521	2.2	y7y9	22.1058	1155	133.091	93.0907	0.0297	Green	53500	1198.72	1198.72
2877	D9Q8W7	D9Q8W7_CORP1	PTS system fructose specific EIIABC	Regular	683.077	0.06	71143.4	58	19	33	33.72	130204	57298	46761			Green		0	9	Pass1	PepFrag1	None	1562.73	TEHAETLFADAMAR	TEHAETLFADAMAR	37	14	4.42	27398	5	5	1	0	606.23	5.6171		1332	2.3	b1b3y5y6y14	23.8192	1412	152.165	112.165	0.0255	Yellow	24483	1562.74	1562.73
2877	D9Q8W7	D9Q8W7_CORP1	PTS system fructose specific EIIABC	Regular	683.077	0.06	71143.4	58	19	33	33.72	130204	57298	46761			Green		0	10	Pass1	PepFrag1	None	1245.72	FAGKPLIESGVK	FAGKPLIESGVK	246	12	9.88	27401	2	2	0	0	1031.07	5.8478	Identified	837	2.1	y8y12	14.9061	1193	135.994	95.9941	0.0232	Green	53832	1245.73	1245.72
2877	D9Q8W7	D9Q8W7_CORP1	PTS system fructose specific EIIABC	Regular	683.077	0.06	71143.4	58	19	33	33.72	130204	57298	46761			Green		0	11	Pass1	PepFrag1	None	1375.69	NLFTPVEQENGK	NLFTPVEQENGK	568	12	4.26	27408	1	1	0	0	135.907	4.9677	Missing	149	1.7	b3	17.5056	1254	140.591	100.591	0.0136	Red	22938	1375.69	1375.69
2877	D9Q8W7	D9Q8W7_CORP1	PTS system fructose specific EIIABC	Regular	683.077	0.06	71143.4	58	19	33	33.72	130204	57298	46761			Green		0	12	Pass2	PepFrag2	None	1937.86	SFWPNNTTQQEAAQSQT	SFWPNNTTQQEAAQSQT	665	17	3.31	27414	1	1	0	0	64.2949	4.6426	Missing	3130	3.3	y9y17	21.7915	1704	172.48	74.9868	0.0578	Red	26873	1937.92	1937.91
2877	D9Q8W7	D9Q8W7_CORP1	PTS system fructose specific EIIABC	Regular	683.077	0.06	71143.4	58	19	33	33.72	130204	57298	46761			Green		0	13	Pass2	PepFrag2	None	2929.44	TIASEYSITNLPSNTVTINGSDITFDR	TIASEYSITNLPSNTVTINGSDITFDR	346	27	3.7	27407	1	1	0	0	159.614	5.0375	Missing	1206	3.3	y11y27	32.273	2690	233.845	115.897	0.0363	Red	83502	2929.43	2929.42
2877	D9Q8W7	D9Q8W7_CORP1	PTS system fructose specific EIIABC	Regular	683.077	0.06	71143.4	58	19	33	33.72	130204	57298	46761			Green		0	14	Pass2	PepFrag2	Carbamidomethyl+C(15)	1606.81	NASTGVPGGIAIPHCR	NASTGVPGGIAIPHCR	53	16	9.01	27415	1	1	0	0	30.4054	4.3174	Missing	192	1.9	b9	15.8071	1425	153.098	113.098	0.0133	Red	8431	1606.78	1606.77
2877	D9Q8W7	D9Q8W7_CORP1	PTS system fructose specific EIIABC	Regular	683.077	0.06	71143.4	58	19	33	33.72	130204	57298	46761			Green		0	15	Pass2	PepFrag2	None	2867.49	GVDFGAPDGTASLIFLIAAPADGGKEHLK	GVDFGAPDGTASLIFLIAAPADGGKEHLK	85	29	4.44	27406	1	1	0	0	238.607	5.2122	Missing	118	2.1	y12	33.4383	2686	233.613	115.742	0.0089	Yellow	83198	2867.48	2867.47
2877	D9Q8W7	D9Q8W7_CORP1	PTS system fructose specific EIIABC	Regular	683.077	0.06	71143.4	58	19	33	33.72	130204	57298	46761			Green		0	16	Pass2	PepFrag2	None	2460.27	KDFIEALENAASETQVVNLVNR	KDFIEALENAASETQVVNLVNR	125	22	4.16	27413	0	0	0	0	75.1738	4.7105		0	1.8		35.5545	2292	210.169	100.113	0.0078	Red	44515	2460.3	2460.29
2877	D9Q8W7	D9Q8W7_CORP1	PTS system fructose specific EIIABC	Regular	683.077	0.06	71143.4	58	19	33	33.72	130204	57298	46761			Green		0	17	Pass2	MissedCleavage	Carbamidomethyl+C(17)	1863.95	EKNASTGVPGGIAIPHCR	EKNASTGVPGGIAIPHCR	51	18	8.97	27410	2	2	0	0	329.601	5.3525	Identified	1541	3.7	b8b9*b18b18y18	14.1283	1669	170.11	73.4068	0.0747	Yellow	67076	1863.96	1863.96
2877	D9Q8W7	D9Q8W7_CORP1	PTS system fructose specific EIIABC	Regular	683.077	0.06	71143.4	58	19	33	33.72	130204	57298	46761			Green		0	18	Pass2	VarMod	Phosphoryl+STY(*);Phosphoryl+STY(*)	4605.2	NDIELAVETQGSSAVTPLSQETITAADVVIFATDVGVKDRER	NDIELAVETQGSSAVTPLSQETITAADVVIFATDVGVKDRER	204	42	3.83	27412	3	3	0	0	183.58	5.0983	Missing	6372	4.8	b7b7y29y42	35.02	4145	311.967	84.787	0.0616	Red	87573	4605.21	4605.19
2877	D9Q8W7	D9Q8W7_CORP1	PTS system fructose specific EIIABC	Regular	683.077	0.06	71143.4	58	19	33	33.72	130204	57298	46761			Green		0	19	Pass2	VarMod	Carbamidomethyl+C(7);Phosphoryl+STY(*)	2842.32	VVAVTACPTGIAHTYMAADALSQEASK	VVAVTACPTGIAHTYMAADALSQEASK	176	27	5.21	27411	1	1	0	0	98.6454	4.8285	Missing	2181	3	b9y27	27.7906	2513	223.471	108.981	0.0274	Red	63446	2842.31	2842.3
2877	D9Q8W7	D9Q8W7_CORP1	PTS system fructose specific EIIABC	Regular	1243.88	0	71143.4	70	17	33	37.24	116910	28774	44834			Green		1	1	Pass1	PepFrag1	None	2518.27	LDAEFGPTPADVISSLTSIVSDAGR	LDAEFGPTPADVISSLTSIVSDAGR	12	25	3.5	23490	12	12	6	0	2999.87	6.5719	Missing	10404	5	b5b12b16b19b25y4y5y6y7y8y9y11y12y25	32.0502	2326	212.243	101.495	0.131	Green	82729	2518.28	2518.27
2877	D9Q8W7	D9Q8W7_CORP1	PTS system fructose specific EIIABC	Regular	1243.88	0	71143.4	70	17	33	37.24	116910	28774	44834			Green		0	2	Pass1	PepFrag1	None	1457.77	SESIHTPTLAFVR	SESIHTPTLAFVR	69	13	7.88	23486	7	7	2	1	10710.1	7.1246	Identified	2017	2.9	b2y3y4y5y7y11y13	21.5242	1352	147.824	58.5491	0.0596	Green	56592	1457.78	1457.78
2877	D9Q8W7	D9Q8W7_CORP1	PTS system fructose specific EIIABC	Regular	1243.88	0	71143.4	70	17	33	37.24	116910	28774	44834			Green		0	3	Pass1	PepFrag1	None	1591.81	VIHPAPDTDSPTVSR	VIHPAPDTDSPTVSR	147	15	5.1	23483	9	9	2	1	9313.84	7.0639	Identified	3031	3	b3b5b7y3y4y5y10y13y15	12.593	1451	154.955	114.955	0.0556	Green	24811	1591.81	1591.81
2877	D9Q8W7	D9Q8W7_CORP1	PTS system fructose specific EIIABC	Regular	1243.88	0	71143.4	70	17	33	37.24	116910	28774	44834			Green		0	4	Pass1	PepFrag1	None	2494.26	AINEPVAMLEEAILAAHDPQAYK	AINEPVAMLEEAILAAHDPQAYK	259	23	4.16	23488	6	6	2	2	2957.29	6.5657	Identified	3311	3.5	b2b3b4y19y21y23	30.8657	2329	212.425	101.617	0.0528	Green	63104	2494.28	2494.27
2877	D9Q8W7	D9Q8W7_CORP1	PTS system fructose specific EIIABC	Regular	1243.88	0	71143.4	70	17	33	37.24	116910	28774	44834			Green		0	5	Pass1	PepFrag1	None	2332.18	DFIEALENAASETQVVNLVNR	DFIEALENAASETQVVNLVNR	126	21	3.69	23487	13	13	5	2	13134.3	7.2132		1531	3.2	b2b4b5b6b14b15b21y3y4y6y7y11y21	34.8136	2157	201.833	94.5556	0.0466	Green	62338	2332.19	2332.18
2877	D9Q8W7	D9Q8W7_CORP1	PTS system fructose specific EIIABC	Regular	1243.88	0	71143.4	70	17	33	37.24	116910	28774	44834			Green		0	6	Pass1	PepFrag1	None	1198.72	AQPIITTSLVR	AQPIITTSLVR	1	11	11.05	23484	3	3	1	0	7843.16	6.9893	Identified	1498	2.3	b2*y6y7y9	21.893	1155	133.091	93.0907	0.0373	Green	54592	1198.72	1198.72
2877	D9Q8W7	D9Q8W7_CORP1	PTS system fructose specific EIIABC	Regular	1243.88	0	71143.4	70	17	33	37.24	116910	28774	44834			Green		0	7	Pass1	PepFrag1	None	1562.73	TEHAETLFADAMAR	TEHAETLFADAMAR	37	14	4.42	23482	3	3	1	0	781.651	5.9878		1393	2.3	b9y5y6y14	23.431	1412	152.165	112.165	0.0277	Green	24574	1562.74	1562.74
2877	D9Q8W7	D9Q8W7_CORP1	PTS system fructose specific EIIABC	Regular	1243.88	0	71143.4	70	17	33	37.24	116910	28774	44834			Green		0	8	Pass1	PepFrag1	None	2460.27	KDFIEALENAASETQVVNLVNR	KDFIEALENAASETQVVNLVNR	125	22	4.16	23489	4	4	0	0	1241.6	6.1888		1639	2.7	b1y6y8y22	35.1728	2292	210.169	100.113	0.0276	Green	82439	2460.28	2460.27
2877	D9Q8W7	D9Q8W7_CORP1	PTS system fructose specific EIIABC	Regular	1243.88	0	71143.4	70	17	33	37.24	116910	28774	44834			Green		0	9	Pass1	PepFrag1	None	1245.72	FAGKPLIESGVK	FAGKPLIESGVK	246	12	9.88	23485	2	2	0	0	1201.2	6.1744	Identified	762	2.1	y8y12	15.6078	1193	135.994	95.9941	0.024	Green	54937	1245.73	1245.72
2877	D9Q8W7	D9Q8W7_CORP1	PTS system fructose specific EIIABC	Regular	1243.88	0	71143.4	70	17	33	37.24	116910	28774	44834			Green		0	10	Pass2	PepFrag2	None	1937.86	SFWPNNTTQQEAAQSQT	SFWPNNTTQQEAAQSQT	665	17	3.31	23498	1	1	0	0	168.04	5.3202	Missing	860	2.1	b16	21.0312	1704	172.48	132.48	0.0186	Yellow	42820	1937.87	1937.86
2877	D9Q8W7	D9Q8W7_CORP1	PTS system fructose specific EIIABC	Regular	1243.88	0	71143.4	70	17	33	37.24	116910	28774	44834			Green		0	11	Pass2	PepFrag2	None	4160.12	NDIELAVETQGSSAVTPLSQETITAADVVIFATDVGVKDR	NDIELAVETQGSSAVTPLSQETITAADVVIFATDVGVKDR	204	40	3.63	23491	1	1	0	0	166.786	5.3169	Missing	1187	2.7	b15b22y6y40	36.2463	3888	298.935	109.468	0.0158	Yellow	15039	4160.17	4160.16
2877	D9Q8W7	D9Q8W7_CORP1	PTS system fructose specific EIIABC	Regular	1243.88	0	71143.4	70	17	33	37.24	116910	28774	44834			Green		0	12	Pass2	PepFrag2	None	2929.44	TIASEYSITNLPSNTVTINGSDITFDR	TIASEYSITNLPSNTVTINGSDITFDR	346	27	3.7	23492	0	0	0	0	76.8627	4.9805	Missing	187	1.9	y26	32.1378	2690	233.845	115.897	0.0091	Red	12749	2929.42	2929.42
2877	D9Q8W7	D9Q8W7_CORP1	PTS system fructose specific EIIABC	Regular	1243.88	0	71143.4	70	17	33	37.24	116910	28774	44834			Green		0	13	Pass2	MissedCleavage	None	2488.31	KGVDFGAPDGTASLIFLIAAPADGGK	KGVDFGAPDGTASLIFLIAAPADGGK	84	26	4.17	23493	2	2	0	0	237.865	5.4711	Missing	9823	7.1	y3y26	36.1621	2335	212.79	101.86	0.3259	Yellow	82570	2488.32	2488.32
2877	D9Q8W7	D9Q8W7_CORP1	PTS system fructose specific EIIABC	Regular	1243.88	0	71143.4	70	17	33	37.24	116910	28774	44834			Green		0	14	Pass2	MissedCleavage	None	1503.78	KNLFTPVEQENGK	KNLFTPVEQENGK	567	13	7.08	23495	1	1	0	0	104.266	5.1129	Missing	5030	4	y11y13	17.2413	1389	150.509	110.509	0.134	Red	24087	1503.78	1503.77
2877	D9Q8W7	D9Q8W7_CORP1	PTS system fructose specific EIIABC	Regular	1243.88	0	71143.4	70	17	33	37.24	116910	28774	44834			Green		0	15	Pass2	MissedCleavage	None	3904.97	DFIEALENAASETQVVNLVNRVIHPAPDTDSPTVSR	DFIEALENAASETQVVNLVNRVIHPAPDTDSPTVSR	126	36	4.06	23494	2	2	0	0	221.367	5.4399	Missing	446	2.8	b35*y13y16	32.3685	3608	284.405	149.603	0.0179	Yellow	66899	3904.97	3904.96
2877	D9Q8W7	D9Q8W7_CORP1	PTS system fructose specific EIIABC	Regular	1243.88	0	71143.4	70	17	33	37.24	116910	28774	44834			Green		0	16	Pass2	MissedCleavage	None	3844.99	NLFTPVEQENGKSAWLLGLSFVSEGAIPFAAADPLR	NLFTPVEQENGKSAWLLGLSFVSEGAIPFAAADPLR	568	36	4.16	23496	3	3	0	0	301.256	5.5737	Missing	1031	1.9	b24y8y30	40.4693	3590	283.458	101.729	0.0066	Yellow	88000	3844.97	3844.96
2877	D9Q8W7	D9Q8W7_CORP1	PTS system fructose specific EIIABC	Regular	1243.88	0	71143.4	70	17	33	37.24	116910	28774	44834			Green		0	17	Pass2	VarMod	Oxidation+M(8)	3924.94	AINEPVAMLEEAILAAHDPQAYKVPGTSSYQQTTHK	AINEPVAMLEEAILAAHDPQAYKVPGTSSYQQTTHK	259	36	5.26	23497	1	1	0	0	90.0999	5.0495	Missing	684	2.2	b5*b12	25.634	3619	284.983	102.491	0.0101	Red	88126	3924.95	3924.94
2300	D9Q3B4	D9Q3B4_CORP1	Glutamate dehydrogenase	Regular	42531.8	0	49598.7	419	38	42	86.61	1150212	236726	705435			Green		1	1	Pass1	PepFrag1	None	1610.83	VPWVDDQGVVQVNR	VPWVDDQGVVQVNR	65	14	3.88	1351	25	25	21	10	321311	10.1356	Identified	80515	7.8	b2b3b4b5b6b8b9b10b11b12b14y1y2y2*y3y3*y4y5y6y7y8y8*y9y9*y10y11y11*y12y12*y13y14	23.0201	1480	157.012	117.012	0.081	Green	35303	1610.84	1610.83
2300	D9Q3B4	D9Q3B4_CORP1	Glutamate dehydrogenase	Regular	42531.8	0	49598.7	419	38	42	86.61	1150212	236726	705435			Green		0	2	Pass1	PepFrag1	None	2070.98	YVAEGANMPSTAEAIEVYR	YVAEGANMPSTAEAIEVYR	341	19	3.96	1352	27	27	21	9	214611	9.9604	Identified	60012	8	b2b3b4b5b6b7b7*b8b8*b8b12b14b15y1y2y3y4y5y6y7y8y9y10y11y11y12y13y15y16y17y19	26.248	1883	184.357	144.357	0.064	Green	42319	2070.99	2070.98
2300	D9Q3B4	D9Q3B4_CORP1	Glutamate dehydrogenase	Regular	42531.8	0	49598.7	419	38	42	86.61	1150212	236726	705435			Green		0	3	Pass1	PepFrag1	None	2094.05	NPAEPEFHQAVAEVLDSLK	NPAEPEFHQAVAEVLDSLK	18	19	4.16	1363	26	26	23	8	36530.1	9.1914	Identified	43447	7.8	b2b2*b3b3*b4b4*b5b6b7*b9b10b11y2y3y4y5y6y7y8y9y10y11y11*y12y13y14y15y16y16y17y18y19y19*	26.9232	1928	187.283	84.8551	0.0608	Green	79773	2094.06	2094.05
2300	D9Q3B4	D9Q3B4_CORP1	Glutamate dehydrogenase	Regular	42531.8	0	49598.7	419	38	42	86.61	1150212	236726	705435			Green		0	4	Pass1	PepFrag1	None	1223.64	VQFNSAIGPYK	VQFNSAIGPYK	82	11	9.72	1356	13	13	10	3	29606.9	9.1001	Identified	39238	6.3	b2b2*b3b7b7*b11y2y3y4y5y6y7y8y8*y8y9y9*y9y10y10*y11y11*	15.9913	1128	131.008	91.0084	0.0564	Green	47762	1223.65	1223.64
2300	D9Q3B4	D9Q3B4_CORP1	Glutamate dehydrogenase	Regular	42531.8	0	49598.7	419	38	42	86.61	1150212	236726	705435			Green		0	5	Pass1	PepFrag1	Carbamidomethyl+C(24);Carbamidomethyl+C(30)	4353.96	ATAYVDEVEGAIYHEDGSIWDLTCDVALPCATQNELDGR	ATAYVDEVEGAIYHEDGSIWDLTCDVALPCATQNELDGR	291	39	3.48	1357	18	18	8	4	42415.1	9.2562	Identified	64194	9.9	b4b5b9b19b20b22b25b26b27b27b28b39y2y3y4y6y11y11*y12y13y20y39	33.2764	3840	296.47	108.235	0.0558	Green	59522	4353.97	4353.95
2300	D9Q3B4	D9Q3B4_CORP1	Glutamate dehydrogenase	Regular	42531.8	0	49598.7	419	38	42	86.61	1150212	236726	705435			Green		0	6	Pass1	PepFrag1	None	1169.62	VQGYYDALLK	VQGYYDALLK	7	10	6.67	1355	13	13	9	4	11394.9	8.6854		24973	6	b2b2*b3b4b8b10*y1y2y3y5y6y7y8y9y9*y9y10y10*	19.1682	1090	128.049	88.0493	0.0543	Green	47407	1169.63	1169.62
2300	D9Q3B4	D9Q3B4_CORP1	Glutamate dehydrogenase	Regular	42531.8	0	49598.7	419	38	42	86.61	1150212	236726	705435			Green		0	7	Pass1	PepFrag1	None	1434.58	DSWSFEYTDER	DSWSFEYTDER	390	11	3.59	1349	16	16	11	6	68545.1	9.4647		34721	6.1	b2b3b3b4b4b5b5b6b6b8b11y2y3y4y5y6y6y7y8y9y9y11	21.1702	1226	138.49	98.4905	0.0533	Green	27494	1434.59	1434.58
2300	D9Q3B4	D9Q3B4_CORP1	Glutamate dehydrogenase	Regular	42531.8	0	49598.7	419	38	42	86.61	1150212	236726	705435			Green		0	8	Pass1	PepFrag1	None	2018.03	TVLEKDPHYADYGLIQR	TVLEKDPHYADYGLIQR	37	17	5.28	1358	19	19	11	4	74821.4	9.5027	Identified	39971	6.9	b3b4b6b10b11b14y2y2*y3y3*y4y6y8y9y10y11y11*y12y13y14y15y16y17	19.339	1863	183.049	82.0329	0.0476	Green	59535	2018.04	2018.03
2300	D9Q3B4	D9Q3B4_CORP1	Glutamate dehydrogenase	Regular	42531.8	0	49598.7	419	38	42	86.61	1150212	236726	705435			Green		0	9	Pass1	PepFrag1	None	1353.71	LANQHESGVLTGK	LANQHESGVLTGK	186	13	7.82	1353	23	23	20	9	191220	9.9102		27023	6.1	b2b3b4b5b6b7b8b8b9b9*b10b11b11b12b13y2y3y4y6y7y8y8y9y10y10*y11y11*y12y12*y13	11.644	1254	140.591	100.591	0.044	Green	42344	1353.72	1353.71
2300	D9Q3B4	D9Q3B4_CORP1	Glutamate dehydrogenase	Regular	42531.8	0	49598.7	419	38	42	86.61	1150212	236726	705435			Green		0	10	Pass1	PepFrag1	None	1229.63	EIGFLFGQYR	EIGFLFGQYR	175	10	7	1361	13	13	9	3	41170.2	9.2433		31305	5.4	b2b2b3b3b4b5b5b6b10y2y3y4y4*y5y5*y6y6*y7y8y8*y9y10	25.9972	1126	130.853	90.8535	0.0408	Green	64253	1229.64	1229.63
2300	D9Q3B4	D9Q3B4_CORP1	Glutamate dehydrogenase	Regular	42531.8	0	49598.7	419	38	42	86.61	1150212	236726	705435			Green		0	11	Pass1	PepFrag1	None	1114.59	FLGFEQVFK	FLGFEQVFK	108	9	7	1360	10	10	4	2	17915.5	8.8819		14068	5	b2b3b7b9y1y2y4y4*y7y8y9	26.5147	1040	124.103	84.1029	0.038	Green	63666	1114.6	1114.6
2300	D9Q3B4	D9Q3B4_CORP1	Glutamate dehydrogenase	Regular	42531.8	0	49598.7	419	38	42	86.61	1150212	236726	705435			Green		0	12	Pass1	PepFrag1	None	1939.92	EYGHEGDYVIGANIAGFK	EYGHEGDYVIGANIAGFK	418	18	4.42	1364	14	14	7	2	23478.2	8.9994		28915	6.2	b4b4b5b5b6b7b7b8b8b9b9b10b18y2y4y5y7y8y9y18	22.6309	1754	175.838	77.2253	0.034	Green	79875	1939.92	1939.92
2300	D9Q3B4	D9Q3B4_CORP1	Glutamate dehydrogenase	Regular	42531.8	0	49598.7	419	38	42	86.61	1150212	236726	705435			Green		0	13	Pass1	PepFrag1	None	1113.63	NSLTGLPIGGGK	NSLTGLPIGGGK	117	12	10.1	1354	17	17	11	5	31261.1	9.1237	Identified	19810	5.2	b1b2b2b3b3*b3b4b4*b4b5b6b8b12b12y2y3y5y6y7y8y9y10y10y11y11y12	16.1944	1051	124.976	84.9764	0.0304	Green	47021	1113.63	1113.63
2300	D9Q3B4	D9Q3B4_CORP1	Glutamate dehydrogenase	Regular	42531.8	0	49598.7	419	38	42	86.61	1150212	236726	705435			Green		0	14	Pass1	PepFrag1	None	1112.57	DVPAGDIGVGGR	DVPAGDIGVGGR	163	12	3.88	1346	8	8	5	1	17075.5	8.8611	Identified	20581	5.1	b2b2y5y6y7y8y9y10y12	16.7711	1013	121.946	81.9455	0.03	Green	5276	1112.57	1112.56
2300	D9Q3B4	D9Q3B4_CORP1	Glutamate dehydrogenase	Regular	42531.8	0	49598.7	419	38	42	86.61	1150212	236726	705435			Green		0	15	Pass1	PepFrag1	Carbamidomethyl+C(6)	1023.47	GIFQNCER	GIFQNCER	407	8	6.29	1347	7	7	4	1	26470	9.0515		13758	4.1	b3b8*y2y3y4y5y5*y5y6y6*y8	11.7975	860	109.335	69.3348	0.0237	Green	16642	1023.47	1023.47
2300	D9Q3B4	D9Q3B4_CORP1	Glutamate dehydrogenase	Regular	42531.8	0	49598.7	419	38	42	86.61	1150212	236726	705435			Green		0	16	Pass1	PepFrag1	None	2817.32	TEATGYGLVYFTSEMLAHHGDSFVGK	TEATGYGLVYFTSEMLAHHGDSFVGK	209	26	5.18	1368	15	15	3	1	7651.58	8.5125		11881	6.2	b1b2b3b7b8b9b9b10y2y8y10y12y15y16y18y20y22y24y26	30.5081	2565	226.543	73.2716	0.0235	Green	81481	2817.34	2817.33
2300	D9Q3B4	D9Q3B4_CORP1	Glutamate dehydrogenase	Regular	42531.8	0	49598.7	419	38	42	86.61	1150212	236726	705435			Green		0	17	Pass1	PepFrag1	Carbamidomethyl+C(2)	1455.65	FCQSFMTELHR	FCQSFMTELHR	146	11	7.16	1365	13	13	8	2	39339.3	9.2235		7916	4.4	b2b4b4b11y1y2y3y4y5y6y6y7y8y9y9*y11	20.815	1259	140.965	53.9764	0.0218	Green	80049	1455.66	1455.65
2300	D9Q3B4	D9Q3B4_CORP1	Glutamate dehydrogenase	Regular	42531.8	0	49598.7	419	38	42	86.61	1150212	236726	705435			Green		0	18	Pass1	PepFrag1	None	1946.93	AANAGGVATSALEMQQNASR	AANAGGVATSALEMQQNASR	370	20	7	1366	23	23	17	6	21922.8	8.9696		10468	5.4	b2b3b4b5b6*b7b7*b10b10b11b12b13b14y2y3y4y5y5y6y7y7*y8y8*y9y10y11y12y17y20	22.2556	1767	176.706	77.8038	0.0211	Green	80075	1946.94	1946.94
2300	D9Q3B4	D9Q3B4_CORP1	Glutamate dehydrogenase	Regular	42531.8	0	49598.7	419	38	42	86.61	1150212	236726	705435			Green		0	19	Pass1	PepFrag1	None	1087.58	VADAMLAQGVI	VADAMLAQGVI	437	11	3.1	1350	9	9	5	1	5732.74	8.3871		4501	3.2	b3b4b5b6b8b9b10y1y11	29.6476	1036	123.784	83.7845	0.0094	Green	31749	1087.58	1087.58
2300	D9Q3B4	D9Q3B4_CORP1	Glutamate dehydrogenase	Regular	42531.8	0	49598.7	419	38	42	86.61	1150212	236726	705435			Green		0	20	Pass1	PepFrag1	None	2945.41	TEATGYGLVYFTSEMLAHHGDSFVGKK	TEATGYGLVYFTSEMLAHHGDSFVGKK	209	27	6.03	1362	8	8	3	1	4830.84	8.3127		3069	4.4	b2b8b9y15y16y17y18y25y27	27.2036	2700	234.424	77.212	0.0089	Green	75109	2945.43	2945.42
2300	D9Q3B4	D9Q3B4_CORP1	Glutamate dehydrogenase	Regular	42531.8	0	49598.7	419	38	42	86.61	1150212	236726	705435			Green		0	21	Pass1	PepFrag1	None	1224.71	FHPSVNLGIIK	FHPSVNLGIIK	97	11	10.1	1369	4	4	0	1	331.251	7.1489	Identified	2507	3	b2y2y9y11	18.7662	1172	134.393	94.3934	0.0078	Green	81550	1224.71	1224.7
2300	D9Q3B4	D9Q3B4_CORP1	Glutamate dehydrogenase	Regular	42531.8	0	49598.7	419	38	42	86.61	1150212	236726	705435			Green		0	22	Pass1	PepFrag1	None	2068.01	EYGHEGDYVIGANIAGFKK	EYGHEGDYVIGANIAGFKK	418	19	5.35	1367	5	5	1	0	1689.71	7.8565		1551	3.5	b7b8b19y9y10y19	18.8362	1889	184.749	83.1657	0.0068	Green	80675	2068.03	2068.02
2300	D9Q3B4	D9Q3B4_CORP1	Glutamate dehydrogenase	Regular	42531.8	0	49598.7	419	38	42	86.61	1150212	236726	705435			Green		0	23	Pass1	PepFrag1	None	812.441	GIHFGPGK	GIHFGPGK	362	8	10.1	1372	7	7	4	1	7569.25	8.5078	Identified	2397	2.3	b3y2y3y4y5y6y8	5.7272	746	99.4456	59.4456	0.0052	Green	30149	812.445	812.442
2300	D9Q3B4	D9Q3B4_CORP1	Glutamate dehydrogenase	Regular	42531.8	0	49598.7	419	38	42	86.61	1150212	236726	705435			Green		0	24	Pass1	PepFrag1	None	1447.7	DPHYADYGLIQR	DPHYADYGLIQR	42	12	5.1	1348	5	5	1	0	828.629	7.5471	Missing	1567	2.6	y3y5y6y9y12	16.9785	1297	143.787	103.787	0.0047	Green	19983	1447.7	1447.7
2300	D9Q3B4	D9Q3B4_CORP1	Glutamate dehydrogenase	Regular	42531.8	0	49598.7	419	38	42	86.61	1150212	236726	705435			Green		0	25	Pass1	PepFrag1	None	1045.58	GLTWGGSLVR	GLTWGGSLVR	199	10	11.05	1359	2	2	0	0	1288.97	7.739		388	1.5	b3y6	21.5246	974	118.795	78.7952	0.0012	Green	63282	1045.58	1045.58
2300	D9Q3B4	D9Q3B4_CORP1	Glutamate dehydrogenase	Regular	42531.8	0	49598.7	419	38	42	86.61	1150212	236726	705435			Green		0	26	Pass2	PepFrag2	None	720.352	STIDER	STIDER	1	6	4.07	1370	0	0	0	0	18.2125	5.8891		41	2.6	y5	6.6034	638	89.5997	139.199	0.009	Green	14782	720.349	720.346
2300	D9Q3B4	D9Q3B4_CORP1	Glutamate dehydrogenase	Regular	42531.8	0	49598.7	419	38	42	86.61	1150212	236726	705435			Green		0	27	Pass2	PepFrag2	None	2323.18	DVPAGDIGVGGREIGFLFGQYR	DVPAGDIGVGGREIGFLFGQYR	163	22	4.31	1371	3	3	0	0	362.4	7.1879	Missing	29241	3.3	b9y1y5y8*y15	32.9431	2139	200.709	93.806	0.0051	Green	54691	2323.17	2323.16
2300	D9Q3B4	D9Q3B4_CORP1	Glutamate dehydrogenase	Regular	42531.8	0	49598.7	419	38	42	86.61	1150212	236726	705435			Green		0	28	Pass2	PepFrag2	None	1385.73	EIGFLFGQYRR	EIGFLFGQYRR	175	11	9.84	1383	0	0	0	0	36.4241	6.1901		348	1.5	b8*	22.5661	1274	142.082	102.082	0.001	Green	11817	1385.71	1385.7
2300	D9Q3B4	D9Q3B4_CORP1	Glutamate dehydrogenase	Regular	42531.8	0	49598.7	419	38	42	86.61	1150212	236726	705435			Green		0	29	Pass2	MissedCleavage	None	2250.15	RNPAEPEFHQAVAEVLDSLK	RNPAEPEFHQAVAEVLDSLK	17	20	4.63	1374	22	22	15	7	31716.2	9.13	Identified	39994	7.1	b2b4b5b7b8b9b10b11b11b12b13b14y3y4y5y6y7y8y9y10y11*y12y15y20	24.6811	2076	196.748	91.1656	0.0432	Green	71424	2250.16	2250.16
2300	D9Q3B4	D9Q3B4_CORP1	Glutamate dehydrogenase	Regular	42531.8	0	49598.7	419	38	42	86.61	1150212	236726	705435			Green		0	30	Pass2	MissedCleavage	None	1509.81	RLANQHESGVLTGK	RLANQHESGVLTGK	185	14	10.12	1376	13	13	8	2	14665.5	8.795		7946	4.3	b4b4*b5b5*b6b7b8b9b9b10b14y2y3y7y8y14	11.3737	1402	151.446	60.9641	0.0162	Green	42519	1509.82	1509.81
2300	D9Q3B4	D9Q3B4_CORP1	Glutamate dehydrogenase	Regular	42531.8	0	49598.7	419	38	42	86.61	1150212	236726	705435			Green		0	31	Pass2	MissedCleavage	None	1916.97	NSLTGLPIGGGKGGSDFDPK	NSLTGLPIGGGKGGSDFDPK	117	20	6.89	1375	0	0	0	0	137.909	6.7683	Missing	344	2.7	b7*	19.244	1762	176.372	77.5815	0.003	Green	7979	1916.99	1916.98
2300	D9Q3B4	D9Q3B4_CORP1	Glutamate dehydrogenase	Regular	42531.8	0	49598.7	419	38	42	86.61	1150212	236726	705435			Green		0	32	Pass2	MissedCleavage	None	2380.27	LANQHESGVLTGKGLTWGGSLVR	LANQHESGVLTGKGLTWGGSLVR	186	23	10.12	1377	1	1	0	0	140.034	6.7749		750	2.7	y7y23y23*	24.2064	2228	206.239	63.1193	0.0026	Green	72269	2380.3	2380.29
2300	D9Q3B4	D9Q3B4_CORP1	Glutamate dehydrogenase	Regular	42531.8	0	49598.7	419	38	42	86.61	1150212	236726	705435			Green		0	33	Pass2	MissedCleavage	None	2001.99	MSTIDERVQGYYDALLK	MSTIDERVQGYYDALLK	0	17	4.31	1373	2	2	0	0	503.624	7.3308		455	1.6	b9y12	25.8386	1852	182.328	51.1641	0.0008	Green	52954	2002.01	2002
2300	D9Q3B4	D9Q3B4_CORP1	Glutamate dehydrogenase	Regular	42531.8	0	49598.7	419	38	42	86.61	1150212	236726	705435			Green		0	34	Pass2	VarMod	Phosphoryl+STY(*)	4472.23	VIVSGSGNVAIYAIEKVQELGGTVIAFSDSSGWVETPNGVDVK	VIVSGSGNVAIYAIEKVQELGGTVIAFSDSSGWVETPNGVDVK	236	43	3.92	1382	1	1	0	0	69.6904	6.4719	Missing	1995	2.8	b20b33	33.3319	4114	310.41	115.205	0.0016	Green	78698	4472.23	4472.21
2300	D9Q3B4	D9Q3B4_CORP1	Glutamate dehydrogenase	Regular	42531.8	0	49598.7	419	38	42	86.61	1150212	236726	705435			Green		0	35	Pass2	VarMod	Phosphoryl+STY(13)	1663.8	GFRVQFNSAIGPYK	GFRVQFNSAIGPYK	79	14	10.4	1380	1	1	0	0	35.2447	6.1758	Missing	1041	1.5	b7*y1	20.1258	1459	155.524	115.524	0.0009	Green	21589	1663.81	1663.8
2300	D9Q3B4	D9Q3B4_CORP1	Glutamate dehydrogenase	Regular	42531.8	0	49598.7	419	38	42	86.61	1150212	236726	705435			Green		0	36	Pass2	VarMod	Phosphoryl+STY(12)	1699.87	VIVSGSGNVAIYAIEK	VIVSGSGNVAIYAIEK	236	16	6.89	1379	2	2	0	0	133.035	6.7527		268	1.5	b9y16	25.8198	1544	161.507	67.6713	0.0008	Green	51201	1699.88	1699.87
2300	D9Q3B4	D9Q3B4_CORP1	Glutamate dehydrogenase	Regular	42531.8	0	49598.7	419	38	42	86.61	1150212	236726	705435			Green		0	37	Pass2	VarMod	Phosphoryl+STY(5)	1303.61	VQFNSAIGPYK	VQFNSAIGPYK	82	11	9.72	1378	2	2	0	0	221.934	6.9749	Missing	174	1.3	y2y4	15.9913	1128	131.008	91.0084	0.0008	Green	4599	1303.62	1303.61
2300	D9Q3B4	D9Q3B4_CORP1	Glutamate dehydrogenase	Regular	42531.8	0	49598.7	419	38	42	86.61	1150212	236726	705435			Green		0	38	Pass2	VarMod	Phosphoryl+STY(10)	1686.84	VQFNSAIGPYKGGLR	VQFNSAIGPYKGGLR	82	15	10.4	1381	1	1	0	0	73.3066	6.4939	Identified	261	1.4	b8y7	18.2615	1496	158.142	118.142	0.0007	Green	51118	1686.84	1686.83
2300	D9Q3B4	D9Q3B4_CORP1	Glutamate dehydrogenase	Regular	42531.8	0	49598.7	419	38	42	86.61	1150212	236726	705435			Green		0	39	Pass2	InSource	None	898.474	PAGDIGVGGR	DVPAGDIGVGGR	165	10	7	1346	11	11	8	4	35748.3	0	Identified	16079	0	b1b2b3b5y4y5y6y7y8y9y10	16.7711	817	105.659	65.6593	0.0337	Green	5287	898.478	898.474
2300	D9Q3B4	D9Q3B4_CORP1	Glutamate dehydrogenase	Regular	42531.8	0	49598.7	419	38	42	86.61	1150212	236726	705435			Green		0	40	Pass2	InSource	Carbamidomethyl+C(4);Carbamidomethyl+C(4)	853.362	FQNCER	GIFQNCER	409	6	6.29	1347	3	3	2	0	4006.56	0		5827	0	y4y5y5*y6	11.7975	688	94.2219	148.444	0.0096	Green	15552	853.366	853.362
2300	D9Q3B4	D9Q3B4_CORP1	Glutamate dehydrogenase	Regular	42531.8	0	49598.7	419	38	42	86.61	1150212	236726	705435			Green		0	41	Pass2	InSource	None	956.487	VADAMLAQGV	VADAMLAQGVI	437	10	3.1	1350	1	1	0	0	222.605	0		1504	0	b10b10*y9	29.6476	912	113.699	73.6989	0.0058	Green	30937	956.49	956.486
2300	D9Q3B4	D9Q3B4_CORP1	Glutamate dehydrogenase	Regular	42531.8	0	49598.7	419	38	42	86.61	1150212	236726	705435			Green		0	42	Pass2	InSource	None	799.467	TGLPIGGGK	NSLTGLPIGGGK	120	9	10.1	1354	0	0	0	0	58.3975	0	Missing	0	0		16.1944	758	100.509	161.018	0.0038	Green	45058	799.471	799.468
2300	D9Q3B4	D9Q3B4_CORP1	Glutamate dehydrogenase	Regular	42531.8	0	49598.7	419	38	42	86.61	1150212	236726	705435			Green		0	43	Pass2	InSource	None	1050.42	EYGHEGDYV	EYGHEGDYVIGANIAGFK	418	9	3.82	1364	1	1	0	0	237.498	0		1752	0	b9b9	22.6309	910	113.533	187.065	0.0037	Green	31521	1050.42	1050.42
2300	D9Q3B4	D9Q3B4_CORP1	Glutamate dehydrogenase	Regular	42531.8	0	49598.7	419	38	42	86.61	1150212	236726	705435			Green		0	44	Pass2	InSource	None	942.493	GYYDALLK	VQGYYDALLK	9	8	6.67	1355	0	0	0	0	50.5665	0		0	0		19.1682	871	110.265	180.53	0.003	Green	45883	942.498	942.494
2300	D9Q3B4	D9Q3B4_CORP1	Glutamate dehydrogenase	Regular	42531.8	0	49598.7	419	38	42	86.61	1150212	236726	705435			Green		0	45	Pass2	InSource	None	996.515	FNSAIGPYK	VQFNSAIGPYK	84	9	9.72	1356	1	1	0	0	39.9427	0	Missing	204	0	b9	15.9913	909	113.449	186.899	0.0027	Green	46240	996.521	996.517
2300	D9Q3B4	D9Q3B4_CORP1	Glutamate dehydrogenase	Regular	42531.8	0	49598.7	419	38	42	86.61	1150212	236726	705435			Green		0	46	Pass2	InSource	Carbamidomethyl+C(3);Carbamidomethyl+C(3)	706.294	QNCER	GIFQNCER	410	5	6.29	1347	1	1	0	0	88.2786	0		82	0	b5	11.7975	553	81.4535	122.907	0.0023	Green	14707	706.297	706.295
2300	D9Q3B4	D9Q3B4_CORP1	Glutamate dehydrogenase	Regular	42531.8	0	49598.7	419	38	42	86.61	1150212	236726	705435			Green		0	47	Pass2	InSource	None	730.384	GDIGVGGR	DVPAGDIGVGGR	167	8	7	1346	1	1	0	0	269.012	0		70	0	y6	16.7711	660	91.6478	143.296	0.0021	Green	5270	730.386	730.384
2300	D9Q3B4	D9Q3B4_CORP1	Glutamate dehydrogenase	Regular	42531.8	0	49598.7	419	38	42	86.61	1150212	236726	705435			Green		0	48	Pass2	InSource	None	516.289	QVNR	VPWVDDQGVVQVNR	75	4	11.05	1351	1	1	0	0	89.6426	0		59	0	b4	23.0201	463	72.357	104.714	0.0016	Green	28937	516.288	516.287
2300	D9Q3B4	D9Q3B4_CORP1	Glutamate dehydrogenase	Regular	42531.8	0	49598.7	419	38	42	86.61	1150212	236726	705435			Green		0	49	Pass2	InSource	None	912.551	LTGLPIGGGK	NSLTGLPIGGGK	119	10	10.1	1354	1	1	0	0	171.46	0	Missing	655	0	y10	16.1944	882	111.192	182.383	0.0015	Green	45711	912.554	912.55
2300	D9Q3B4	D9Q3B4_CORP1	Glutamate dehydrogenase	Regular	42531.8	0	49598.7	419	38	42	86.61	1150212	236726	705435			Green		0	50	Pass2	InSource	None	1070.55	QGYYDALLK	VQGYYDALLK	8	9	6.67	1355	0	0	0	0	44.8961	0		0	0		19.1682	985	119.688	79.688	0.0015	Green	46726	1070.56	1070.56
2300	D9Q3B4	D9Q3B4_CORP1	Glutamate dehydrogenase	Regular	42531.8	0	49598.7	419	38	42	86.61	1150212	236726	705435			Green		0	51	Pass2	InSource	None	698.42	GLPIGGGK	NSLTGLPIGGGK	121	8	10.1	1354	2	2	0	0	1584.63	0	Identified	1856	0	y6y8	16.1944	665	92.1101	144.22	0.0015	Green	44586	698.422	698.42
2300	D9Q3B4	D9Q3B4_CORP1	Glutamate dehydrogenase	Regular	42531.8	0	49598.7	419	38	42	86.61	1150212	236726	705435			Green		0	52	Pass2	InSource	None	670.331	FGQYR	EIGFLFGQYR	180	5	9.84	1361	1	1	0	0	170.93	0		1051	0	y5	25.9972	586	84.6626	129.325	0.0014	Green	61691	670.334	670.332
2300	D9Q3B4	D9Q3B4_CORP1	Glutamate dehydrogenase	Regular	42531.8	0	49598.7	419	38	42	86.61	1150212	236726	705435			Green		0	53	Pass2	InSource	None	1124.57	QFNSAIGPYK	VQFNSAIGPYK	83	10	9.72	1356	0	0	0	0	52.1046	0	Missing	0	0		15.9913	1023	122.747	82.7468	0.0014	Green	47091	1124.58	1124.58
2300	D9Q3B4	D9Q3B4_CORP1	Glutamate dehydrogenase	Regular	42531.8	0	49598.7	419	38	42	86.61	1150212	236726	705435			Green		0	54	Pass2	InSource	None	1817.92	LEKDPHYADYGLIQR	TVLEKDPHYADYGLIQR	39	15	5.28	1358	0	0	0	0	231.022	0	Missing	0	0		19.339	1665	169.838	73.2256	0.0013	Green	36571	1817.93	1817.92
2300	D9Q3B4	D9Q3B4_CORP1	Glutamate dehydrogenase	Regular	42531.8	0	49598.7	419	38	42	86.61	1150212	236726	705435			Green		0	55	Pass2	InSource	Carbamidomethyl+C(2);Carbamidomethyl+C(2)	578.235	NCER	GIFQNCER	411	4	6.29	1347	1	1	0	0	153.271	0		885	0	y4	11.7975	439	69.8344	99.6688	0.0013	Green	14163	578.238	578.236
2300	D9Q3B4	D9Q3B4_CORP1	Glutamate dehydrogenase	Regular	42531.8	0	49598.7	419	38	42	86.61	1150212	236726	705435			Green		0	56	Pass2	InSource	None	782.379	AANAGGVATS	AANAGGVATSALEMQQNASR	370	10	6.13	1366	0	0	0	0	55.0285	0		0	0		22.2556	731	98.108	156.216	0.0012	Green	15105	782.386	782.383
2300	D9Q3B4	D9Q3B4_CORP1	Glutamate dehydrogenase	Regular	42531.8	0	49598.7	419	38	42	86.61	1150212	236726	705435			Green		0	57	Pass2	InSource	None	967.525	LGFEQVFK	FLGFEQVFK	109	8	7	1360	1	1	0	0	210.019	0		682	0	y8	26.5147	905	113.116	186.233	0.0011	Green	62901	967.529	967.526
2300	D9Q3B4	D9Q3B4_CORP1	Glutamate dehydrogenase	Regular	42531.8	0	49598.7	419	38	42	86.61	1150212	236726	705435			Green		0	58	Pass2	InSource	None	1808.85	AEGANMPSTAEAIEVYR	YVAEGANMPSTAEAIEVYR	343	17	3.96	1352	1	1	0	0	171.738	0	Missing	405	0	b13y4	26.248	1637	167.929	127.929	0.0011	Green	22510	1808.85	1808.85
2300	D9Q3B4	D9Q3B4_CORP1	Glutamate dehydrogenase	Regular	42531.8	0	49598.7	419	38	42	86.61	1150212	236726	705435			Green		0	59	Pass2	InSource	None	1046.44	SFEYTDER	DSWSFEYTDER	393	8	3.83	1349	0	0	0	0	54.6607	0		0	0		21.1702	899	112.616	185.232	0.001	Green	10198	1046.45	1046.45
2300	D9Q3B4	D9Q3B4_CORP1	Glutamate dehydrogenase	Regular	42531.8	0	49598.7	419	38	42	86.61	1150212	236726	705435			Green		0	60	Pass2	InSource	None	575.34	LDSLK	RNPAEPEFHQAVAEVLDSLK	32	5	6.78	1374	0	0	0	0	18.3058	0		0	0		24.6811	547	80.8632	121.726	0.001	Green	61463	575.342	575.341
2300	D9Q3B4	D9Q3B4_CORP1	Glutamate dehydrogenase	Regular	42531.8	0	49598.7	419	38	42	86.61	1150212	236726	705435			Green		0	61	Pass2	InSource	None	528.314	PIGGGK	NSLTGLPIGGGK	123	6	10.1	1354	0	0	0	0	22.1948	0	Missing	0	0		16.1944	493	75.4497	110.899	0.001	Green	44029	528.317	528.315
2300	D9Q3B4	D9Q3B4_CORP1	Glutamate dehydrogenase	Regular	42531.8	0	49598.7	419	38	42	86.61	1150212	236726	705435			Green		0	62	Pass2	InSource	None	586.367	GLIQR	DPHYADYGLIQR	49	5	11.05	1348	0	0	0	0	26.2741	0		0	0		16.9785	558	81.9437	123.887	0.0009	Green	29122	586.37	586.368
2300	D9Q3B4	D9Q3B4_CORP1	Glutamate dehydrogenase	Regular	42531.8	0	49598.7	419	38	42	86.61	1150212	236726	705435			Green		0	63	Pass2	InSource	None	686.372	TVLEKD	TVLEKDPHYADYGLIQR	37	6	4.07	1358	0	0	0	0	362.31	0		38	0	y4	19.339	657	91.3699	142.74	0.0008	Green	29548	686.375	686.373
2300	D9Q3B4	D9Q3B4_CORP1	Glutamate dehydrogenase	Regular	42531.8	0	49598.7	419	38	42	86.61	1150212	236726	705435			Green		0	64	Pass2	InSource	None	951.348	EYGHEGDY	EYGHEGDYVIGANIAGFK	418	8	3.82	1364	0	0	0	0	82.968	0		31	0	b8	22.6309	805	104.622	169.244	0.0007	Green	30909	951.352	951.349
2300	D9Q3B4	D9Q3B4_CORP1	Glutamate dehydrogenase	Regular	42531.8	0	49598.7	419	38	42	86.61	1150212	236726	705435			Green		0	65	Pass2	InSource	None	800.397	VADAMLAQ	VADAMLAQGVI	437	8	3.1	1350	1	1	0	0	162.517	0		379	0	b8	29.6476	759	100.598	161.195	0.0007	Green	30086	800.401	800.398
2300	D9Q3B4	D9Q3B4_CORP1	Glutamate dehydrogenase	Regular	42531.8	0	49598.7	419	38	42	86.61	1150212	236726	705435			Green		0	66	Pass2	InSource	None	655.352	TELHR	FCQSFMTELHR	152	5	7.88	1365	1	1	0	0	354.765	0		559	0	y5	20.815	592	85.2395	130.479	0.0007	Green	44396	655.355	655.352
2300	D9Q3B4	D9Q3B4_CORP1	Glutamate dehydrogenase	Regular	42531.8	0	49598.7	419	38	42	86.61	1150212	236726	705435			Green		0	67	Pass2	InSource	Carbamidomethyl+C(2);Carbamidomethyl+C(2)	1260.56	PCATQNELDGR	ATAYVDEVEGAIYHEDGSIWDLTCDVALPCATQNELDGR	319	11	4.07	1357	1	1	0	0	330.399	0	Identified	297	0	y11	33.2764	1066	126.163	86.1627	0.0007	Green	32852	1260.57	1260.56
2300	D9Q3B4	D9Q3B4_CORP1	Glutamate dehydrogenase	Regular	42531.8	0	49598.7	419	38	42	86.61	1150212	236726	705435			Green		0	68	Pass2	NeutralLoss_H2O	None	1416.57	DSWSFEYTDER	DSWSFEYTDER	390	11	3.59	1349	1	1	0	0	23.6229	0		1386	0	y1	21.1702	1226	138.49	98.4905	0.001	Green	10200	1416.58	1416.58
2300	D9Q3B4	D9Q3B4_CORP1	Glutamate dehydrogenase	Regular	48867.4	0	49598.7	421	35	42	76.12	1258286	261219	727524			Green		1	1	Pass1	PepFrag1	None	1610.83	VPWVDDQGVVQVNR	VPWVDDQGVVQVNR	65	14	3.88	1218	26	26	23	11	204001	9.9987	Identified	85014	8	b2b3b4b5b6b7b8b9b10b11b12b14y1y2y3y4y5y6y7y8y9y9*y10y11y11*y12y12*y13y14	24.1622	1480	157.012	117.012	0.0803	Green	39968	1610.83	1610.83
2300	D9Q3B4	D9Q3B4_CORP1	Glutamate dehydrogenase	Regular	48867.4	0	49598.7	421	35	42	76.12	1258286	261219	727524			Green		0	2	Pass1	PepFrag1	None	2070.98	YVAEGANMPSTAEAIEVYR	YVAEGANMPSTAEAIEVYR	341	19	3.96	1219	26	26	20	9	190629	9.9692	Identified	65664	8.3	b2b3b4b6b7b7*b8b8*b8b12b12b13b14b15y2y3y4y5y6y7y8y9y10y11y12y13y14y15y17y19y19*	26.3314	1883	184.357	144.357	0.0645	Green	47719	2070.99	2070.98
2300	D9Q3B4	D9Q3B4_CORP1	Glutamate dehydrogenase	Regular	48867.4	0	49598.7	421	35	42	76.12	1258286	261219	727524			Green		0	3	Pass1	PepFrag1	None	2094.05	NPAEPEFHQAVAEVLDSLK	NPAEPEFHQAVAEVLDSLK	18	19	4.16	1228	25	25	21	7	158213	9.8883	Identified	48819	8.2	b2b2*b3b3*b4b4*b9b10b11b15y2y3y4y5y6y7y8y9y10y11y11*y11y12y13y14y15y16y16y17y18y19y19*	28.5628	1928	187.283	84.8551	0.0628	Green	88626	2094.06	2094.05
2300	D9Q3B4	D9Q3B4_CORP1	Glutamate dehydrogenase	Regular	48867.4	0	49598.7	421	35	42	76.12	1258286	261219	727524			Green		0	4	Pass1	PepFrag1	Carbamidomethyl+C(24);Carbamidomethyl+C(30)	4353.96	ATAYVDEVEGAIYHEDGSIWDLTCDVALPCATQNELDGR	ATAYVDEVEGAIYHEDGSIWDLTCDVALPCATQNELDGR	291	39	3.48	1222	21	21	10	4	39575.3	9.2864	Identified	76288	10.5	b3b4b5b11b18b19b23b25b26b27b27b28b39y2y3y4y6y11y11y12y13y19y20y39y39*	33.7192	3840	296.47	108.235	0.0601	Green	66552	4353.96	4353.95
2300	D9Q3B4	D9Q3B4_CORP1	Glutamate dehydrogenase	Regular	48867.4	0	49598.7	421	35	42	76.12	1258286	261219	727524			Green		0	5	Pass1	PepFrag1	None	1434.58	DSWSFEYTDER	DSWSFEYTDER	390	11	3.59	1215	17	17	13	7	103183	9.7026		41159	6.5	b2b2b3b3b4b4b5b5b6b7b8b11y2y3y4y5y6y6y7y7y8y8y9y11	21.1261	1226	138.49	98.4905	0.0567	Green	31476	1434.59	1434.58
2300	D9Q3B4	D9Q3B4_CORP1	Glutamate dehydrogenase	Regular	48867.4	0	49598.7	421	35	42	76.12	1258286	261219	727524			Green		0	6	Pass1	PepFrag1	None	1223.64	VQFNSAIGPYK	VQFNSAIGPYK	82	11	9.72	1227	17	17	12	6	54066.4	9.4219	Identified	40730	6.5	b2b2*b3b4b6b7b7*b8b10y1y2y3y4y6y7y8y8*y9y9y10y10y11y11*	16.283	1128	131.008	91.0084	0.0565	Green	88555	1223.65	1223.64
2300	D9Q3B4	D9Q3B4_CORP1	Glutamate dehydrogenase	Regular	48867.4	0	49598.7	421	35	42	76.12	1258286	261219	727524			Green		0	7	Pass1	PepFrag1	None	2018.03	TVLEKDPHYADYGLIQR	TVLEKDPHYADYGLIQR	37	17	5.28	1223	17	17	8	5	73959.8	9.558	Identified	45085	7.1	b2b4b6b12b14y2*y3y4y5y6y8y8*y9y10y11y11*y12y13y14y15y17	20.1857	1863	183.049	82.0329	0.0472	Green	66580	2018.04	2018.03
2300	D9Q3B4	D9Q3B4_CORP1	Glutamate dehydrogenase	Regular	48867.4	0	49598.7	421	35	42	76.12	1258286	261219	727524			Green		0	8	Pass1	PepFrag1	None	2817.32	TEATGYGLVYFTSEMLAHHGDSFVGK	TEATGYGLVYFTSEMLAHHGDSFVGK	209	26	5.18	1232	14	14	4	1	5301.65	8.4134		10851	7.9	b1b2b3b3b7b7b8b9y2y3y5y10y10y13y15y16y24y26	31.4779	2565	226.543	73.2716	0.0409	Green	89026	2817.33	2817.32
2300	D9Q3B4	D9Q3B4_CORP1	Glutamate dehydrogenase	Regular	48867.4	0	49598.7	421	35	42	76.12	1258286	261219	727524			Green		0	9	Pass1	PepFrag1	None	1229.63	EIGFLFGQYR	EIGFLFGQYR	175	10	7	1225	14	14	10	3	69175	9.529		37014	5.5	b2b2b3b3b4b5b5b6b10b10y1y2y3y3*y4y4*y5y5*y6y6*y7y8y9y10	26.2133	1126	130.853	90.8535	0.0406	Green	71976	1229.64	1229.63
2300	D9Q3B4	D9Q3B4_CORP1	Glutamate dehydrogenase	Regular	48867.4	0	49598.7	421	35	42	76.12	1258286	261219	727524			Green		0	10	Pass1	PepFrag1	None	1353.71	LANQHESGVLTGK	LANQHESGVLTGK	186	13	7.82	1220	23	23	20	9	268569	10.1181		26265	6.1	b2b3b4b5b6b7b8b8*b9b9*b10b11b11b12b13y2y3y4y6y7y8y9y10y10*y10y11y11*y11y12y12*y13	12.452	1254	140.591	100.591	0.0401	Green	47753	1353.72	1353.71
2300	D9Q3B4	D9Q3B4_CORP1	Glutamate dehydrogenase	Regular	48867.4	0	49598.7	421	35	42	76.12	1258286	261219	727524			Green		0	11	Pass1	PepFrag1	None	1114.59	FLGFEQVFK	FLGFEQVFK	108	9	7	1224	13	13	10	3	45360.9	9.3457		19051	5.2	b2b3b4b9y1y2y3y4y4*y5y6y7y8y9	26.0807	1040	124.103	84.1029	0.0378	Green	71296	1114.6	1114.6
2300	D9Q3B4	D9Q3B4_CORP1	Glutamate dehydrogenase	Regular	48867.4	0	49598.7	421	35	42	76.12	1258286	261219	727524			Green		0	12	Pass1	PepFrag1	None	1939.92	EYGHEGDYVIGANIAGFK	EYGHEGDYVIGANIAGFK	418	18	4.42	1229	14	14	7	1	29598.1	9.1603		29617	6.6	b4b4b5b5b6b6b7b8b8b9b10b18y2y3y4y7y8y15y18	23.8659	1754	175.838	77.2253	0.0359	Green	88693	1939.93	1939.92
2300	D9Q3B4	D9Q3B4_CORP1	Glutamate dehydrogenase	Regular	48867.4	0	49598.7	421	35	42	76.12	1258286	261219	727524			Green		0	13	Pass1	PepFrag1	None	1113.63	NSLTGLPIGGGK	NSLTGLPIGGGK	117	12	10.1	1221	17	17	10	5	29814.6	9.1634	Identified	20528	5.2	b1b2b2b3b3*b3b4b4*b4b5b6b6*b8b12b12y1y2y3y5y6y8y9y10y10y11y12	16.9258	1051	124.976	84.9764	0.029	Green	52856	1113.63	1113.63
2300	D9Q3B4	D9Q3B4_CORP1	Glutamate dehydrogenase	Regular	48867.4	0	49598.7	421	35	42	76.12	1258286	261219	727524			Green		0	14	Pass1	PepFrag1	None	1112.57	DVPAGDIGVGGR	DVPAGDIGVGGR	163	12	3.88	1212	10	10	7	1	35557.9	9.24	Identified	21011	5.1	b2y3y4y5y6y7y8y9y10y12	16.7945	1013	121.946	81.9455	0.0273	Green	5329	1112.57	1112.57
2300	D9Q3B4	D9Q3B4_CORP1	Glutamate dehydrogenase	Regular	48867.4	0	49598.7	421	35	42	76.12	1258286	261219	727524			Green		0	15	Pass1	PepFrag1	None	1946.93	AANAGGVATSALEMQQNASR	AANAGGVATSALEMQQNASR	370	20	7	1230	21	21	16	4	32153.5	9.1962		13479	5.9	b3b4b5b7b11b12b13b13*y1y2y3y4y5y5y6y7y7*y8y9y9*y10y11y12y13y20	22.4807	1767	176.706	77.8038	0.0237	Green	88883	1946.94	1946.94
2300	D9Q3B4	D9Q3B4_CORP1	Glutamate dehydrogenase	Regular	48867.4	0	49598.7	421	35	42	76.12	1258286	261219	727524			Green		0	16	Pass1	PepFrag1	Carbamidomethyl+C(2)	1455.65	FCQSFMTELHR	FCQSFMTELHR	146	11	7.16	1231	14	14	9	4	55032.3	9.4296		8415	4.6	b2b3b4b4b5b11y1y2y3y4y4y5y6y7y8y9y9*y9y11	20.7543	1259	140.965	53.9764	0.022	Green	88914	1455.66	1455.65
2300	D9Q3B4	D9Q3B4_CORP1	Glutamate dehydrogenase	Regular	48867.4	0	49598.7	421	35	42	76.12	1258286	261219	727524			Green		0	17	Pass1	PepFrag1	Carbamidomethyl+C(6)	1023.47	GIFQNCER	GIFQNCER	407	8	6.29	1213	7	7	2	1	16588.4	8.9088		11657	4	b3b8y2y3y5y5*y6y6*y8	11.7027	860	109.335	69.3348	0.0211	Green	20127	1023.47	1023.47
2300	D9Q3B4	D9Q3B4_CORP1	Glutamate dehydrogenase	Regular	48867.4	0	49598.7	421	35	42	76.12	1258286	261219	727524			Green		0	18	Pass1	PepFrag1	None	1087.58	VADAMLAQGVI	VADAMLAQGVI	437	11	3.1	1217	10	10	6	1	14923.8	8.8629		5919	3.4	b2b3b5b6b7b8b9b10y1y11	29.1164	1036	123.784	83.7845	0.0101	Green	36302	1087.59	1087.58
2300	D9Q3B4	D9Q3B4_CORP1	Glutamate dehydrogenase	Regular	48867.4	0	49598.7	421	35	42	76.12	1258286	261219	727524			Green		0	19	Pass1	PepFrag1	None	2945.41	TEATGYGLVYFTSEMLAHHGDSFVGKK	TEATGYGLVYFTSEMLAHHGDSFVGKK	209	27	6.03	1226	7	7	2	1	4704.79	8.3616		4204	4.6	b1b2y15y16y18y25y27	28.3078	2700	234.424	77.212	0.009	Green	83590	2945.43	2945.42
2300	D9Q3B4	D9Q3B4_CORP1	Glutamate dehydrogenase	Regular	48867.4	0	49598.7	421	35	42	76.12	1258286	261219	727524			Green		0	20	Pass1	PepFrag1	None	2068.01	EYGHEGDYVIGANIAGFKK	EYGHEGDYVIGANIAGFKK	418	19	5.35	1233	4	4	1	0	1224.07	7.7768		2058	4	b7b8b8y9y10y19y19*	20.2411	1889	184.749	83.1657	0.0089	Green	89473	2068.03	2068.02
2300	D9Q3B4	D9Q3B4_CORP1	Glutamate dehydrogenase	Regular	48867.4	0	49598.7	421	35	42	76.12	1258286	261219	727524			Green		0	21	Pass1	PepFrag1	None	1224.71	FHPSVNLGIIK	FHPSVNLGIIK	97	11	10.1	1234	3	3	0	1	976.424	7.6787	Identified	3085	3	b2y9y11	18.6642	1172	134.393	94.3934	0.0071	Green	90680	1224.71	1224.71
2300	D9Q3B4	D9Q3B4_CORP1	Glutamate dehydrogenase	Regular	48867.4	0	49598.7	421	35	42	76.12	1258286	261219	727524			Green		0	22	Pass1	PepFrag1	None	812.441	GIHFGPGK	GIHFGPGK	362	8	10.1	1216	6	6	3	1	5986.47	8.4662	Identified	2255	2.4	b3y3y4y5y6y8	6.6293	746	99.4456	59.4456	0.0051	Green	34566	812.444	812.441
2300	D9Q3B4	D9Q3B4_CORP1	Glutamate dehydrogenase	Regular	48867.4	0	49598.7	421	35	42	76.12	1258286	261219	727524			Green		0	23	Pass1	PepFrag1	None	1447.7	DPHYADYGLIQR	DPHYADYGLIQR	42	12	5.1	1214	2	2	0	0	1243.02	7.7835	Missing	156	2.5	y3y8	18.3952	1297	143.787	103.787	0.0038	Green	23522	1447.7	1447.7
2300	D9Q3B4	D9Q3B4_CORP1	Glutamate dehydrogenase	Regular	48867.4	0	49598.7	421	35	42	76.12	1258286	261219	727524			Green		0	24	Pass1	PepFrag1	None	1045.58	GLTWGGSLVR	GLTWGGSLVR	199	10	11.05	1235	2	2	1	0	1434.93	7.8459		467	1.9	y6y7	21.7429	974	118.795	78.7952	0.0021	Green	90760	1045.58	1045.57
2300	D9Q3B4	D9Q3B4_CORP1	Glutamate dehydrogenase	Regular	48867.4	0	49598.7	421	35	42	76.12	1258286	261219	727524			Green		0	25	Pass2	PepFrag2	None	1169.62	VQGYYDALLK	VQGYYDALLK	7	10	6.67	1236	9	9	4	2	4155.12	8.3076		20533	6	b2b2*b3b4b10*y2y3y5y7y8y10	19.3876	1090	128.049	88.0493	0.0516	Green	53281	1169.63	1169.63
2300	D9Q3B4	D9Q3B4_CORP1	Glutamate dehydrogenase	Regular	48867.4	0	49598.7	421	35	42	76.12	1258286	261219	727524			Green		0	26	Pass2	PepFrag2	None	1867.94	HIGEYRDVPAGDIGVGGR	HIGEYRDVPAGDIGVGGR	157	18	5.28	1245	3	3	1	0	145.495	6.8519	Missing	3557	4.7	b2b3y18	16.9341	1701	172.278	46.1389	0.014	Green	66904	1867.99	1867.98
2300	D9Q3B4	D9Q3B4_CORP1	Glutamate dehydrogenase	Regular	48867.4	0	49598.7	421	35	42	76.12	1258286	261219	727524			Green		0	27	Pass2	PepFrag2	None	1325.72	VQGYYDALLKR	VQGYYDALLKR	7	11	9.52	1246	1	1	0	0	72.6004	6.55		124	2.2	y9	16.0755	1238	139.393	99.3927	0.0029	Green	54404	1325.76	1325.76
2300	D9Q3B4	D9Q3B4_CORP1	Glutamate dehydrogenase	Regular	48867.4	0	49598.7	421	35	42	76.12	1258286	261219	727524			Green		0	28	Pass2	PepFrag2	None	1385.73	EIGFLFGQYRR	EIGFLFGQYRR	175	11	9.84	1237	1	1	0	0	286.601	7.1463		135	1.3	y5	22.6188	1274	142.082	102.082	0.0007	Green	72924	1385.73	1385.72
2300	D9Q3B4	D9Q3B4_CORP1	Glutamate dehydrogenase	Regular	48867.4	0	49598.7	421	35	42	76.12	1258286	261219	727524			Green		0	29	Pass2	MissedCleavage	None	2250.15	RNPAEPEFHQAVAEVLDSLK	RNPAEPEFHQAVAEVLDSLK	17	20	4.63	1238	24	24	18	9	36485	9.2511	Identified	46351	7.3	b2b4b5b7b8b9b10b11b12b13b14y3y4y5y6y7y8y9y10y11y11*y12y13y15y16y20	24.2289	2076	196.748	91.1656	0.0439	Green	79674	2250.17	2250.16
2300	D9Q3B4	D9Q3B4_CORP1	Glutamate dehydrogenase	Regular	48867.4	0	49598.7	421	35	42	76.12	1258286	261219	727524			Green		0	30	Pass2	MissedCleavage	None	1509.81	RLANQHESGVLTGK	RLANQHESGVLTGK	185	14	10.12	1240	13	13	9	2	18541.2	8.9572		7665	4.3	b3b4b5b5*b6b7b8b9b9b10y2y3y7y8y14y14*	11.0407	1402	151.446	60.9641	0.0145	Green	47945	1509.82	1509.81
2300	D9Q3B4	D9Q3B4_CORP1	Glutamate dehydrogenase	Regular	48867.4	0	49598.7	421	35	42	76.12	1258286	261219	727524			Green		0	31	Pass2	MissedCleavage	None	2664.39	NPAEPEFHQAVAEVLDSLKTVLEK	NPAEPEFHQAVAEVLDSLKTVLEK	18	24	4.35	1239	1	1	0	0	413.109	7.3051	Identified	1695	3.1	b20*y13y23	31.0816	2494	222.343	108.229	0.0035	Green	62709	2664.4	2664.39
2300	D9Q3B4	D9Q3B4_CORP1	Glutamate dehydrogenase	Regular	48867.4	0	49598.7	421	35	42	76.12	1258286	261219	727524			Green		0	32	Pass2	MissedCleavage	None	2380.27	LANQHESGVLTGKGLTWGGSLVR	LANQHESGVLTGKGLTWGGSLVR	186	23	10.12	1241	1	1	0	0	125.184	6.7866		895	2.7	y7y23	24.8281	2228	206.239	63.1193	0.0024	Green	80596	2380.3	2380.29
2300	D9Q3B4	D9Q3B4_CORP1	Glutamate dehydrogenase	Regular	48867.4	0	49598.7	421	35	42	76.12	1258286	261219	727524			Green		0	33	Pass2	MissedCleavage	None	1215.68	KVADAMLAQGVI	KVADAMLAQGVI	436	12	6.78	1242	0	0	0	0	131.817	6.809		590	1.3	y8*	29.4738	1171	134.317	94.317	0.0007	Green	71886	1215.68	1215.68
2300	D9Q3B4	D9Q3B4_CORP1	Glutamate dehydrogenase	Regular	48867.4	0	49598.7	421	35	42	76.12	1258286	261219	727524			Green		0	34	Pass2	VarMod	Carbamidomethyl+C(10);Oxidation+M(3)	1568.73	EIMRGIFQNCER	EIMRGIFQNCER	403	12	6.44	1244	0	0	0	0	163.671	6.903		378	2	b6b7	18.1682	1365	148.77	108.77	0.002	Green	39657	1568.74	1568.73
2300	D9Q3B4	D9Q3B4_CORP1	Glutamate dehydrogenase	Regular	48867.4	0	49598.7	421	35	42	76.12	1258286	261219	727524			Green		0	35	Pass2	VarMod	Phosphoryl+STY(2)	1996.94	NSLTGLPIGGGKGGSDFDPK	NSLTGLPIGGGKGGSDFDPK	117	20	6.89	1243	3	3	0	0	139.645	6.834	Identified	1537	1.8	b3b6y1	20.0655	1762	176.372	77.5815	0.001	Green	42457	1996.95	1996.94
2300	D9Q3B4	D9Q3B4_CORP1	Glutamate dehydrogenase	Regular	48867.4	0	49598.7	421	35	42	76.12	1258286	261219	727524			Green		0	36	Pass2	InSource	None	1240.63	ANQHESGVLTGK	LANQHESGVLTGK	187	12	7.82	1220	11	11	6	4	36279	0		5138	0	b4b5b7b8b9y2y3y4y7y8y10*y12	12.452	1130	131.163	91.1632	0.0082	Green	21820	1240.63	1240.63
2300	D9Q3B4	D9Q3B4_CORP1	Glutamate dehydrogenase	Regular	48867.4	0	49598.7	421	35	42	76.12	1258286	261219	727524			Green		0	37	Pass2	InSource	None	854.441	GFEQVFK	FLGFEQVFK	110	7	7	1224	0	0	0	0	35.1697	0		0	0		26.0807	781	102.532	165.064	0.006	Green	69845	854.446	854.443
2300	D9Q3B4	D9Q3B4_CORP1	Glutamate dehydrogenase	Regular	48867.4	0	49598.7	421	35	42	76.12	1258286	261219	727524			Green		0	38	Pass2	InSource	None	956.487	VADAMLAQGV	VADAMLAQGVI	437	10	3.1	1217	1	1	0	0	603.041	0		1733	0	b10y9	29.1164	912	113.699	73.6989	0.0059	Green	35454	956.491	956.487
2300	D9Q3B4	D9Q3B4_CORP1	Glutamate dehydrogenase	Regular	48867.4	0	49598.7	421	35	42	76.12	1258286	261219	727524			Green		0	39	Pass2	InSource	None	1169.59	NQHESGVLTGK	LANQHESGVLTGK	188	11	7.82	1220	3	3	0	0	1172.78	0		1919	0	b3b7y11y11*	12.452	1063	125.926	85.9259	0.0043	Green	21258	1169.6	1169.59
2300	D9Q3B4	D9Q3B4_CORP1	Glutamate dehydrogenase	Regular	48867.4	0	49598.7	421	35	42	76.12	1258286	261219	727524			Green		0	40	Pass2	InSource	None	799.467	TGLPIGGGK	NSLTGLPIGGGK	120	9	10.1	1221	0	0	0	0	68.7903	0	Missing	0	0		16.9258	758	100.509	161.018	0.0035	Green	50752	799.471	799.468
2300	D9Q3B4	D9Q3B4_CORP1	Glutamate dehydrogenase	Regular	48867.4	0	49598.7	421	35	42	76.12	1258286	261219	727524			Green		0	41	Pass2	InSource	None	1050.42	EYGHEGDYV	EYGHEGDYVIGANIAGFK	418	9	3.82	1229	1	1	0	0	335.319	0		1801	0	b9b9	23.8659	910	113.533	73.5326	0.0034	Green	36062	1050.42	1050.42
2300	D9Q3B4	D9Q3B4_CORP1	Glutamate dehydrogenase	Regular	48867.4	0	49598.7	421	35	42	76.12	1258286	261219	727524			Green		0	42	Pass2	InSource	None	416.262	IQR	TVLEKDPHYADYGLIQR	51	3	11.05	1223	1	1	0	0	222.841	0		1258	0	y3	20.1857	386	64.0941	88.1881	0.0032	Green	33087	416.264	416.263
2300	D9Q3B4	D9Q3B4_CORP1	Glutamate dehydrogenase	Regular	48867.4	0	49598.7	421	35	42	76.12	1258286	261219	727524			Green		0	43	Pass2	InSource	None	942.493	GYYDALLK	VQGYYDALLK	9	8	6.67	1236	0	0	0	0	46.1383	0		0	0		19.3876	871	110.265	180.53	0.0028	Green	51688	942.499	942.495
2300	D9Q3B4	D9Q3B4_CORP1	Glutamate dehydrogenase	Regular	48867.4	0	49598.7	421	35	42	76.12	1258286	261219	727524			Green		0	44	Pass2	InSource	None	996.515	FNSAIGPYK	VQFNSAIGPYK	84	9	9.72	1227	1	1	0	0	59.4154	0	Missing	177	0	b9	16.283	909	113.449	186.899	0.0025	Green	52057	996.52	996.516
2300	D9Q3B4	D9Q3B4_CORP1	Glutamate dehydrogenase	Regular	48867.4	0	49598.7	421	35	42	76.12	1258286	261219	727524			Green		0	45	Pass2	InSource	None	987.505	GFLFGQYR	EIGFLFGQYR	177	8	9.84	1225	2	2	1	0	1121.08	0		104	0	y4y5	26.2133	893	112.114	184.228	0.0024	Green	70524	987.511	987.508
2300	D9Q3B4	D9Q3B4_CORP1	Glutamate dehydrogenase	Regular	48867.4	0	49598.7	421	35	42	76.12	1258286	261219	727524			Green		0	46	Pass2	InSource	Carbamidomethyl+C(3);Carbamidomethyl+C(3)	706.294	QNCER	GIFQNCER	410	5	6.29	1213	1	1	0	0	105.377	0		1982	0	y5	11.7027	553	81.4535	122.907	0.0021	Green	18089	706.297	706.295
2300	D9Q3B4	D9Q3B4_CORP1	Glutamate dehydrogenase	Regular	48867.4	0	49598.7	421	35	42	76.12	1258286	261219	727524			Green		0	47	Pass2	InSource	None	897.41	VPWVDDQG	VPWVDDQGVVQVNR	65	8	2.92	1218	1	1	0	0	351.372	0	Missing	1102	0	b8	24.1622	807	104.795	169.591	0.0019	Green	35075	897.414	897.411
2300	D9Q3B4	D9Q3B4_CORP1	Glutamate dehydrogenase	Regular	48867.4	0	49598.7	421	35	42	76.12	1258286	261219	727524			Green		0	48	Pass2	InSource	None	996.479	VPWVDDQGV	VPWVDDQGVVQVNR	65	9	2.92	1218	0	0	0	0	118.211	0	Missing	196	0	y3*	24.1622	912	113.699	187.398	0.0019	Green	35711	996.482	996.478
2300	D9Q3B4	D9Q3B4_CORP1	Glutamate dehydrogenase	Regular	48867.4	0	49598.7	421	35	42	76.12	1258286	261219	727524			Green		0	49	Pass2	InSource	None	730.384	GDIGVGGR	DVPAGDIGVGGR	167	8	7	1212	1	1	0	0	408.654	0		53	0	y6	16.7945	660	91.6478	143.296	0.0018	Green	5334	730.387	730.384
2300	D9Q3B4	D9Q3B4_CORP1	Glutamate dehydrogenase	Regular	48867.4	0	49598.7	421	35	42	76.12	1258286	261219	727524			Green		0	50	Pass2	InSource	None	670.331	FGQYR	EIGFLFGQYR	180	5	9.84	1225	1	1	0	0	108.412	0		1347	0	y5	26.2133	586	84.6626	129.325	0.0017	Green	68974	670.336	670.333
2300	D9Q3B4	D9Q3B4_CORP1	Glutamate dehydrogenase	Regular	48867.4	0	49598.7	421	35	42	76.12	1258286	261219	727524			Green		0	51	Pass2	InSource	None	912.551	LTGLPIGGGK	NSLTGLPIGGGK	119	10	10.1	1221	1	1	0	0	168.079	0	Missing	727	0	y10	16.9258	882	111.192	182.383	0.0016	Green	51492	912.552	912.549
2300	D9Q3B4	D9Q3B4_CORP1	Glutamate dehydrogenase	Regular	48867.4	0	49598.7	421	35	42	76.12	1258286	261219	727524			Green		0	52	Pass2	InSource	None	698.42	GLPIGGGK	NSLTGLPIGGGK	121	8	10.1	1221	2	2	0	0	2614.45	0	Identified	1912	0	y6y8	16.9258	665	92.1101	144.22	0.0015	Green	50212	698.423	698.42
2300	D9Q3B4	D9Q3B4_CORP1	Glutamate dehydrogenase	Regular	48867.4	0	49598.7	421	35	42	76.12	1258286	261219	727524			Green		0	53	Pass2	InSource	None	967.525	LGFEQVFK	FLGFEQVFK	109	8	7	1224	1	1	0	0	114.904	0		840	0	y8	26.0807	905	113.116	186.233	0.0014	Green	70423	967.533	967.529
2300	D9Q3B4	D9Q3B4_CORP1	Glutamate dehydrogenase	Regular	48867.4	0	49598.7	421	35	42	76.12	1258286	261219	727524			Green		0	54	Pass2	InSource	None	1232.52	WSFEYTDER	DSWSFEYTDER	392	9	3.83	1215	1	1	0	0	121.028	0		214	0	y9	21.1261	1062	125.847	85.8469	0.0013	Green	10357	1232.53	1232.53
2300	D9Q3B4	D9Q3B4_CORP1	Glutamate dehydrogenase	Regular	48867.4	0	49598.7	421	35	42	76.12	1258286	261219	727524			Green		0	55	Pass2	InSource	None	575.34	LDSLK	RNPAEPEFHQAVAEVLDSLK	32	5	6.78	1238	2	2	0	0	267.871	0		980	0	y3y5	24.2289	547	80.8632	121.726	0.0012	Green	68699	575.344	575.342
2300	D9Q3B4	D9Q3B4_CORP1	Glutamate dehydrogenase	Regular	48867.4	0	49598.7	421	35	42	76.12	1258286	261219	727524			Green		0	56	Pass2	InSource	None	874.488	AEVLDSLK	RNPAEPEFHQAVAEVLDSLK	29	8	4.07	1238	0	0	0	0	43.291	0		0	0		24.2289	828	106.606	173.211	0.0011	Green	69943	874.491	874.487
2300	D9Q3B4	D9Q3B4_CORP1	Glutamate dehydrogenase	Regular	48867.4	0	49598.7	421	35	42	76.12	1258286	261219	727524			Green		0	57	Pass2	InSource	None	1124.57	QFNSAIGPYK	VQFNSAIGPYK	83	10	9.72	1227	0	0	0	0	70.8137	0	Missing	0	0		16.283	1023	122.747	82.7468	0.001	Green	52930	1124.58	1124.57
2300	D9Q3B4	D9Q3B4_CORP1	Glutamate dehydrogenase	Regular	48867.4	0	49598.7	421	35	42	76.12	1258286	261219	727524			Green		0	58	Pass2	InSource	Carbamidomethyl+C(2);Carbamidomethyl+C(2)	1260.56	PCATQNELDGR	ATAYVDEVEGAIYHEDGSIWDLTCDVALPCATQNELDGR	319	11	4.07	1222	0	0	0	0	121.862	0	Missing	0	0		33.7192	1066	126.163	86.1627	0.0009	Green	37426	1260.57	1260.57
2300	D9Q3B4	D9Q3B4_CORP1	Glutamate dehydrogenase	Regular	48867.4	0	49598.7	421	35	42	76.12	1258286	261219	727524			Green		0	59	Pass2	InSource	None	558.336	IGVGGR	DVPAGDIGVGGR	169	6	11.05	1212	1	1	0	0	226.154	0		615	0	y6	16.7945	521	78.2801	116.56	0.0009	Green	17454	558.337	558.336
2300	D9Q3B4	D9Q3B4_CORP1	Glutamate dehydrogenase	Regular	48867.4	0	49598.7	421	35	42	76.12	1258286	261219	727524			Green		0	60	Pass2	InSource	None	528.314	PIGGGK	NSLTGLPIGGGK	123	6	10.1	1221	0	0	0	0	33.308	0	Missing	0	0		16.9258	493	75.4497	110.899	0.0009	Green	49612	528.316	528.315
2300	D9Q3B4	D9Q3B4_CORP1	Glutamate dehydrogenase	Regular	48867.4	0	49598.7	421	35	42	76.12	1258286	261219	727524			Green		0	61	Pass2	InSource	None	686.372	TVLEKD	TVLEKDPHYADYGLIQR	37	6	4.07	1223	0	0	0	0	295.263	0		815	0	y4	20.1857	657	91.3699	142.74	0.0008	Green	33905	686.376	686.373
2300	D9Q3B4	D9Q3B4_CORP1	Glutamate dehydrogenase	Regular	48867.4	0	49598.7	421	35	42	76.12	1258286	261219	727524			Green		0	62	Pass2	InSource	None	529.346	LIQR	TVLEKDPHYADYGLIQR	50	4	11.05	1223	1	1	0	0	319.192	0		690	0	y4	20.1857	510	77.1744	114.349	0.0008	Green	33274	529.348	529.347
2300	D9Q3B4	D9Q3B4_CORP1	Glutamate dehydrogenase	Regular	48867.4	0	49598.7	421	35	42	76.12	1258286	261219	727524			Green		0	63	Pass2	InSource	None	586.367	GLIQR	TVLEKDPHYADYGLIQR	49	5	11.05	1223	1	1	0	0	192.229	0		990	0	y5	20.1857	558	81.9437	123.887	0.0008	Green	33442	586.371	586.369
2300	D9Q3B4	D9Q3B4_CORP1	Glutamate dehydrogenase	Regular	48867.4	0	49598.7	421	35	42	76.12	1258286	261219	727524			Green		0	64	Pass2	InSource	None	959.41	FEYTDER	DSWSFEYTDER	394	7	3.83	1215	0	0	0	0	70.1576	0		0	0		21.1261	826	106.434	172.868	0.0007	Green	10367	959.414	959.41
2300	D9Q3B4	D9Q3B4_CORP1	Glutamate dehydrogenase	Regular	48867.4	0	49598.7	421	35	42	76.12	1258286	261219	727524			Green		0	65	Pass2	InSource	None	849.447	NSAIGPYK	VQFNSAIGPYK	85	8	9.72	1227	0	0	0	0	34.573	0	Missing	0	0		16.283	774	101.919	163.837	0.0006	Green	51046	849.453	849.45
2300	D9Q3B4	D9Q3B4_CORP1	Glutamate dehydrogenase	Regular	48867.4	0	49598.7	421	35	42	76.12	1258286	261219	727524			Green		0	66	Pass2	InSource	None	951.348	EYGHEGDY	EYGHEGDYVIGANIAGFK	418	8	3.82	1229	0	0	0	0	113.281	0		0	0		23.8659	805	104.622	169.244	0.0006	Green	35421	951.351	951.348
2300	D9Q3B4	D9Q3B4_CORP1	Glutamate dehydrogenase	Regular	48867.4	0	49598.7	421	35	42	76.12	1258286	261219	727524			Green		0	67	Pass2	InSource	None	812.342	EYTDER	DSWSFEYTDER	395	6	3.83	1215	0	0	0	0	49.4087	0		0	0		21.1261	691	94.4956	148.991	0.0006	Green	10358	812.345	812.342
2300	D9Q3B4	D9Q3B4_CORP1	Glutamate dehydrogenase	Regular	48867.4	0	49598.7	421	35	42	76.12	1258286	261219	727524			Green		0	68	Pass2	NeutralLoss_H2O	None	1416.57	DSWSFEYTDER	DSWSFEYTDER	390	11	3.59	1215	1	1	0	0	38.0612	0		680	0	y1	21.1261	1226	138.49	98.4905	0.0011	Green	10359	1416.58	1416.58
2300	D9Q3B4	D9Q3B4_CORP1	Glutamate dehydrogenase	Regular	48867.4	0	49598.7	421	35	42	76.12	1258286	261219	727524			Green		0	69	Pass2	NeutralLoss_H2O	None	1069.57	VADAMLAQGVI	VADAMLAQGVI	437	11	3.1	1217	0	0	0	0	106.639	0		0	0		29.1164	1036	123.784	83.7845	0.0007	Green	36196	1069.58	1069.57
2300	D9Q3B4	D9Q3B4_CORP1	Glutamate dehydrogenase	Regular	44503.2	0	49598.7	426	39	42	87.5	1315952	265630	767861			Green		1	1	Pass1	PepFrag1	None	1610.83	VPWVDDQGVVQVNR	VPWVDDQGVVQVNR	65	14	3.88	1542	22	22	18	9	220550	9.9919	Identified	82553	8	b2b3b4b5b6b7b8b9b10b11b12y2y3y3*y5y6y7y8y8*y9y9*y10y11y11*y12y13y14y14*	23.1216	1480	157.012	117.012	0.0761	Green	40691	1610.84	1610.83
2300	D9Q3B4	D9Q3B4_CORP1	Glutamate dehydrogenase	Regular	44503.2	0	49598.7	426	39	42	87.5	1315952	265630	767861			Green		0	2	Pass1	PepFrag1	None	2070.98	YVAEGANMPSTAEAIEVYR	YVAEGANMPSTAEAIEVYR	341	19	3.96	1543	28	28	21	11	174167	9.8894	Identified	68245	8.4	b2b3b4b6b7b7*b8b8*b11b11b12b12b14b15b16y1y2y3y4y5y6y7y8y9y10y11y12y13y15y16y17y19	26.8763	1883	184.357	144.357	0.0641	Green	48554	2070.99	2070.98
2300	D9Q3B4	D9Q3B4_CORP1	Glutamate dehydrogenase	Regular	44503.2	0	49598.7	426	39	42	87.5	1315952	265630	767861			Green		0	3	Pass1	PepFrag1	None	2094.05	NPAEPEFHQAVAEVLDSLK	NPAEPEFHQAVAEVLDSLK	18	19	4.16	1555	25	25	20	8	68463.3	9.4839	Identified	49824	8.3	b2b2*b3b3*b4b4*b6b9b10b11b12b12y2y3y4y5y6y7y8y9y10y11y11y12y13y15y16y16y17y17*y18y18y19y19*	27.893	1928	187.283	84.8551	0.0617	Green	90200	2094.06	2094.05
2300	D9Q3B4	D9Q3B4_CORP1	Glutamate dehydrogenase	Regular	44503.2	0	49598.7	426	39	42	87.5	1315952	265630	767861			Green		0	4	Pass1	PepFrag1	Carbamidomethyl+C(24);Carbamidomethyl+C(30)	4353.96	ATAYVDEVEGAIYHEDGSIWDLTCDVALPCATQNELDGR	ATAYVDEVEGAIYHEDGSIWDLTCDVALPCATQNELDGR	291	39	3.48	1546	19	19	8	4	34489	9.1861	Identified	71230	10.4	b3b4b5b10b19b19b21b23b26b26b27b28b39y2y3y4y6y10y11y11*y11y12y13y20y39y39*	33.5256	3840	296.47	108.235	0.0566	Green	67745	4353.97	4353.95
2300	D9Q3B4	D9Q3B4_CORP1	Glutamate dehydrogenase	Regular	44503.2	0	49598.7	426	39	42	87.5	1315952	265630	767861			Green		0	5	Pass1	PepFrag1	None	1434.58	DSWSFEYTDER	DSWSFEYTDER	390	11	3.59	1540	17	17	13	7	95895.2	9.6302		43281	6.5	b2b2b3b3b4b4b5b5b6b6b7b8b11y2y3y4y5y6y7y7y8y8y9y11	21.4167	1226	138.49	98.4905	0.0547	Green	31918	1434.59	1434.58
2300	D9Q3B4	D9Q3B4_CORP1	Glutamate dehydrogenase	Regular	44503.2	0	49598.7	426	39	42	87.5	1315952	265630	767861			Green		0	6	Pass1	PepFrag1	None	1223.64	VQFNSAIGPYK	VQFNSAIGPYK	82	11	9.72	1553	17	17	14	6	72123.2	9.5065	Identified	40295	6.4	b2b2*b3b4b6b6b7b7*b8y1y2y3y4y5y6y7y8y8*y9y9*y9y10y10y11y11*	16.0853	1128	131.008	91.0084	0.0514	Green	90173	1223.65	1223.64
2300	D9Q3B4	D9Q3B4_CORP1	Glutamate dehydrogenase	Regular	44503.2	0	49598.7	426	39	42	87.5	1315952	265630	767861			Green		0	7	Pass1	PepFrag1	None	1169.62	VQGYYDALLK	VQGYYDALLK	7	10	6.67	1554	10	10	4	2	10764.7	8.6804		23720	6.1	b2b2*b3b7y1y3y5y6y8y9y9*y10y10*	19.2652	1090	128.049	88.0493	0.0509	Green	90177	1169.63	1169.62
2300	D9Q3B4	D9Q3B4_CORP1	Glutamate dehydrogenase	Regular	44503.2	0	49598.7	426	39	42	87.5	1315952	265630	767861			Green		0	8	Pass1	PepFrag1	None	2018.03	TVLEKDPHYADYGLIQR	TVLEKDPHYADYGLIQR	37	17	5.28	1547	19	19	11	4	77832.6	9.5396	Identified	43251	7.1	b3b4b6b9b10b13y2y2*y3y3*y4y6y8y9y10y11y11*y12y13y14y15y16y17	20.3767	1863	183.049	82.0329	0.0455	Green	67761	2018.04	2018.03
2300	D9Q3B4	D9Q3B4_CORP1	Glutamate dehydrogenase	Regular	44503.2	0	49598.7	426	39	42	87.5	1315952	265630	767861			Green		0	9	Pass1	PepFrag1	None	1353.71	LANQHESGVLTGK	LANQHESGVLTGK	186	13	7.82	1544	23	23	20	9	169886	9.8785		29573	6.2	b2b3b4b5b6b6*b7b8b8b9b9*b10b11b11b12b13y2y3y4y6y7y8y9y10y10*y10y11y11*y12y12*y13	11.9542	1254	140.591	100.591	0.041	Green	48580	1353.72	1353.71
2300	D9Q3B4	D9Q3B4_CORP1	Glutamate dehydrogenase	Regular	44503.2	0	49598.7	426	39	42	87.5	1315952	265630	767861			Green		0	10	Pass1	PepFrag1	None	2817.32	TEATGYGLVYFTSEMLAHHGDSFVGK	TEATGYGLVYFTSEMLAHHGDSFVGK	209	26	5.18	1559	15	15	6	3	4807.49	8.3303		14659	8	b2b3b4b8y2y8y10y10y13y14y15y16y18y20y22y23y24y26	30.9198	2565	226.543	73.2716	0.0405	Green	90597	2817.34	2817.32
2300	D9Q3B4	D9Q3B4_CORP1	Glutamate dehydrogenase	Regular	44503.2	0	49598.7	426	39	42	87.5	1315952	265630	767861			Green		0	11	Pass1	PepFrag1	None	1229.63	EIGFLFGQYR	EIGFLFGQYR	175	10	7	1551	13	13	8	2	44331.3	9.2951		35092	5.6	b2b2b3b3b5b5b6b10b10y1y2y3y4y4*y5y5*y6y8y9y10	26.1488	1126	130.853	90.8535	0.0397	Green	73081	1229.64	1229.63
2300	D9Q3B4	D9Q3B4_CORP1	Glutamate dehydrogenase	Regular	44503.2	0	49598.7	426	39	42	87.5	1315952	265630	767861			Green		0	12	Pass1	PepFrag1	None	1114.59	FLGFEQVFK	FLGFEQVFK	108	9	7	1549	12	12	7	3	39522.5	9.2452		18750	5.2	b2b3b7b9y1y2y3y4y4*y6y7y8y9	26.2826	1040	124.103	84.1029	0.0363	Green	72425	1114.6	1114.6
2300	D9Q3B4	D9Q3B4_CORP1	Glutamate dehydrogenase	Regular	44503.2	0	49598.7	426	39	42	87.5	1315952	265630	767861			Green		0	13	Pass1	PepFrag1	None	1939.92	EYGHEGDYVIGANIAGFK	EYGHEGDYVIGANIAGFK	418	18	4.42	1556	11	11	5	1	14814.6	8.8191		22975	6.5	b4b5b5b6b6b7b8b9b10b18y2y3y4y5y8y18	23.6833	1754	175.838	77.2253	0.0331	Green	90319	1939.92	1939.92
2300	D9Q3B4	D9Q3B4_CORP1	Glutamate dehydrogenase	Regular	44503.2	0	49598.7	426	39	42	87.5	1315952	265630	767861			Green		0	14	Pass1	PepFrag1	None	1946.93	AANAGGVATSALEMQQNASR	AANAGGVATSALEMQQNASR	370	20	7	1557	26	26	19	7	96341.6	9.6322		23290	6.6	b2b3b4b5b6*b7b7*b8*b10b11b12b12*b13b13*b20y1y2y3y4y5y5y6y7y7*y8y8y9y10y11y12y13y16y17y20	22.0955	1767	176.706	77.8038	0.032	Green	90349	1946.94	1946.93
2300	D9Q3B4	D9Q3B4_CORP1	Glutamate dehydrogenase	Regular	44503.2	0	49598.7	426	39	42	87.5	1315952	265630	767861			Green		0	15	Pass1	PepFrag1	None	1113.63	NSLTGLPIGGGK	NSLTGLPIGGGK	117	12	10.1	1545	18	18	13	6	62219	9.4423	Identified	22927	5.2	b1b2b2b3b3*b3b4b4*b4b5b6b8b12b12*y2y3y4y5y6y7y8y9y10y11y11y12	16.0749	1051	124.976	84.9764	0.0277	Green	53988	1113.63	1113.63
2300	D9Q3B4	D9Q3B4_CORP1	Glutamate dehydrogenase	Regular	44503.2	0	49598.7	426	39	42	87.5	1315952	265630	767861			Green		0	16	Pass1	PepFrag1	None	1112.57	DVPAGDIGVGGR	DVPAGDIGVGGR	163	12	3.88	1537	9	9	5	1	30130.5	9.1274	Identified	19916	5.1	b2b2y3y5y6y7y8y9y10y12	16.431	1013	121.946	81.9455	0.0259	Green	5276	1112.57	1112.57
2300	D9Q3B4	D9Q3B4_CORP1	Glutamate dehydrogenase	Regular	44503.2	0	49598.7	426	39	42	87.5	1315952	265630	767861			Green		0	17	Pass1	PepFrag1	Carbamidomethyl+C(2)	1455.65	FCQSFMTELHR	FCQSFMTELHR	146	11	7.16	1558	14	14	9	3	59614.9	9.4237		8286	4.6	b2b4b4b5b11y1y2y3y4y4y5y6y7y8y9y9*y11	20.3874	1259	140.965	53.9764	0.0207	Green	90529	1455.66	1455.65
2300	D9Q3B4	D9Q3B4_CORP1	Glutamate dehydrogenase	Regular	44503.2	0	49598.7	426	39	42	87.5	1315952	265630	767861			Green		0	18	Pass1	PepFrag1	Carbamidomethyl+C(6)	1023.47	GIFQNCER	GIFQNCER	407	8	6.29	1538	7	7	2	1	12215.8	8.7353		12027	4	b3b8y2y3y4*y5y5*y5y6y6*y8	11.6072	860	109.335	69.3348	0.0206	Green	20115	1023.47	1023.47
2300	D9Q3B4	D9Q3B4_CORP1	Glutamate dehydrogenase	Regular	44503.2	0	49598.7	426	39	42	87.5	1315952	265630	767861			Green		0	19	Pass1	PepFrag1	None	1087.58	VADAMLAQGVI	VADAMLAQGVI	437	11	3.1	1541	9	9	5	1	20284.3	8.9556		5526	3.4	b3b4b5b6b7b9b10y1y11	28.1339	1036	123.784	83.7845	0.0092	Green	36991	1087.59	1087.58
2300	D9Q3B4	D9Q3B4_CORP1	Glutamate dehydrogenase	Regular	44503.2	0	49598.7	426	39	42	87.5	1315952	265630	767861			Green		0	20	Pass1	PepFrag1	None	2945.41	TEATGYGLVYFTSEMLAHHGDSFVGKK	TEATGYGLVYFTSEMLAHHGDSFVGKK	209	27	6.03	1552	8	8	3	1	1769.22	7.8962		3910	4.6	b1b2b7b8y15y16y23y25y27	27.9013	2700	234.424	77.212	0.0087	Green	85065	2945.43	2945.42
2300	D9Q3B4	D9Q3B4_CORP1	Glutamate dehydrogenase	Regular	44503.2	0	49598.7	426	39	42	87.5	1315952	265630	767861			Green		0	21	Pass1	PepFrag1	None	1224.71	FHPSVNLGIIK	FHPSVNLGIIK	97	11	10.1	1550	4	4	0	1	524.184	7.3679	Identified	3542	3.1	b2y2y9y11	18.9171	1172	134.393	94.3934	0.0069	Green	73059	1224.71	1224.7
2300	D9Q3B4	D9Q3B4_CORP1	Glutamate dehydrogenase	Regular	44503.2	0	49598.7	426	39	42	87.5	1315952	265630	767861			Green		0	22	Pass1	PepFrag1	None	2068.01	EYGHEGDYVIGANIAGFKK	EYGHEGDYVIGANIAGFKK	418	19	5.35	1548	6	6	2	0	2911.12	8.1125		2393	3.7	b7b7b8b8b19y9y10y19	20.236	1889	184.749	83.1657	0.0068	Green	68362	2068.03	2068.02
2300	D9Q3B4	D9Q3B4_CORP1	Glutamate dehydrogenase	Regular	44503.2	0	49598.7	426	39	42	87.5	1315952	265630	767861			Green		0	23	Pass1	PepFrag1	None	1447.7	DPHYADYGLIQR	DPHYADYGLIQR	42	12	5.1	1539	5	5	1	0	2710.65	8.0815	Missing	1279	2.7	y3y5y8y9y12	18.4253	1297	143.787	103.787	0.0044	Green	23638	1447.7	1447.7
2300	D9Q3B4	D9Q3B4_CORP1	Glutamate dehydrogenase	Regular	44503.2	0	49598.7	426	39	42	87.5	1315952	265630	767861			Green		0	24	Pass1	PepFrag1	None	1045.58	GLTWGGSLVR	GLTWGGSLVR	199	10	11.05	1560	1	1	0	0	431.741	7.2836		173	1.9	y6	21.0225	974	118.795	78.7952	0.0021	Green	92388	1045.58	1045.58
2300	D9Q3B4	D9Q3B4_CORP1	Glutamate dehydrogenase	Regular	44503.2	0	49598.7	426	39	42	87.5	1315952	265630	767861			Green		0	25	Pass1	PepFrag1	None	548.286	EIMR	EIMR	403	4	7	1563	3	3	1	0	2167.64	7.9844		785	0	b4y3y4	7.4354	505	76.6691	113.338	0.001	Green	17318	548.285	548.283
2300	D9Q3B4	D9Q3B4_CORP1	Glutamate dehydrogenase	Regular	44503.2	0	49598.7	426	39	42	87.5	1315952	265630	767861			Green		0	26	Pass2	PepFrag2	None	2268.1	TAREYGHEGDYVIGANIAGFK	TAREYGHEGDYVIGANIAGFK	415	21	5.35	1564	7	7	2	1	2331.26	8.016		26490	7.2	b20y1y7y8y9y18y21y21*	22.7203	2062	195.863	90.5752	0.0376	Green	48881	2268.14	2268.13
2300	D9Q3B4	D9Q3B4_CORP1	Glutamate dehydrogenase	Regular	44503.2	0	49598.7	426	39	42	87.5	1315952	265630	767861			Green		0	27	Pass2	PepFrag2	None	720.352	STIDER	STIDER	1	6	4.07	1561	1	1	0	0	32.2692	6.1572		8575	2.7	y5y6	6.4339	638	89.5997	139.199	0.0088	Green	18065	720.35	720.347
2300	D9Q3B4	D9Q3B4_CORP1	Glutamate dehydrogenase	Regular	44503.2	0	49598.7	426	39	42	87.5	1315952	265630	767861			Green		0	28	Pass2	PepFrag2	None	1619.9	VIVSGSGNVAIYAIEK	VIVSGSGNVAIYAIEK	236	16	6.89	1575	1	1	0	0	58.9247	6.4187		1075	2.4	b6b16y16	25.2933	1544	161.507	121.507	0.0023	Green	57879	1619.87	1619.86
2300	D9Q3B4	D9Q3B4_CORP1	Glutamate dehydrogenase	Regular	44503.2	0	49598.7	426	39	42	87.5	1315952	265630	767861			Green		0	29	Pass2	PepFrag2	None	1385.73	EIGFLFGQYRR	EIGFLFGQYRR	175	11	9.84	1562	0	0	0	0	37.6352	6.224		372	1.4	b6	22.9029	1274	142.082	102.082	0.0008	Green	39055	1385.72	1385.72
2300	D9Q3B4	D9Q3B4_CORP1	Glutamate dehydrogenase	Regular	44503.2	0	49598.7	426	39	42	87.5	1315952	265630	767861			Green		0	30	Pass2	MissedCleavage	None	2250.15	RNPAEPEFHQAVAEVLDSLK	RNPAEPEFHQAVAEVLDSLK	17	20	4.63	1565	23	23	15	9	22491.1	9.0004	Identified	45799	7.2	b2b4b5b7b8b9b10b11b11b12b13b14b17b18*y3y5y6y7y8y9y10y11y11*y12y15y20	24.1049	2076	196.748	91.1656	0.0394	Green	81039	2250.17	2250.16
2300	D9Q3B4	D9Q3B4_CORP1	Glutamate dehydrogenase	Regular	44503.2	0	49598.7	426	39	42	87.5	1315952	265630	767861			Green		0	31	Pass2	MissedCleavage	None	1509.81	RLANQHESGVLTGK	RLANQHESGVLTGK	185	14	10.12	1567	15	15	11	4	35299	9.1962		8268	4.4	b3b4b5b6b7b8b8b9b9b10b11y2y3y7y8y9y14y14*	10.8718	1402	151.446	60.9641	0.0146	Green	48775	1509.82	1509.81
2300	D9Q3B4	D9Q3B4_CORP1	Glutamate dehydrogenase	Regular	44503.2	0	49598.7	426	39	42	87.5	1315952	265630	767861			Green		0	32	Pass2	MissedCleavage	None	2380.27	LANQHESGVLTGKGLTWGGSLVR	LANQHESGVLTGKGLTWGGSLVR	186	23	10.12	1568	1	1	0	0	144.644	6.8087		981	2.7	y7y23y23*	24.3272	2228	206.239	63.1193	0.0024	Green	81984	2380.3	2380.29
2300	D9Q3B4	D9Q3B4_CORP1	Glutamate dehydrogenase	Regular	44503.2	0	49598.7	426	39	42	87.5	1315952	265630	767861			Green		0	33	Pass2	MissedCleavage	None	3843.88	GLTWGGSLVRTEATGYGLVYFTSEMLAHHGDSFVGK	GLTWGGSLVRTEATGYGLVYFTSEMLAHHGDSFVGK	199	36	6.03	1569	1	1	0	0	120.931	6.7309		1694	2.5	b14b33y36	34.4835	3539	280.767	147.178	0.0013	Green	48100	3843.85	3843.84
2300	D9Q3B4	D9Q3B4_CORP1	Glutamate dehydrogenase	Regular	44503.2	0	49598.7	426	39	42	87.5	1315952	265630	767861			Green		0	34	Pass2	MissedCleavage	Carbamidomethyl+C(2)	2211.02	FCQSFMTELHRHIGEYR	FCQSFMTELHRHIGEYR	146	17	7.33	1566	2	2	0	0	105.918	6.6734		1866	1.8	y1y8	21.6635	1947	188.511	54.2556	0.001	Green	28346	2211.02	2211.01
2300	D9Q3B4	D9Q3B4_CORP1	Glutamate dehydrogenase	Regular	44503.2	0	49598.7	426	39	42	87.5	1315952	265630	767861			Green		0	35	Pass2	MissedCleavage	None	1215.68	KVADAMLAQGVI	KVADAMLAQGVI	436	12	6.78	1570	1	1	0	0	111.342	6.6951		164	1.3	b6	28.3507	1171	134.317	94.317	0.0006	Green	72998	1215.69	1215.69
2300	D9Q3B4	D9Q3B4_CORP1	Glutamate dehydrogenase	Regular	44503.2	0	49598.7	426	39	42	87.5	1315952	265630	767861			Green		0	36	Pass2	VarMod	Phosphoryl+STY(*)	1996.94	NSLTGLPIGGGKGGSDFDPK	NSLTGLPIGGGKGGSDFDPK	117	20	6.89	1574	2	2	0	0	252.989	7.0515	Missing	979	2.7	y5y20	19.3911	1762	176.372	77.5815	0.0027	Green	43180	1996.95	1996.94
2300	D9Q3B4	D9Q3B4_CORP1	Glutamate dehydrogenase	Regular	44503.2	0	49598.7	426	39	42	87.5	1315952	265630	767861			Green		0	37	Pass2	VarMod	Oxidation+M(6)	837.377	SDAEIMR	SDAEIMR	139	7	4.07	1572	4	4	1	0	245.297	7.0381		1793	1.6	b1b3b3b4y7	13.2758	736	98.5549	157.11	0.0018	Green	4795	837.383	837.38
2300	D9Q3B4	D9Q3B4_CORP1	Glutamate dehydrogenase	Regular	44503.2	0	49598.7	426	39	42	87.5	1315952	265630	767861			Green		0	38	Pass2	VarMod	Phosphoryl+STY(*)	2871.34	VQELGGTVIAFSDSSGWVETPNGVDVK	VQELGGTVIAFSDSSGWVETPNGVDVK	252	27	3.59	1573	0	0	0	0	108.875	6.6853	Missing	514	2.2	b10y9	32.276	2570	226.838	111.225	0.0011	Green	46473	2871.36	2871.35
2300	D9Q3B4	D9Q3B4_CORP1	Glutamate dehydrogenase	Regular	44503.2	0	49598.7	426	39	42	87.5	1315952	265630	767861			Green		0	39	Pass2	VarMod	Phosphoryl+STY(5)	1303.61	VQFNSAIGPYK	VQFNSAIGPYK	82	11	9.72	1571	1	1	0	0	350.631	7.1932	Missing	62	1.3	y4	16.0853	1128	131.008	91.0084	0.0006	Green	4607	1303.62	1303.61
2300	D9Q3B4	D9Q3B4_CORP1	Glutamate dehydrogenase	Regular	44503.2	0	49598.7	426	39	42	87.5	1315952	265630	767861			Green		0	40	Pass2	InSource	None	854.441	GFEQVFK	FLGFEQVFK	110	7	7	1549	1	1	0	0	186.74	0		34	0	b5	26.2826	781	102.532	165.064	0.0055	Green	70970	854.446	854.442
2300	D9Q3B4	D9Q3B4_CORP1	Glutamate dehydrogenase	Regular	44503.2	0	49598.7	426	39	42	87.5	1315952	265630	767861			Green		0	41	Pass2	InSource	None	956.487	VADAMLAQGV	VADAMLAQGVI	437	10	3.1	1541	0	0	0	0	139.245	0		0	0		28.1339	912	113.699	73.6989	0.0051	Green	36116	956.491	956.487
2300	D9Q3B4	D9Q3B4_CORP1	Glutamate dehydrogenase	Regular	44503.2	0	49598.7	426	39	42	87.5	1315952	265630	767861			Green		0	42	Pass2	InSource	None	1169.59	NQHESGVLTGK	LANQHESGVLTGK	188	11	7.82	1544	3	3	0	0	878.008	0		2000	0	b3b7y11y11*	11.9542	1063	125.926	85.9259	0.0042	Green	21313	1169.6	1169.59
2300	D9Q3B4	D9Q3B4_CORP1	Glutamate dehydrogenase	Regular	44503.2	0	49598.7	426	39	42	87.5	1315952	265630	767861			Green		0	43	Pass2	InSource	None	777.425	GANIAGFK	EYGHEGDYVIGANIAGFK	428	8	10.1	1556	0	0	0	0	112.995	0		0	0		23.6833	720	97.1213	154.243	0.0036	Green	35066	777.428	777.425
2300	D9Q3B4	D9Q3B4_CORP1	Glutamate dehydrogenase	Regular	44503.2	0	49598.7	426	39	42	87.5	1315952	265630	767861			Green		0	44	Pass2	InSource	None	799.467	TGLPIGGGK	NSLTGLPIGGGK	120	9	10.1	1545	1	1	0	0	330.254	0	Missing	129	0	y4	16.0749	758	100.509	161.018	0.0034	Green	51744	799.471	799.468
2300	D9Q3B4	D9Q3B4_CORP1	Glutamate dehydrogenase	Regular	44503.2	0	49598.7	426	39	42	87.5	1315952	265630	767861			Green		0	45	Pass2	InSource	None	1576.75	RNPAEPEFHQAVAE	RNPAEPEFHQAVAEVLDSLK	17	14	4.53	1565	1	1	0	0	111.768	0	Missing	1985	0	b14	24.1049	1424	153.026	113.026	0.0033	Green	75603	1576.76	1576.76
2300	D9Q3B4	D9Q3B4_CORP1	Glutamate dehydrogenase	Regular	44503.2	0	49598.7	426	39	42	87.5	1315952	265630	767861			Green		0	46	Pass2	InSource	None	416.262	IQR	TVLEKDPHYADYGLIQR	51	3	11.05	1547	1	1	0	0	140.851	0		1511	0	y2*y3	20.3767	386	64.0941	88.1881	0.003	Green	33714	416.264	416.263
2300	D9Q3B4	D9Q3B4_CORP1	Glutamate dehydrogenase	Regular	44503.2	0	49598.7	426	39	42	87.5	1315952	265630	767861			Green		0	47	Pass2	InSource	None	942.493	GYYDALLK	VQGYYDALLK	9	8	6.67	1554	0	0	0	0	58.6352	0		0	0		19.2652	871	110.265	180.53	0.0028	Green	52731	942.497	942.494
2300	D9Q3B4	D9Q3B4_CORP1	Glutamate dehydrogenase	Regular	44503.2	0	49598.7	426	39	42	87.5	1315952	265630	767861			Green		0	48	Pass2	InSource	Carbamidomethyl+C(3);Carbamidomethyl+C(3)	706.294	QNCER	GIFQNCER	410	5	6.29	1538	2	2	0	0	146.42	0		2170	0	b5y5	11.6072	553	81.4535	122.907	0.0022	Green	17976	706.298	706.295
2300	D9Q3B4	D9Q3B4_CORP1	Glutamate dehydrogenase	Regular	44503.2	0	49598.7	426	39	42	87.5	1315952	265630	767861			Green		0	49	Pass2	InSource	None	897.41	VPWVDDQG	VPWVDDQGVVQVNR	65	8	2.92	1542	1	1	0	0	442.856	0	Missing	1134	0	b8	23.1216	807	104.795	169.591	0.0018	Green	35735	897.413	897.409
2300	D9Q3B4	D9Q3B4_CORP1	Glutamate dehydrogenase	Regular	44503.2	0	49598.7	426	39	42	87.5	1315952	265630	767861			Green		0	50	Pass2	InSource	None	730.384	GDIGVGGR	DVPAGDIGVGGR	167	8	7	1537	2	2	0	0	878.274	0		1836	0	y6y8	16.431	660	91.6478	143.296	0.0018	Green	5281	730.387	730.384
2300	D9Q3B4	D9Q3B4_CORP1	Glutamate dehydrogenase	Regular	44503.2	0	49598.7	426	39	42	87.5	1315952	265630	767861			Green		0	51	Pass2	InSource	None	987.505	GFLFGQYR	EIGFLFGQYR	177	8	9.84	1551	0	0	0	0	44.1344	0		0	0		26.1488	893	112.114	184.228	0.0018	Green	71641	987.512	987.508
2300	D9Q3B4	D9Q3B4_CORP1	Glutamate dehydrogenase	Regular	44503.2	0	49598.7	426	39	42	87.5	1315952	265630	767861			Green		0	52	Pass2	InSource	None	996.479	VPWVDDQGV	VPWVDDQGVVQVNR	65	9	2.92	1542	1	1	0	0	255.276	0	Missing	1246	0	b9y3*	23.1216	912	113.699	187.398	0.0018	Green	36389	996.481	996.477
2300	D9Q3B4	D9Q3B4_CORP1	Glutamate dehydrogenase	Regular	44503.2	0	49598.7	426	39	42	87.5	1315952	265630	767861			Green		0	53	Pass2	InSource	None	1070.55	QGYYDALLK	VQGYYDALLK	8	9	6.67	1554	0	0	0	0	42.5922	0		0	0		19.2652	985	119.688	79.688	0.0017	Green	53673	1070.56	1070.56
2300	D9Q3B4	D9Q3B4_CORP1	Glutamate dehydrogenase	Regular	44503.2	0	49598.7	426	39	42	87.5	1315952	265630	767861			Green		0	54	Pass2	InSource	None	1148.55	QSFMTELHR	FCQSFMTELHR	148	9	7.88	1558	3	3	1	0	952.193	0		699	0	y4y5y9	20.3874	1038	123.944	83.9437	0.0016	Green	54241	1148.56	1148.56
2300	D9Q3B4	D9Q3B4_CORP1	Glutamate dehydrogenase	Regular	44503.2	0	49598.7	426	39	42	87.5	1315952	265630	767861			Green		0	55	Pass2	InSource	None	670.331	FGQYR	EIGFLFGQYR	180	5	9.84	1551	1	1	0	0	128.026	0		1346	0	y5	26.1488	586	84.6626	129.325	0.0015	Green	70090	670.335	670.332
2300	D9Q3B4	D9Q3B4_CORP1	Glutamate dehydrogenase	Regular	44503.2	0	49598.7	426	39	42	87.5	1315952	265630	767861			Green		0	56	Pass2	InSource	None	912.551	LTGLPIGGGK	NSLTGLPIGGGK	119	10	10.1	1545	1	1	0	0	144.32	0	Missing	771	0	y10	16.0749	882	111.192	182.383	0.0015	Green	52532	912.553	912.549
2300	D9Q3B4	D9Q3B4_CORP1	Glutamate dehydrogenase	Regular	44503.2	0	49598.7	426	39	42	87.5	1315952	265630	767861			Green		0	57	Pass2	InSource	None	698.42	GLPIGGGK	NSLTGLPIGGGK	121	8	10.1	1545	2	2	0	0	1640.46	0	Identified	1899	0	y6y8	16.0749	665	92.1101	144.22	0.0014	Green	51193	698.423	698.421
2300	D9Q3B4	D9Q3B4_CORP1	Glutamate dehydrogenase	Regular	44503.2	0	49598.7	426	39	42	87.5	1315952	265630	767861			Green		0	58	Pass2	InSource	None	967.525	LGFEQVFK	FLGFEQVFK	109	8	7	1549	1	1	0	0	98.5791	0		893	0	y8	26.2826	905	113.116	186.233	0.0013	Green	71538	967.533	967.529
2300	D9Q3B4	D9Q3B4_CORP1	Glutamate dehydrogenase	Regular	44503.2	0	49598.7	426	39	42	87.5	1315952	265630	767861			Green		0	59	Pass2	InSource	Carbamidomethyl+C(2);Carbamidomethyl+C(2)	1260.56	PCATQNELDGR	ATAYVDEVEGAIYHEDGSIWDLTCDVALPCATQNELDGR	319	11	4.07	1546	1	1	0	0	313.883	0	Identified	963	0	y11	33.5256	1066	126.163	86.1627	0.0012	Green	38151	1260.57	1260.57
2300	D9Q3B4	D9Q3B4_CORP1	Glutamate dehydrogenase	Regular	44503.2	0	49598.7	426	39	42	87.5	1315952	265630	767861			Green		0	60	Pass2	InSource	None	575.34	LDSLK	RNPAEPEFHQAVAEVLDSLK	32	5	6.78	1565	0	0	0	0	13.7694	0		0	0		24.1049	547	80.8632	121.726	0.0011	Green	69816	575.343	575.341
2300	D9Q3B4	D9Q3B4_CORP1	Glutamate dehydrogenase	Regular	44503.2	0	49598.7	426	39	42	87.5	1315952	265630	767861			Green		0	61	Pass2	InSource	None	874.488	AEVLDSLK	RNPAEPEFHQAVAEVLDSLK	29	8	4.07	1565	1	1	0	0	63.2546	0		817	0	y8	24.1049	828	106.606	173.211	0.0011	Green	71067	874.488	874.485
2300	D9Q3B4	D9Q3B4_CORP1	Glutamate dehydrogenase	Regular	44503.2	0	49598.7	426	39	42	87.5	1315952	265630	767861			Green		0	62	Pass2	InSource	None	1046.44	SFEYTDER	DSWSFEYTDER	393	8	3.83	1540	0	0	0	0	63.9551	0		0	0		21.4167	899	112.616	185.232	0.001	Green	10307	1046.45	1046.44
2300	D9Q3B4	D9Q3B4_CORP1	Glutamate dehydrogenase	Regular	44503.2	0	49598.7	426	39	42	87.5	1315952	265630	767861			Green		0	63	Pass2	InSource	None	586.367	GLIQR	DPHYADYGLIQR	49	5	11.05	1539	1	1	0	0	218.059	0		635	0	y5	18.4253	558	81.9437	123.887	0.0009	Green	34067	586.371	586.369
2300	D9Q3B4	D9Q3B4_CORP1	Glutamate dehydrogenase	Regular	44503.2	0	49598.7	426	39	42	87.5	1315952	265630	767861			Green		0	64	Pass2	InSource	None	528.314	PIGGGK	NSLTGLPIGGGK	123	6	10.1	1545	0	0	0	0	31.2451	0	Missing	0	0		16.0749	493	75.4497	110.899	0.0008	Green	50548	528.316	528.314
2300	D9Q3B4	D9Q3B4_CORP1	Glutamate dehydrogenase	Regular	44503.2	0	49598.7	426	39	42	87.5	1315952	265630	767861			Green		0	65	Pass2	InSource	None	601.301	VADAML	VADAMLAQGVI	437	6	3.1	1541	0	0	0	0	47.6903	0		0	0		28.1339	578	83.8903	127.781	0.0008	Green	34136	601.305	601.302
2300	D9Q3B4	D9Q3B4_CORP1	Glutamate dehydrogenase	Regular	44503.2	0	49598.7	426	39	42	87.5	1315952	265630	767861			Green		0	66	Pass2	InSource	None	529.346	LIQR	TVLEKDPHYADYGLIQR	50	4	11.05	1547	1	1	0	0	302.689	0		659	0	y4	20.3767	510	77.1744	114.349	0.0008	Green	33895	529.348	529.346
2300	D9Q3B4	D9Q3B4_CORP1	Glutamate dehydrogenase	Regular	44503.2	0	49598.7	426	39	42	87.5	1315952	265630	767861			Green		0	67	Pass2	InSource	None	686.372	TVLEKD	TVLEKDPHYADYGLIQR	37	6	4.07	1547	0	0	0	0	46.1462	0		0	0		20.3767	657	91.3699	142.74	0.0008	Green	34553	686.376	686.374
2300	D9Q3B4	D9Q3B4_CORP1	Glutamate dehydrogenase	Regular	44503.2	0	49598.7	426	39	42	87.5	1315952	265630	767861			Green		0	68	Pass2	InSource	None	655.352	TELHR	FCQSFMTELHR	152	5	7.88	1558	1	1	0	0	274.129	0		609	0	y5	20.3874	592	85.2395	130.479	0.0007	Green	50977	655.355	655.353
2300	D9Q3B4	D9Q3B4_CORP1	Glutamate dehydrogenase	Regular	44503.2	0	49598.7	426	39	42	87.5	1315952	265630	767861			Green		0	69	Pass2	InSource	None	849.447	NSAIGPYK	VQFNSAIGPYK	85	8	9.72	1553	0	0	0	0	36.1758	0	Missing	0	0		16.0853	774	101.919	163.837	0.0007	Green	52070	849.452	849.449
2300	D9Q3B4	D9Q3B4_CORP1	Glutamate dehydrogenase	Regular	44503.2	0	49598.7	426	39	42	87.5	1315952	265630	767861			Green		0	70	Pass2	InSource	None	959.41	FEYTDER	DSWSFEYTDER	394	7	3.83	1540	0	0	0	0	61.7594	0		0	0		21.4167	826	106.434	172.868	0.0006	Green	10310	959.415	959.411
2300	D9Q3B4	D9Q3B4_CORP1	Glutamate dehydrogenase	Regular	44503.2	0	49598.7	426	39	42	87.5	1315952	265630	767861			Green		0	71	Pass2	InSource	None	750.414	AIEVYR	YVAEGANMPSTAEAIEVYR	354	6	7	1543	0	0	0	0	30.6072	0		0	0		26.8763	694	94.7689	149.538	0.0006	Green	18251	750.419	750.416
2300	D9Q3B4	D9Q3B4_CORP1	Glutamate dehydrogenase	Regular	44503.2	0	49598.7	426	39	42	87.5	1315952	265630	767861			Green		0	72	Pass2	InSource	None	812.342	EYTDER	DSWSFEYTDER	395	6	3.83	1540	0	0	0	0	37.6125	0		0	0		21.4167	691	94.4956	148.991	0.0006	Green	10305	812.347	812.344
2300	D9Q3B4	D9Q3B4_CORP1	Glutamate dehydrogenase	Regular	44503.2	0	49598.7	426	39	42	87.5	1315952	265630	767861			Green		0	73	Pass2	InSource	None	674.408	VLDSLK	RNPAEPEFHQAVAEVLDSLK	31	6	6.78	1565	0	0	0	0	21.4473	0		0	0		24.1049	652	90.9058	141.812	0.0006	Green	70114	674.412	674.409
2300	D9Q3B4	D9Q3B4_CORP1	Glutamate dehydrogenase	Regular	44503.2	0	49598.7	426	39	42	87.5	1315952	265630	767861			Green		0	74	Pass2	NeutralLoss_H2O	None	1211.62	EIGFLFGQYR	EIGFLFGQYR	175	10	7	1551	0	0	0	0	70.111	0		0	0		26.1488	1126	130.853	90.8535	0.0022	Green	72973	1211.63	1211.62
2300	D9Q3B4	D9Q3B4_CORP1	Glutamate dehydrogenase	Regular	44503.2	0	49598.7	426	39	42	87.5	1315952	265630	767861			Green		0	75	Pass2	NeutralLoss_H2O	None	1921.91	EYGHEGDYVIGANIAGFK	EYGHEGDYVIGANIAGFK	418	18	4.42	1556	0	0	0	0	211.688	0		0	0		23.6833	1754	175.838	77.2253	0.0014	Green	42727	1921.92	1921.91
2300	D9Q3B4	D9Q3B4_CORP1	Glutamate dehydrogenase	Regular	44503.2	0	49598.7	426	39	42	87.5	1315952	265630	767861			Green		0	76	Pass2	NeutralLoss_H2O	None	2052.97	YVAEGANMPSTAEAIEVYR	YVAEGANMPSTAEAIEVYR	341	19	3.96	1543	0	0	0	0	540.496	0	Identified	391	0	y11	26.8763	1883	184.357	82.9047	0.0008	Green	27610	2052.98	2052.97
2300	D9Q3B4	D9Q3B4_CORP1	Glutamate dehydrogenase	Regular	44503.2	0	49598.7	426	39	42	87.5	1315952	265630	767861			Green		0	77	Pass2	NeutralLoss_H2O	None	1069.57	VADAMLAQGVI	VADAMLAQGVI	437	11	3.1	1541	0	0	0	0	116.186	0		0	0		28.1339	1036	123.784	83.7845	0.0007	Green	36892	1069.57	1069.57
2300	D9Q3B4	D9Q3B4_CORP1	Glutamate dehydrogenase	Regular	44503.2	0	49598.7	426	39	42	87.5	1315952	265630	767861			Green		0	78	Pass2	NeutralLoss_H2O	Carbamidomethyl+C(2)	1437.64	FCQSFMTELHR	FCQSFMTELHR	146	11	7.16	1558	0	0	0	0	79.4375	0		0	0		20.3874	1259	140.965	53.9764	0.0006	Green	56414	1437.65	1437.65
3505	D9Q793	D9Q793_CORP1	Phosphoribosylglycinamide formyltransfe	Regular	1830.21	0	22311.6	36			70.19	42367	19002	17048			Green		1	1	Pass1	PepFrag1	None	2165.04	AETAGIPAEVVSYASGDDREK	AETAGIPAEVVSYASGDDREK	55	21	3.92	18771	7	7	2	1	10113.2	7.2674	Identified	3135	3.5	b4b6b21y11y15y17y18y19	19.9615	1960	189.349	86.2329	0.161	Green	24210	2165.05	2165.04
3505	D9Q793	D9Q793_CORP1	Phosphoribosylglycinamide formyltransfe	Regular	1830.21	0	22311.6	36			70.19	42367	19002	17048			Green		0	2	Pass1	PepFrag1	None	1761.87	VTGSTVHFIDEGVDTGK	VTGSTVHFIDEGVDTGK	140	17	4.3	18775	4	4	1	0	1332.78	6.3873		278	3.1	b17y3y9y10	20.2046	1614	166.352	70.9015	0.1446	Green	22233	1761.88	1761.87
3505	D9Q793	D9Q793_CORP1	Phosphoribosylglycinamide formyltransfe	Regular	1830.21	0	22311.6	36			70.19	42367	19002	17048			Green		0	3	Pass1	PepFrag1	None	637.356	TFLEK	TFLEK	104	5	7	18774	3	3	0	0	161.375	5.4703		3053	2	b2b4b4y5	10.1029	596	85.623	131.246	0.1428	Yellow	14378	637.359	637.357
3505	D9Q793	D9Q793_CORP1	Phosphoribosylglycinamide formyltransfe	Regular	1830.21	0	22311.6	36			70.19	42367	19002	17048			Green		0	4	Pass1	PepFrag1	Carbamidomethyl+C(10)	1542.83	VVGVVADVSCPAITR	VVGVVADVSCPAITR	40	15	6.1	18772	8	8	3	2	8252.73	7.1791	Missing	2703	2.8	b3b4b7y7y8y10y11y15	24.0901	1412	152.165	112.165	0.1212	Green	50134	1542.83	1542.83
3505	D9Q793	D9Q793_CORP1	Phosphoribosylglycinamide formyltransfe	Regular	1830.21	0	22311.6	36			70.19	42367	19002	17048			Green		0	5	Pass1	PepFrag1	None	1995.13	IINTHPALLPAFPGAHAVR	IINTHPALLPAFPGAHAVR	113	19	11.05	18773	4	4	1	0	937.035	6.2343	Identified	1310	3	b7b8y7y19	24.7915	1895	185.14	52.5698	0.1137	Green	69565	1995.14	1995.13
3505	D9Q793	D9Q793_CORP1	Phosphoribosylglycinamide formyltransfe	Regular	1830.21	0	22311.6	36			70.19	42367	19002	17048			Green		0	6	Pass2	PepFrag2	None	1907.9	AETAGIPAEVVSYASGDDR	AETAGIPAEVVSYASGDDR	55	19	3.59	18780	1	1	0	0	170.899	5.4952	Missing	1627	2.7	y11y19	22.8651	1716	173.289	75.526	0.0896	Yellow	9862	1907.89	1907.88
3505	D9Q793	D9Q793_CORP1	Phosphoribosylglycinamide formyltransfe	Regular	1830.21	0	22311.6	36			70.19	42367	19002	17048			Green		0	7	Pass2	MissedCleavage	None	1502.88	KLIVSVLNSATTEK	KLIVSVLNSATTEK	184	14	9.88	18776	2	2	0	0	274.866	5.7016		1076	2.9	y8y14y14*	22.2341	1456	155.31	115.31	0.1436	Yellow	65996	1502.9	1502.89
3505	D9Q793	D9Q793_CORP1	Phosphoribosylglycinamide formyltransfe	Regular	1830.21	0	22311.6	36			70.19	42367	19002	17048			Green		0	8	Pass2	VarMod	Carbamidomethyl+C(42);Phosphoryl+STY(*)	4897.46	TDHESAALPIVVMASGSGTLLQAIIDHQGAYKVVGVVADVSCPAITR	TDHESAALPIVVMASGSGTLLQAIIDHQGAYKVVGVVADVSCPAITR	8	47	5.16	18778	2	2	0	0	228.14	5.6207	Missing	840	2.5	y36y47	32.594	4495	329.291	69.7636	0.0298	Yellow	78984	4897.46	4897.46
3505	D9Q793	D9Q793_CORP1	Phosphoribosylglycinamide formyltransfe	Regular	1830.21	0	22311.6	36			70.19	42367	19002	17048			Green		0	9	Pass2	VarMod	Phosphoryl+STY(8)	2632.35	IIAQVPVSIEPGESEAHLHERIK	IIAQVPVSIEPGESEAHLHERIK	157	23	5.3	18779	0	0	0	0	103.233	5.2763	Missing	373	1.9	b9b13-H3PO4	22.5557	2407	217.142	104.761	0.0271	Yellow	73501	2632.36	2632.35
3505	D9Q793	D9Q793_CORP1	Phosphoribosylglycinamide formyltransfe	Regular	1830.21	0	22311.6	36			70.19	42367	19002	17048			Green		0	10	Pass2	VarMod	Phosphoryl+STY(31)	3373.65	TDHESAALPIVVMASGSGTLLQAIIDHQGAYK	TDHESAALPIVVMASGSGTLLQAIIDHQGAYK	8	32	5.11	18777	5	5	1	1	258.161	5.6744	Missing	2653	2.1	b10b24y16y22y23y32	33.048	3083	256.099	88.0497	0.0264	Yellow	76669	3373.67	3373.66
3505	D9Q793	D9Q793_CORP1	Phosphoribosylglycinamide formyltransfe	Regular	2340.71	0	22311.6	32			56.25	35591	20283	11989			Green		1	1	Pass1	PepFrag1	None	2165.04	AETAGIPAEVVSYASGDDREK	AETAGIPAEVVSYASGDDREK	55	21	3.92	18738	9	9	3	1	11749.1	7.4394	Identified	3346	3.6	b3b21y10y11y15y17y18y19y21	20.1178	1960	189.349	86.2329	0.2089	Green	27932	2165.05	2165.04
3505	D9Q793	D9Q793_CORP1	Phosphoribosylglycinamide formyltransfe	Regular	2340.71	0	22311.6	32			56.25	35591	20283	11989			Green		0	2	Pass1	PepFrag1	None	1761.87	VTGSTVHFIDEGVDTGK	VTGSTVHFIDEGVDTGK	140	17	4.3	18741	3	3	1	0	1461.96	6.5343		771	3.3	y3y16y17	21.0557	1614	166.352	70.9015	0.1993	Green	25893	1761.87	1761.87
3505	D9Q793	D9Q793_CORP1	Phosphoribosylglycinamide formyltransfe	Regular	2340.71	0	22311.6	32			56.25	35591	20283	11989			Green		0	3	Pass1	PepFrag1	None	1995.13	IINTHPALLPAFPGAHAVR	IINTHPALLPAFPGAHAVR	113	19	11.05	18740	7	7	3	1	3156.59	6.8686	Identified	2040	3.2	b8b9y6y7y10y18y19	25.2969	1895	185.14	52.5698	0.1617	Green	77692	1995.14	1995.13
3505	D9Q793	D9Q793_CORP1	Phosphoribosylglycinamide formyltransfe	Regular	2340.71	0	22311.6	32			56.25	35591	20283	11989			Green		0	4	Pass1	PepFrag1	Carbamidomethyl+C(10)	1542.83	VVGVVADVSCPAITR	VVGVVADVSCPAITR	40	15	6.1	18739	10	10	5	1	10250.2	7.3801	Identified	2753	2.9	b3b4y5y6y8y9y10y11y13y15	23.4672	1412	152.165	112.165	0.1559	Green	56209	1542.84	1542.83
3505	D9Q793	D9Q793_CORP1	Phosphoribosylglycinamide formyltransfe	Regular	2340.71	0	22311.6	32			56.25	35591	20283	11989			Green		0	5	Pass2	PepFrag2	None	1374.78	LIVSVLNSATTEK	LIVSVLNSATTEK	185	13	7	18744	0	0	0	0	119.689	5.4474		105	1.4	y10	21.9182	1321	145.555	105.555	0.0277	Yellow	72854	1374.75	1374.75
3505	D9Q793	D9Q793_CORP1	Phosphoribosylglycinamide formyltransfe	Regular	2340.71	0	22311.6	32			56.25	35591	20283	11989			Green		0	6	Pass2	VarMod	Carbamidomethyl+C(42);Oxidation+M(13);Phosphoryl+STY(19);Phosphoryl+STY(31)	4993.42	TDHESAALPIVVMASGSGTLLQAIIDHQGAYKVVGVVADVSCPAITR	TDHESAALPIVVMASGSGTLLQAIIDHQGAYKVVGVVADVSCPAITR	8	47	5.16	18742	2	2	0	0	109.978	5.4107	Missing	1747	4	b33y8y11	32.977	4495	329.291	124.645	0.125	Yellow	87793	4993.43	4993.41
3505	D9Q793	D9Q793_CORP1	Phosphoribosylglycinamide formyltransfe	Regular	2340.71	0	22311.6	32			56.25	35591	20283	11989			Green		0	7	Pass2	VarMod	Phosphoryl+STY(*)	2659.27	DALAYGVKVTGSTVHFIDEGVDTGK	DALAYGVKVTGSTVHFIDEGVDTGK	132	25	4.44	18743	1	1	0	0	38.5772	4.9557		1227	3.1	b11y10y25	28.3325	2392	216.239	104.159	0.1215	Red	48494	2659.28	2659.27
3505	D9Q793	D9Q793_CORP1	Phosphoribosylglycinamide formyltransfe	Regular	1817.36	0	22311.6	46			76.44	44857	19198	20675			Green		1	1	Pass1	PepFrag1	None	2165.04	AETAGIPAEVVSYASGDDREK	AETAGIPAEVVSYASGDDREK	55	21	3.92	20939	7	7	2	1	1384.4	6.4007	Identified	2444	3.6	b3b6b21y7y11y17y18y19	20.3599	1960	189.349	86.2329	0.1649	Green	28102	2165.05	2165.04
3505	D9Q793	D9Q793_CORP1	Phosphoribosylglycinamide formyltransfe	Regular	1817.36	0	22311.6	46			76.44	44857	19198	20675			Green		0	2	Pass1	PepFrag1	Carbamidomethyl+C(10)	1542.83	VVGVVADVSCPAITR	VVGVVADVSCPAITR	40	15	6.1	20941	10	10	4	2	11575.3	7.323	Identified	2740	2.9	b3b4b7y5y8y9y10y11y13y15	22.663	1412	152.165	112.165	0.1315	Green	57332	1542.84	1542.83
3505	D9Q793	D9Q793_CORP1	Phosphoribosylglycinamide formyltransfe	Regular	1817.36	0	22311.6	46			76.44	44857	19198	20675			Green		0	3	Pass1	PepFrag1	None	1995.13	IINTHPALLPAFPGAHAVR	IINTHPALLPAFPGAHAVR	113	19	11.05	20942	7	7	3	0	1891.17	6.5362	Identified	2045	3.2	b8b9y4y6y7y18y19	25.168	1895	185.14	52.5698	0.1315	Green	78975	1995.14	1995.13
3505	D9Q793	D9Q793_CORP1	Phosphoribosylglycinamide formyltransfe	Regular	1817.36	0	22311.6	46			76.44	44857	19198	20675			Green		0	4	Pass1	PepFrag1	None	1761.87	VTGSTVHFIDEGVDTGK	VTGSTVHFIDEGVDTGK	140	17	4.3	20944	3	3	0	0	1088.92	6.2964		213	3	b17y4y10	20.2419	1614	166.352	70.9015	0.1225	Green	26041	1761.88	1761.87
3505	D9Q793	D9Q793_CORP1	Phosphoribosylglycinamide formyltransfe	Regular	1817.36	0	22311.6	46			76.44	44857	19198	20675			Green		0	5	Pass1	PepFrag1	None	2311.2	IIAQVPVSIEPGESEAHLHER	IIAQVPVSIEPGESEAHLHER	157	21	4.68	20940	4	4	0	1	5517.97	7.0012	Identified	926	2.8	b2b5y16y21	23.4799	2148	201.272	60.6358	0.0838	Green	44784	2311.22	2311.21
3505	D9Q793	D9Q793_CORP1	Phosphoribosylglycinamide formyltransfe	Regular	1817.36	0	22311.6	46			76.44	44857	19198	20675			Green		0	6	Pass2	PepFrag2	None	800.488	ALAVAVEK	ALAVAVEK	79	8	7	20943	2	2	0	0	489.654	5.9493		1951	1.8	y6y8	15.2963	779	102.357	164.714	0.0636	Green	51752	800.5	800.497
3505	D9Q793	D9Q793_CORP1	Phosphoribosylglycinamide formyltransfe	Regular	1817.36	0	22311.6	46			76.44	44857	19198	20675			Green		0	7	Pass2	PepFrag2	None	1355.73	HAPAIVVSAGFMR	HAPAIVVSAGFMR	87	13	11.05	20949	0	0	0	0	82.2577	5.1746	Missing	87	1.7	b11	23.3973	1271	141.859	101.859	0.0336	Yellow	73844	1355.7	1355.7
3505	D9Q793	D9Q793_CORP1	Phosphoribosylglycinamide formyltransfe	Regular	1817.36	0	22311.6	46			76.44	44857	19198	20675			Green		0	8	Pass2	VarMod	Carbamidomethyl+C(42);Oxidation+M(13);Phosphoryl+STY(19);Phosphoryl+STY(31)	4993.42	TDHESAALPIVVMASGSGTLLQAIIDHQGAYKVVGVVADVSCPAITR	TDHESAALPIVVMASGSGTLLQAIIDHQGAYKVVGVVADVSCPAITR	8	47	5.16	20948	5	5	0	0	283.529	5.712	Missing	4008	4.9	b15b30b33*b33y8y29y41y47	32.4883	4495	329.291	124.645	0.1699	Yellow	89372	4993.45	4993.44
3505	D9Q793	D9Q793_CORP1	Phosphoribosylglycinamide formyltransfe	Regular	1817.36	0	22311.6	46			76.44	44857	19198	20675			Green		0	9	Pass2	VarMod	Carbamidomethyl+C(42);Phosphoryl+STY(*)	4897.46	TDHESAALPIVVMASGSGTLLQAIIDHQGAYKVVGVVADVSCPAITR	TDHESAALPIVVMASGSGTLLQAIIDHQGAYKVVGVVADVSCPAITR	8	47	5.16	20946	4	4	1	0	352.963	5.8072	Missing	2628	2.9	b14b23b28b28b29y6y47	32.4883	4495	329.291	69.7636	0.0397	Green	89332	4897.46	4897.46
3505	D9Q793	D9Q793_CORP1	Phosphoribosylglycinamide formyltransfe	Regular	1817.36	0	22311.6	46			76.44	44857	19198	20675			Green		0	10	Pass2	VarMod	Carbamidomethyl+C(42);Phosphoryl+STY(*)	4897.46	TDHESAALPIVVMASGSGTLLQAIIDHQGAYKVVGVVADVSCPAITR	TDHESAALPIVVMASGSGTLLQAIIDHQGAYKVVGVVADVSCPAITR	8	47	5.16	20947	2	2	0	0	193.046	5.5451	Missing	2579	2.8	b10y7y10y47	32.4883	4495	329.291	69.7636	0.0374	Yellow	89333	4897.47	4897.47
3505	D9Q793	D9Q793_CORP1	Phosphoribosylglycinamide formyltransfe	Regular	1817.36	0	22311.6	46			76.44	44857	19198	20675			Green		0	11	Pass2	VarMod	Phosphoryl+STY(4)	1454.75	LIVSVLNSATTEK	LIVSVLNSATTEK	185	13	7	20945	2	2	0	0	120.86	5.3417		1054	1.4	b8b9b13*y13	21.5594	1321	145.555	105.555	0.0216	Yellow	56565	1454.76	1454.75
[truncated: 18 more columns]
